# Supplementary material for: Dynamic metabolic and transcriptomic profiling of methyl jasmonate‐treated hairy roots reveals synthetic characters and regulators of lignan biosynthesis in Isatis indigotica Fort
Source: Plant Biotechnol J. 2016 Jun 23;14(12):2217–27. doi: 10.1111/pbi.12576 (PMC5103230; doi:10.1111/pbi.12576)
Supplement: Supplementary file 3 — Dataset S1 Metabolic profiling. [file PBI-14-2217-s005.xls]

## Sheet: Sheet 1
Supplemental data set S1. Metabolic profile.(Sheet 1. Profile of variable importance for projection. Sheet 2.Metabolic profiling and identification.)
Sheet 1. Profile of variable importance for projection.
Variate	ESI m/z	retention time (minutes)	VIP value
Var_275	132.101	1.37338	4.14832
Var_1673	225.149	15.6294	3.97868
Var_36	220.112	17.3018	3.7997
Var_1169	166.085	2.3173	3.55815
Var_659	436.222	5.4621	3.28737
Var_1777	304.129	4.71782	2.90765
Var_1036	120.08	2.31747	2.74819
Var_146	553.113	11.1445	2.739
Var_1937	508.153	10.2551	2.72618
Var_1860	282.279	19.0206	2.69094
Var_2141	176.07	11.6206	2.62315
Var_602	306.097	6.63991	2.61646
Var_1756	256.263	18.7733	2.5992
Var_1017	279.16	17.7384	2.56539
Var_667	306.1	1.68203	2.5348
Var_5	211.133	11.6464	2.5114
Var_74	436.223	7.4199	2.48567
Var_152	207.059	4.63428	2.45713
Var_1344	304.085	2.26666	2.44853
Var_150	369.112	4.63771	2.43449
Var_2063	247.128	2.06428	2.41346
Var_948	501.208	15.7225	2.33926
Var_746	207.059	5.28613	2.33866
Var_1297	381.073	0.829084	2.33073
Var_1067	437.226	5.46044	2.32984
Var_595	144.047	1.91217	2.3173
Var_386	467.112	10.6104	2.30884
Var_19	332.331	16.7535	2.29418
Var_591	130.065	6.64433	2.2804
Var_943	201.051	10.9205	2.27906
Var_734	369.112	5.28657	2.27079
Var_1462	240.18	5.81347	2.24323
Var_151	498.17	10.1018	2.22166
Var_385	436.223	6.27435	2.20608
Var_539	261.102	14.2024	2.1894
Var_697	290.117	4.56543	2.17989
Var_2059	116.067	0.842345	2.16416
Var_1215	149.024	17.7407	2.15454
Var_232	182.08	1.24967	2.15337
Var_1792	275.139	8.64946	2.14458
Var_1	304.303	16.2012	2.1371
Var_818	637.307	18.8981	2.13159
Var_1736	146.059	8.43129	2.12205
Var_2019	130.159	4.8434	2.10557
Var_892	247.036	15.5703	2.10235
Var_478	484.139	10.6211	2.10026
Var_2041	152.565	15.6325	2.08121
Var_316	133.105	1.37105	2.05836
Var_98	310.31	20.448	2.0415
Var_669	323.124	6.64303	2.03898
Var_1921	219.058	10.2684	2.03324
Var_205	437.101	10.1164	2.01545
Var_1031	518.325	16.2202	2.00763
Var_2221	293.129	0.82808	1.99347
Var_1968	509.157	10.2548	1.98936
Var_1819	284.294	20.2014	1.98303
Var_1560	520.34	16.6648	1.97837
Var_585	176.071	10.0673	1.96961
Var_1851	330.336	16.4091	1.96088
Var_720	187.087	12.2752	1.95417
Var_1144	167.089	2.31713	1.94592
Var_977	282.228	19.4461	1.93062
Var_361	399.122	5.35664	1.92114
Var_1957	175.118	0.735227	1.91891
Var_1324	523.361	20.061	1.90141
Var_1254	316.285	15.4979	1.90005
Var_1493	160.076	14.7805	1.8998
Var_1715	653.186	11.083	1.89179
Var_1638	313.13	3.45826	1.8906
Var_1499	131.128	0.669279	1.88782
Var_1623	166.59	4.34388	1.88101
Var_849	336.108	10.2342	1.87582
Var_330	404.262	20.5739	1.87351
Var_1037	399.125	6.43036	1.87318
Var_1804	305.133	4.71773	1.86581
Var_990	295.227	17.5256	1.86269
Var_2207	333.157	5.21206	1.85887
Var_434	210.116	1.37787	1.85332
Var_1230	147.073	0.837736	1.85234
Var_1674	219.027	0.786082	1.84917
Var_1559	125.986	0.652177	1.8405
Var_404	392.101	4.04487	1.83325
Var_2076	302.305	15.7441	1.8318
Var_951	502.211	15.7223	1.83039
Var_1506	274.273	14.6128	1.82517
Var_2161	160.022	10.2704	1.8149
Var_78	326.306	18.6083	1.81072
Var_1789	261.145	4.19774	1.80783
Var_785	336.108	7.5536	1.80445
Var_171	324.289	17.9968	1.80281
Var_141	554.116	11.1446	1.80164
Var_79	437.227	7.4199	1.79674
Var_2214	134.06	4.97879	1.79457
Var_1926	305.114	5.16204	1.78969
Var_1383	130.065	11.3361	1.7872
Var_742	219.058	9.8815	1.78378
Var_2169	157.076	11.336	1.78352
Var_1626	518.407	20.0609	1.75777
Var_1051	432.28	5.64978	1.75589
Var_15	343.296	14.8382	1.7532
Var_1040	301.142	17.7376	1.75018
Var_1964	330.192	7.54156	1.74961
Var_2304	268.103	1.24026	1.74773
Var_858	160.076	4.96907	1.7466
Var_1170	318.3	14.7731	1.73952
Var_2276	187.087	14.5014	1.7385
Var_1679	230.248	14.7001	1.73433
Var_1352	332.074	1.02587	1.73052
Var_1656	507.366	21.9615	1.72666
Var_1896	283.283	19.0205	1.72271
Var_181	418.191	13.5702	1.71946
Var_2087	249.206	14.4341	1.69879
Var_1685	110.008	0.65309	1.69725
Var_2071	538.165	10.5724	1.69341
Var_1900	227.16	16.2801	1.69139
Var_2074	235.036	16.3288	1.68994
Var_52	233.02	16.1973	1.68721
Var_1232	293.211	11.6914	1.68524
Var_747	293.211	17.0545	1.68466
Var_1743	257.267	18.7733	1.67798
Var_2058	394.155	9.7488	1.67524
Var_529	270.061	3.45929	1.66935
Var_1319	189.048	9.27132	1.66848
Var_2011	247.109	5.55749	1.66652
Var_1990	271.188	14.4416	1.66294
Var_14	528.18	10.4066	1.66276
Var_1299	318.3	15.7692	1.66064
Var_1600	425.171	10.6073	1.65538
Var_1914	492.245	7.54156	1.65181
Var_598	205.121	17.744	1.65149
Var_915	118.085	1.02618	1.64954
Var_2062	496.34	17.1313	1.64819
Var_84	205.097	4.2023	1.64519
Var_2081	330.058	1.03043	1.64509
Var_900	318.179	4.96114	1.64357
Var_925	344.228	5.08157	1.64283
Var_273	396.123	10.846	1.63951
Var_960	388.254	5.35967	1.63321
Var_1682	374.363	16.4349	1.63101
Var_7	480.169	5.38744	1.63069
Var_1300	478.143	9.88099	1.62468
Var_1432	192.065	9.20465	1.62447
Var_853	638.31	18.8981	1.61564
Var_619	372.149	17.7551	1.61336
Var_1309	223.154	5.81299	1.60998
Var_636	633.17	6.64352	1.60459
Var_85	352.16	6.19163	1.60167
Var_1478	468.25	5.23247	1.59787
Var_1283	346.259	11.6902	1.59578
Var_1082	280.164	17.7385	1.58392
Var_1840	289.155	9.83904	1.58324
Var_1711	151.035	0.653061	1.58174
Var_173	161.047	10.0569	1.5797
Var_2072	201.148	9.73196	1.57605
Var_1277	351.214	11.691	1.57457
Var_682	307.101	6.64103	1.57238
Var_2253	157.034	0.928091	1.57089
Var_1429	223.99	0.654975	1.568
Var_2235	364.223	4.14406	1.5656
Var_2251	624.388	17.8029	1.56148
Var_1857	156.077	2.10978	1.55523
Var_1599	192.065	11.2998	1.55491
Var_1667	523.359	17.1997	1.55163
Var_115	657.238	13.5312	1.54684
Var_1068	683.196	13.6641	1.54671
Var_1063	218.102	5.55142	1.54051
Var_92	468.154	1.59712	1.53741
Var_231	468.116	10.4986	1.53701
Var_1596	146.058	1.85114	1.53523
Var_170	914.296	5.32794	1.53521
Var_96	546.401	18.0024	1.5341
Var_1268	275.201	11.691	1.53292
Var_1467	549.228	15.4013	1.53273
Var_1145	130.048	0.839957	1.53155
Var_666	307.104	1.68028	1.53057
Var_391	448.144	11.4209	1.53045
Var_1167	322.096	2.1948	1.52995
Var_204	322.274	17.5073	1.52127
Var_2022	478.293	16.6241	1.51917
Var_1941	386.108	6.05917	1.5152
Var_989	284.207	6.45038	1.513
Var_55	528.189	11.029	1.51258
Var_378	237.069	5.35862	1.50912
Var_903	492.18	9.49346	1.50887
Var_224	454.129	10.1146	1.5085
Var_1172	427.172	10.6391	1.50261
Var_907	280.137	1.02849	1.50046
Var_2180	435.155	13.0112	1.49832
Var_1996	277.216	16.7846	1.49518
Var_38	163.133	8.50631	1.49105
Var_1140	512.492	18.327	1.49065
Var_1409	305.088	2.26392	1.48869
Var_464	436.094	10.756	1.48844
Var_1366	438.239	6.83564	1.48668
Var_278	283.057	12.9252	1.48389
Var_628	511.172	10.9954	1.48135
Var_1304	152.057	1.347	1.48103
Var_843	218.616	5.276	1.47991
Var_2215	177.074	11.619	1.47891
Var_1269	536.372	17.7937	1.47871
Var_1951	510.157	10.254	1.47484
Var_2040	521.343	16.6691	1.47255
Var_2292	637.212	11.1667	1.47072
Var_1001	377.081	11.2003	1.46697
Var_1998	162.037	16.3309	1.46575
Var_269	590.427	17.9828	1.46112
Var_1526	182.963	0.654828	1.46095
Var_1931	429.373	19.6521	1.45296
Var_675	437.227	6.5562	1.45223
Var_1195	438.23	5.46174	1.44924
Var_1200	274.092	1.03489	1.44323
Var_1670	654.189	11.0819	1.4426
Var_1580	198.94	0.656167	1.44258
Var_1693	483.368	20.0654	1.43738
Var_198	208.062	4.62839	1.43735
Var_1159	348.275	12.387	1.43558
Var_1043	519.328	16.2203	1.4331
Var_1445	253.046	11.8639	1.43149
Var_1241	382.291	18.844	1.42888
Var_1154	353.23	12.3885	1.42529
Var_691	284.331	16.8483	1.42392
Var_2061	405.265	20.5753	1.42363
Var_1387	432.239	16.1973	1.42191
Var_1124	295.227	12.3891	1.4218
Var_2102	165.112	3.79721	1.42119
Var_297	236.095	16.2461	1.42092
Var_1601	233.165	5.69552	1.41456
Var_1219	426.085	9.25678	1.41408
Var_2146	248.132	2.06405	1.41395
Var_2273	563.392	21.1807	1.41309
Var_1883	398.138	10.2707	1.41049
Var_1730	148.06	0.846052	1.4048
Var_1581	133.059	0.841662	1.40213
Var_522	193.086	4.87746	1.40096
Var_2012	134.06	6.21468	1.40011
Var_709	348.168	6.96828	1.39893
Var_787	231.17	4.42197	1.39716
Var_855	499.159	10.3559	1.39352
Var_942	210.076	2.13597	1.38985
Var_1350	524.365	20.0609	1.38771
Var_68	188.07	4.20251	1.38735
Var_1343	484.473	17.9853	1.38591
Var_1318	382.078	0.829264	1.38563
Var_37	502.374	18.0281	1.3854
Var_1276	261.119	5.7644	1.38391
Var_877	435.157	17.2976	1.38303
Var_461	316.144	16.2979	1.38282
Var_2132	346.332	15.7872	1.3796
Var_1016	132.101	0.929911	1.37887
Var_1727	202.071	2.36633	1.37758
Var_419	213.039	11.3642	1.37616
Var_133	387.18	15.371	1.37603
Var_1071	294.12	1.19756	1.3745
Var_633	291.118	4.57493	1.37373
Var_722	654.333	18.9013	1.37324
Var_551	146.165	0.652654	1.37311
Var_1197	579.387	19.8367	1.37245
Var_95	579.427	20.7635	1.37166
Var_137	557.414	20.8224	1.3703
Var_252	434.127	11.1375	1.36556
Var_488	469.148	9.66327	1.36361
Var_2004	397.162	8.48681	1.36296
Var_768	259.12	4.58979	1.36007
Var_1264	427.171	9.07041	1.35903
Var_1630	294.154	1.36815	1.35853
Var_868	381.119	9.87965	1.35583
Var_192	431.163	17.3187	1.3503
Var_91	623.456	20.6502	1.34844
Var_1812	276.142	8.64946	1.34844
Var_623	323.139	9.94163	1.34659
Var_988	377.146	5.76157	1.34599
Var_23	418.191	12.5872	1.34559
Var_416	485.142	10.7508	1.34495
Var_1096	564.359	7.05413	1.34473
Var_2118	558.436	21.1773	1.34206
Var_228	438.105	10.1166	1.33978
Var_109	601.442	20.7069	1.33762
Var_1593	371.142	16.9954	1.33248
Var_277	280.263	18.3003	1.33193
Var_28	410.15	6.17364	1.33149
Var_1333	330.191	9.56273	1.32963
Var_1807	285.135	2.10818	1.32844
Var_578	454.293	17.0686	1.32758
Var_2148	114.102	0.661393	1.3249
Var_1048	697.222	7.19136	1.32439
Var_760	277.216	17.38	1.32127
Var_1891	637.212	12.7482	1.32086
Var_789	315.145	3.91028	1.31869
Var_1899	187.033	10.2703	1.31413
Var_1852	476.277	16.1801	1.31348
Var_1010	156.075	0.694735	1.31309
Var_195	165.054	1.25079	1.31264
Var_1288	309.124	0.844786	1.31191
Var_1867	331.34	16.4097	1.30923
Var_282	340.321	19.127	1.30912
Var_880	203.139	2.94439	1.30738
Var_963	317.209	17.5293	1.30597
Var_1441	340.161	5.80433	1.30523
Var_219	535.401	20.8816	1.3041
Var_1435	185.031	0.771687	1.30402
Var_56	507.33	18.022	1.30375
Var_1573	297.243	17.7722	1.30353
Var_1793	169.049	3.27401	1.30299
Var_1026	650.44	18.4588	1.30281
Var_1032	494.325	16.438	1.30136
Var_35	289.134	10.398	1.29919
Var_1164	524.133	10.139	1.29728
Var_999	132.044	4.24467	1.29562
Var_47	298.097	4.21107	1.29538
Var_1875	285.299	20.2011	1.29463
Var_970	353.269	16.7918	1.29294
Var_1662	519.409	20.0607	1.29252
Var_355	455.112	6.18789	1.29129
Var_838	249.088	4.77814	1.2907
Var_889	328.079	6.64698	1.29024
Var_1924	549.379	18.4341	1.28792
Var_353	470.118	5.42977	1.28583
Var_476	425.288	19.2457	1.28543
Var_1137	131.049	2.3177	1.28337
Var_1450	241.184	5.8133	1.28126
Var_233	634.453	17.9594	1.28042
Var_350	402.159	17.6243	1.27858
Var_107	300.29	18.3776	1.27827
Var_1456	202.213	11.4858	1.27607
Var_100	191.107	6.04147	1.27373
Var_1090	423.154	11.3524	1.27245
Var_526	204.123	1.64574	1.27223
Var_2109	376.181	17.1183	1.27199
Var_2282	159.031	1.067	1.2718
Var_160	419.195	13.5246	1.27151
Var_180	915.299	5.32794	1.26981
Var_2281	325.14	1.84047	1.26871
Var_162	551.356	18.0063	1.26854
Var_1831	158.038	1.07102	1.26546
Var_399	289.134	17.1414	1.26528
Var_168	752.243	5.32794	1.26463
Var_665	543.131	0.844145	1.26365
Var_39	657.238	12.5872	1.26227
Var_54	283.188	9.1966	1.26221
Var_1627	314.133	3.48216	1.26201
Var_1473	360.15	1.04743	1.26044
Var_13	366.127	11.0578	1.25909
Var_1133	172.097	5.54954	1.25792
Var_1433	346.155	6.01737	1.25756
Var_134	228.232	17.817	1.25756
Var_1210	531.218	15.7703	1.25703
Var_996	558.188	10.9135	1.25406
Var_1692	608.393	18.344	1.25347
Var_2154	266.16	4.87635	1.25167
Var_851	560.189	9.12402	1.2509
Var_324	200.164	6.48179	1.25071
Var_1250	317.288	15.4975	1.25054
Var_2080	539.168	10.5727	1.25024
Var_1754	118.065	8.43211	1.249
Var_1440	235.036	11.8666	1.24798
Var_6	300.059	12.5787	1.24668
Var_1439	355.285	18.5431	1.2466
Var_294	468.389	18.3796	1.24527
Var_1119	489.094	10.6229	1.24268
Var_710	324.127	6.64268	1.24208
Var_620	131.068	6.64303	1.23985
Var_1636	311.258	17.9278	1.2398
Var_530	523.102	10.6904	1.23904
Var_1272	368.128	9.27226	1.23859
Var_447	183.138	9.82872	1.23626
Var_158	313.144	17.6031	1.23576
Var_837	174.185	9.5107	1.23514
Var_161	401.152	17.6248	1.23378
Var_1676	239.967	0.656044	1.2336
Var_261	667.479	20.5452	1.23295
Var_2038	783.199	10.2728	1.23138
Var_1212	351.101	9.2731	1.23107
Var_1389	464.294	19.8109	1.22635
Var_358	357.116	6.18983	1.22571
Var_552	362.081	10.2269	1.22537
Var_1013	398.138	9.88434	1.22406
Var_638	634.173	6.64303	1.22267
Var_557	466.229	10.3856	1.22101
Var_1785	428.213	4.55938	1.22026
Var_114	498.427	17.8781	1.21975
Var_1405	284.099	1.34485	1.21973
Var_2191	404.176	17.7701	1.21807
Var_2279	254.161	1.55363	1.21806
Var_154	658.241	13.5203	1.21748
Var_744	145.051	1.91292	1.21669
Var_16	297.108	2.16783	1.21619
Var_1104	192.065	5.61178	1.21599
Var_1481	539.335	20.0613	1.21562
Var_1000	296.231	17.3932	1.2151
Var_1904	304.177	3.84936	1.21439
Var_1484	281.171	17.7376	1.214
Var_2096	294.131	0.833558	1.21164
Var_2042	358.368	16.9575	1.21075
Var_43	454.374	17.8969	1.21045
Var_18	529.183	10.4021	1.2104
Var_1470	174.055	9.20497	1.21002
Var_905	245.186	5.14034	1.20992
Var_683	465.166	15.0973	1.20863
Var_981	254.16	4.48883	1.20802
Var_904	684.2	13.6641	1.20792
Var_566	527.127	5.31001	1.20693
Var_959	138.052	0.8332	1.20683
Var_674	308.101	1.67893	1.2062
Var_1805	263.103	4.72678	1.20589
Var_176	325.293	17.9968	1.20553
Var_687	158.154	13.9125	1.2042
Var_1454	550.233	15.4002	1.20313
Var_898	423.362	21.4633	1.20292
Var_83	254.066	3.54852	1.20257
Var_1979	356.353	16.5834	1.20219
Var_1009	452.121	17.3155	1.20171
Var_872	302.306	16.1712	1.20067
Var_795	337.112	10.2324	1.20023
Var_1906	295.129	4.8112	1.19988
Var_1089	556.111	10.7245	1.19681
Var_702	955.199	10.7759	1.19428
Var_652	555.115	11.1493	1.19294
Var_396	469.114	10.7484	1.19222
Var_1302	342.354	16.883	1.1912
Var_169	183.084	1.24967	1.19094
Var_1952	220.062	10.2684	1.18968
Var_2125	626.186	11.9797	1.18909
Var_106	327.309	18.6079	1.18885
Var_2070	303.309	15.7442	1.18847
Var_1719	147.063	8.43014	1.18646
Var_587	147.068	12.2748	1.18542
Var_562	373.156	17.755	1.18489
Var_1553	331.09	0.768321	1.18489
Var_1621	340.085	7.45981	1.18454
Var_440	390.176	4.87938	1.18421
Var_1539	402.394	16.9739	1.18396
Var_1872	263.175	9.16039	1.18294
Var_1384	665.494	21.3133	1.18286
Var_1295	479.147	9.88422	1.18227
Var_1205	473.346	18.3812	1.18152
Var_982	977.617	20.3146	1.18135
Var_860	485.177	2.33524	1.1804
Var_978	672.424	18.4508	1.1797
Var_544	344.053	6.64803	1.17929
Var_1410	469.252	5.23221	1.17904
Var_1642	207.157	9.54039	1.17884
Var_1396	362.327	14.8758	1.17827
Var_518	547.403	18.0056	1.17806
Var_736	101.003	0.874041	1.17666
Var_1407	320.119	6.49906	1.17649
Var_395	311.103	11.3561	1.17534
Var_29	458.348	18.0338	1.17529
Var_1677	514.226	7.54108	1.17506
Var_460	522.094	11.2579	1.17359
Var_504	228.196	19.741	1.17357
Var_401	420.332	19.2453	1.17328
Var_782	275.201	17.0593	1.17194
Var_2280	638.215	11.1668	1.17118
Var_63	336.313	18.3977	1.17039
Var_2174	668.214	11.1588	1.17033
Var_1747	258.279	15.7916	1.17011
Var_1080	327.099	10.0486	1.16879
Var_1488	275.278	14.6105	1.16868
Var_1127	579.294	17.739	1.16773
Var_1892	276.091	5.54311	1.16751
Var_1262	319.304	14.7732	1.16737
Var_1604	225.988	0.654828	1.16707
Var_2051	497.344	17.1318	1.16623
Var_621	315.193	17.0441	1.16606
Var_1418	140.964	0.652641	1.16603
Var_2110	330.191	7.04867	1.16546
Var_1152	150.027	17.7407	1.16542
Var_937	353.134	7.55864	1.16538
Var_646	208.043	9.55837	1.1645
Var_1976	128.05	10.2692	1.16296
Var_345	429.321	18.3952	1.16241
Var_899	285.135	3.43339	1.16154
Var_1982	613.16	1.19966	1.16108
Var_817	317.116	17.7381	1.16099
Var_2156	342.156	3.93094	1.15993
Var_203	526.143	10.4439	1.15941
Var_575	524.362	17.357	1.1594
Var_1054	413.377	18.7718	1.15919
Var_1999	493.248	7.54115	1.15918
Var_871	767.275	4.87635	1.15877
Var_1194	513.493	18.3128	1.15835
Var_1701	256.082	1.03092	1.15819
Var_2188	167.023	0.772856	1.1581
Var_325	595.382	17.9821	1.15701
Var_2167	161.047	11.627	1.15565
Var_594	295.108	13.2557	1.15286
Var_1598	191.081	4.79848	1.15123
Var_1712	279.232	17.2038	1.15005
Var_362	281.102	6.22873	1.14823
Var_887	623.175	10.7878	1.14821
Var_1657	655.187	11.0829	1.14742
Var_866	337.111	7.5536	1.14681
Var_632	496.131	9.17257	1.1462
Var_86	148.039	5.78811	1.14619
Var_64	459.343	18.0385	1.14617
Var_226	579.239	15.7037	1.14603
Var_2272	452.159	3.03762	1.14578
Var_1105	190.108	0.87811	1.1452
Var_2133	398.109	5.23254	1.14369
Var_793	477.617	6.64268	1.1432
Var_607	177.074	10.0667	1.14206
Var_733	188.09	12.2752	1.14162
Var_117	647.945	20.5986	1.14012
Var_1331	666.434	17.8472	1.13964
Var_2082	188.04	10.2704	1.13807
Var_1188	226.071	2.14735	1.13783
Var_58	625.932	20.6508	1.13738
Var_172	559.892	20.8225	1.13723
Var_1739	375.366	16.4348	1.13681
Var_1446	537.304	16.9361	1.13614
Var_718	246.243	11.4739	1.13573
Var_433	335.258	17.6863	1.13566
Var_1328	433.236	17.6692	1.13486
Var_142	581.905	20.7641	1.13329
Var_1830	331.195	7.54081	1.13307
Var_1073	608.385	7.78949	1.13211
Var_230	218.212	9.51186	1.13093
Var_917	231.17	4.01334	1.12738
Var_574	128.05	10.7599	1.12617
Var_1339	283.175	4.73985	1.12519
Var_182	189.048	10.095	1.12508
Var_62	265.178	9.19703	1.12445
Var_410	424.363	18.3965	1.12305
Var_1997	145.051	11.632	1.12294
Var_1107	302.145	17.7376	1.12229
Var_1537	538.127	1.85195	1.1221
Var_2186	451.355	18.3871	1.12078
Var_770	485.298	18.2451	1.12074
Var_835	415.212	16.5353	1.11938
Var_2129	133.052	11.6277	1.11848
Var_4	329.207	7.96459	1.11822
Var_558	458.114	5.9803	1.11814
Var_685	288.114	1.19819	1.11783
Var_193	537.879	20.8797	1.11553
Var_797	578.243	9.30334	1.11416
Var_1332	353.269	17.6179	1.11268
Var_1640	221.092	5.46903	1.1126
Var_239	351.253	16.2401	1.10786
Var_241	463.174	10.6077	1.10729
Var_51	463.303	18.0333	1.10723
Var_2211	123.05	1.22342	1.10707
Var_1591	131.162	4.84307	1.10697
Var_466	512.176	10.9992	1.10603
Var_120	438.229	7.41927	1.10596
Var_1135	467.159	9.58046	1.10551
Var_1881	286.311	16.4678	1.10409
Var_679	379.096	10.4254	1.1037
Var_1416	361.147	10.6192	1.10366
Var_485	325.237	16.94	1.10269
Var_2208	239.148	4.23697	1.10177
Var_1421	307.117	1.20352	1.10098
Var_1568	279.232	18.4492	1.1006
Var_1209	366.337	16.7138	1.10013
Var_1784	266.233	14.4353	1.10011
Var_274	431.165	16.835	1.09978
Var_497	150.059	1.19849	1.09714
Var_266	678.479	17.9367	1.0969
Var_625	565.144	9.12592	1.0964
Var_329	449.147	11.4196	1.09534
Var_593	347.114	5.86629	1.0953
Var_1355	319.304	15.7694	1.09518
Var_869	416.215	16.2036	1.0949
Var_1469	161.079	14.7802	1.09477
Var_1329	149.059	2.31675	1.09263
Var_663	136.059	0.858412	1.09241
Var_727	187.032	10.7916	1.09229
Var_34	410.348	17.9099	1.09178
Var_1853	390.085	4.38734	1.09038
Var_153	387.193	16.0603	1.08974
Var_314	440.218	6.83455	1.08972
Var_1850	339.134	6.7131	1.08935
Var_801	294.215	17.0552	1.08903
Var_122	404.206	15.3715	1.08853
Var_1101	482.025	0.819523	1.08824
Var_850	639.313	18.8974	1.08818
Var_75	529.188	11.0287	1.08728
Var_71	334.155	9.85104	1.08622
Var_217	513.389	20.9309	1.08603
Var_1697	183.964	0.654363	1.08496
Var_1022	382.368	17.2797	1.08436
Var_946	300.059	15.2803	1.08284
Var_648	584.155	5.05756	1.08207
Var_31	244.191	12.0383	1.08201
Var_3	292.202	2.54792	1.08081
Var_1774	589.41	21.2011	1.08076
Var_1779	362.15	9.83568	1.08065
Var_380	374.095	6.19246	1.08009
Var_804	329.083	6.64433	1.07951
Var_1406	480.309	17.2864	1.07775
Var_210	199.142	16.3232	1.07737
Var_1713	418.389	16.4569	1.07712
Var_32	544.337	17.3575	1.0763
Var_1515	112.007	0.652654	1.07624
Var_268	452.218	5.20626	1.07537
Var_1772	334.207	4.797	1.07402
Var_184	443.352	18.969	1.07334
Var_834	693.191	7.56119	1.07287
Var_765	309.206	14.8254	1.07284
Var_223	457.136	10.162	1.07284
Var_1913	332.172	5.21449	1.07236
Var_1535	249.061	11.0504	1.07232
Var_2024	479.297	16.627	1.07222
Var_376	887.167	11.3547	1.07204
Var_1121	368.352	17.0469	1.07185
Var_938	611.05	0.868234	1.07152
Var_1060	173.071	4.82192	1.07146
Var_144	401.152	17.0398	1.07137
Var_729	429.118	13.074	1.07056
Var_157	669.958	20.5458	1.07037
Var_2034	250.21	14.4329	1.06931
Var_622	495.175	13.3529	1.06877
Var_1725	253.211	16.0724	1.06818
Var_704	220.061	9.88288	1.06796
Var_931	319.183	4.96148	1.06689
Var_1371	456.441	17.6801	1.06583
Var_1614	244.1	2.31606	1.06452
Var_105	298.274	17.7266	1.06421
Var_1322	222.988	0.756021	1.06321
Var_1222	537.375	17.7963	1.06202
Var_1102	428.174	10.6397	1.06196
Var_1953	278.121	5.13193	1.05918
Var_1125	168.092	2.31945	1.0591
Var_206	813.513	20.1162	1.05884
Var_1436	231.251	14.7006	1.058
Var_247	516.198	4.21633	1.05795
Var_1323	417.216	16.1956	1.05764
Var_215	502.389	16.5152	1.05714
Var_2300	365.226	4.14419	1.05686
Var_1768	565.367	18.4361	1.05673
Var_2048	208.044	10.1969	1.05558
Var_332	542.12	10.719	1.05554
Var_65	503.377	18.0233	1.05439
Var_862	640.229	15.0433	1.05422
Var_707	299.1	12.2772	1.05383
Var_1168	373.083	9.27107	1.05367
Var_550	165.018	3.4634	1.05318
Var_2043	176.12	0.73856	1.053
Var_2164	182.139	3.79628	1.0528
Var_1791	262.148	4.19315	1.05269
Var_630	445.126	5.35658	1.05254
Var_1380	439.241	6.82969	1.05226
Var_1061	290.135	1.18963	1.04972
Var_613	600.468	18.3118	1.04902
Var_1286	580.392	19.8371	1.04877
Var_784	203.081	9.05624	1.04872
Var_1929	289.133	10.9091	1.04869
Var_831	655.336	18.9015	1.04865
Var_1376	687.211	3.11672	1.04814
Var_1648	395.367	18.4672	1.04756
Var_884	586.453	17.8455	1.04698
Var_496	315.145	5.08106	1.04565
Var_1691	419.392	16.4537	1.0454
Var_656	350.16	9.1007	1.04347
Var_342	148.039	7.08816	1.0434
Var_507	385.293	18.4065	1.04307
Var_2153	415.357	17.8613	1.04303
Var_1878	638.215	12.7482	1.04281
Var_253	385.183	9.64035	1.0426
Var_348	324.091	5.38569	1.04133
Var_991	471.184	10.3693	1.04032
Var_50	391.053	8.71078	1.04007
Var_604	371.142	17.7603	1.03792
Var_2271	186.079	14.5056	1.03638
Var_730	244.252	14.9678	1.03575
Var_1330	345.116	5.80385	1.0348
Var_2243	276.116	0.868559	1.03465
Var_2107	144.045	11.5975	1.03341
Var_2245	413.342	19.6836	1.03327
Var_167	414.137	10.46	1.03215
Var_2278	392.091	11.1061	1.03182
Var_456	341.267	18.4045	1.03144
Var_2240	278.123	3.25636	1.03047
Var_2305	189.159	0.728523	1.02908
Var_1960	171.055	5.43471	1.02907
Var_1132	152.044	0.758914	1.02889
Var_200	323.278	17.5073	1.0287
Var_1814	452.182	13.0101	1.02869
Var_145	394.168	4.93886	1.02866
Var_155	303.145	4.4691	1.02785
Var_927	375.251	17.605	1.02715
Var_2289	269.107	1.24015	1.02509
Var_298	540.161	10.6966	1.02388
Var_2275	134.045	0.86547	1.0237
Var_1226	412.118	10.6064	1.02255
Var_1261	477.28	16.1793	1.02119
Var_209	439.103	10.1164	1.0211
Var_2294	213.073	0.739728	1.02081
Var_1903	248.116	5.55163	1.02042
Var_1513	406.329	19.9689	1.01995
Var_390	486.135	10.7543	1.01934
Var_1809	170.096	16.4785	1.01901
Var_27	524.216	5.2315	1.01715
Var_2026	278.22	16.7844	1.01715
Var_293	435.156	6.6539	1.01671
Var_1870	156.068	14.5014	1.01569
Var_418	380.337	18.4072	1.01563
Var_1508	427.357	18.5757	1.01548
Var_1293	367.15	2.33866	1.01541
Var_980	553.288	16.9373	1.01487
Var_2185	558.205	12.226	1.01465
Var_859	161.064	4.88748	1.01458
Var_2257	395.157	9.74691	1.01414
Var_2131	252.087	6.43366	1.01401
Var_1635	491.26	6.17771	1.01232
Var_1811	290.157	9.84367	1.01174
Var_808	570.14	11.1516	1.01069
Var_1390	188.04	10.8068	1.00973
Var_867	441.101	4.4793	1.00909
Var_2269	158.079	11.3349	1.00828
Var_819	500.161	10.3588	1.00397
Var_1567	245.136	5.81669	1.00388
Var_374	162.076	1.02594	1.00367
Var_600	482.192	15.0994	1.00366
Var_657	659.288	18.9024	1.00349
Var_2259	430.376	19.6683	1.00346
Var_1723	396.14	4.02067	1.00335
Var_1335	276.204	11.691	1.00325
Var_194	489.312	18.113	1.00291
Var_1199	406.19	17.1534	1.00247
Var_1131	533.349	18.3627	1.00138
Var_1983	188.09	14.5011	1.00135
Var_1762	162.055	8.19169	1.0009
Var_1651	274.12	4.09937	0.999529
Var_1377	131.068	11.3367	0.999072
Var_1117	103.054	2.32168	0.998216
Var_1678	667.216	11.1526	0.998028
Var_1927	272.192	14.4395	0.997973
Var_1703	111.01	0.65309	0.997955
Var_1064	290.269	11.6432	0.99792
Var_509	308.098	6.68664	0.997782
Var_212	650.189	9.05252	0.99658
Var_1382	140.082	1.13961	0.996104
Var_370	635.454	17.9589	0.996065
Var_639	556.452	18.3321	0.995596
Var_596	375.144	9.6863	0.994234
Var_839	193.049	7.1912	0.99274
Var_713	206.06	12.2733	0.991618
Var_1047	453.168	16.1998	0.991447
Var_1782	454.128	4.0341	0.991104
Var_307	446.15	14.6357	0.991008
Var_1752	530.196	7.5417	0.990389
Var_967	325.072	6.64352	0.990351
Var_334	540.244	7.13209	0.990294
Var_1361	352.104	9.27637	0.989489
Var_1027	465.166	14.2849	0.988985
Var_738	186.078	9.88221	0.988936
Var_767	695.199	15.5501	0.988887
Var_163	352.161	5.79127	0.988546
Var_87	353.164	6.19163	0.988175
Var_405	639.41	17.9602	0.986875
Var_1746	387.108	10.7625	0.986524
Var_357	558.191	11.3218	0.985978
Var_854	163.075	9.87799	0.985095
Var_2149	205.043	12.0275	0.984518
Var_1442	347.081	0.807235	0.982053
Var_635	228.268	15.364	0.98175
Var_415	517.373	18.3602	0.981557
Var_1362	315.145	4.31302	0.981343
Var_695	956.202	10.7759	0.981199
Var_1741	547.396	18.476	0.980922
Var_1316	209.132	4.67946	0.980408
Var_341	493.28	4.99949	0.979788
Var_1726	206.081	15.1479	0.97976
Var_388	292.12	11.7868	0.979713
Var_302	300.193	4.73441	0.979699
Var_1497	243.112	4.91474	0.979139
Var_323	453.22	5.22623	0.97897
Var_1223	433.242	16.1973	0.978933
Var_731	411.336	20.4615	0.978704
Var_888	432.175	10.4487	0.976502
Var_110	170.073	6.02733	0.975732
Var_1451	268.946	0.760145	0.975001
Var_303	211.119	1.37916	0.974452
Var_2047	400.379	16.6008	0.973871
Var_442	220.118	2.94452	0.97109
Var_559	271.064	3.46367	0.97108
Var_284	500.261	5.01635	0.970951
Var_2091	550.386	18.4148	0.970356
Var_661	281.092	8.94921	0.970043
Var_76	542.28	8.90825	0.969482
Var_1108	408.129	11.7727	0.969148
Var_245	526.426	18.1068	0.969065
Var_2160	398.161	8.36311	0.96812
Var_1388	532.348	16.9346	0.967405
Var_902	341.113	11.4885	0.966868
Var_1729	202.071	1.83811	0.966432
Var_560	397.128	10.0569	0.965783
Var_2268	403.094	10.2784	0.96512
Var_135	380.228	9.64479	0.964352
Var_536	245.099	10.5322	0.964157
Var_1822	538.165	11.1103	0.96412
Var_2225	329.071	5.50706	0.963382
Var_1466	540.448	19.6092	0.962981
Var_1689	290.269	14.8422	0.962174
Var_1665	309.118	5.25587	0.961141
Var_874	395.367	19.2262	0.960679
Var_2056	784.201	10.2724	0.958989
Var_754	254.085	11.3294	0.958533
Var_1081	265.154	4.7188	0.958439
Var_498	300.29	15.8987	0.958018
Var_103	624.46	20.6513	0.95799
Var_1189	349.278	12.3862	0.957301
Var_1994	566.405	19.1135	0.956686
Var_1972	265.103	0.818486	0.956604
Var_1887	353.267	19.0853	0.956539
Var_352	164.074	0.720885	0.956073
Var_626	285.334	16.8488	0.955966
Var_1294	203.132	0.821017	0.955331
Var_90	206.1	4.20251	0.953824
Var_1824	148.076	11.6244	0.952752
Var_922	217.155	1.9171	0.952012
Var_533	569.212	10.9944	0.9516
Var_381	120.044	6.05968	0.951374
Var_123	388.182	15.3715	0.951126
Var_2008	215.014	0.667983	0.95112
Var_1646	190.051	9.26377	0.949927
Var_2032	171.582	3.93163	0.949061
Var_1458	271.115	4.88161	0.949033
Var_2078	387.113	6.06062	0.948771
Var_1755	114.988	0.651552	0.947306
Var_351	392.091	10.7135	0.94698
Var_820	237.032	16.3257	0.946453
Var_1950	399.141	10.2704	0.946341
Var_1943	680.415	17.4945	0.945759
Var_59	567.331	18.0004	0.945583
Var_20	459.18	11.2982	0.945227
Var_2039	231.12	4.89849	0.944647
Var_1356	256.108	4.48636	0.942564
Var_1542	153.033	0.653676	0.940435
Var_254	657.244	14.404	0.940239
Var_328	403.163	17.6193	0.940128
Var_69	358.144	13.7556	0.939836
Var_1764	368.007	0.870596	0.9394
Var_235	814.521	20.114	0.939194
Var_2018	220.029	0.78677	0.938543
Var_554	474.173	4.21489	0.938289
Var_1381	254.944	0.655256	0.938079
Var_1631	178.032	7.46031	0.937722
Var_119	142.085	0.654363	0.936664
Var_229	515.866	20.9298	0.935333
Var_514	435.155	11.9057	0.935248
Var_950	182.077	0.863801	0.934642
Var_1490	333.24	17.9259	0.934597
Var_2182	145.049	4.88756	0.934558
Var_281	226.071	1.20563	0.934537
Var_1908	226.165	4.68501	0.934072
Var_1099	559.157	10.065	0.93321
Var_1858	589.41	21.6867	0.932559
Var_138	552.362	18.0049	0.932474
Var_174	670.24	11.007	0.932237
Var_1290	428.174	9.06842	0.931876
Var_1233	103.075	5.81247	0.931861
Var_670	448.164	6.4158	0.931405
Var_798	697.346	18.8985	0.93115
Var_40	508.334	18.0232	0.930921
Var_865	452.277	16.3119	0.930072
Var_304	738.209	10.2501	0.929968
Var_739	286.134	15.9032	0.929488
Var_2184	314.071	0.852674	0.929022
Var_1444	312.278	17.9249	0.92894
Var_505	243.181	2.27533	0.928895
Var_2170	347.335	15.7875	0.928571
Var_60	611.357	17.9831	0.928356
Var_908	206.081	9.99207	0.927905
Var_1375	598.276	4.35392	0.927853
Var_961	164.071	2.13597	0.926953
Var_1292	145.051	14.7814	0.926795
Var_1502	265.6	7.54185	0.926515
Var_1431	525.14	10.1404	0.924315
Var_1511	122.925	0.732642	0.923859
Var_1392	577.373	18.2457	0.923772
Var_856	374.064	7.56067	0.923481
Var_776	195.117	11.3569	0.921922
Var_653	630.163	6.63722	0.921914
Var_177	238.108	4.2197	0.919443
Var_427	716.51	16.178	0.919086
Var_260	581.119	9.12712	0.918804
Var_1655	480.147	9.87234	0.918793
Var_863	291.196	14.8273	0.918401
Var_1961	221.024	0.78677	0.91827
Var_1118	481.147	5.40262	0.918178
Var_1256	496.421	19.6424	0.918139
Var_2053	196.154	5.24215	0.918017
Var_1348	179.04	10.4763	0.917441
Var_1263	224.158	5.81299	0.916675
Var_1783	409.183	21.1336	0.916545
Var_975	379.284	18.4292	0.916124
Var_921	418.133	9.64154	0.916033
Var_296	260.162	2.76598	0.913919
Var_726	349.171	6.9681	0.913258
Var_1829	233.092	5.03571	0.913124
Var_1202	433.187	10.3259	0.912603
Var_743	147.007	3.46326	0.912078
Var_459	953.193	10.7546	0.911914
Var_606	783.202	9.88099	0.911401
Var_800	561.192	9.12402	0.911193
Var_954	871.439	6.26294	0.910434
Var_1505	645.132	1.7168	0.910136
Var_2162	412.217	5.24982	0.910095
Var_2044	142.05	2.36022	0.909607
Var_1284	224.99	0.660934	0.909588
Var_265	580.242	15.703	0.90937
Var_1019	200.096	5.55218	0.909166
Var_1157	363.2	9.73596	0.908978
Var_1083	405.09	17.1376	0.908842
Var_136	542.424	17.8667	0.908468
Var_1085	465.166	13.3869	0.908455
Var_2244	269.211	16.9723	0.908234
Var_1605	312.363	17.3611	0.908156
Var_650	403.096	9.88455	0.90749
Var_1187	237.131	4.48981	0.907364
Var_320	482.401	18.9506	0.907177
Var_1280	187.044	6.2459	0.907074
Var_524	262.237	9.86178	0.906949
Var_99	460.352	18.0382	0.906786
Var_53	547.234	8.90959	0.90678
Var_949	285.21	6.44993	0.906373
Var_825	353.134	10.2318	0.905615
Var_185	258.061	1.49958	0.905339
Var_757	394.113	10.9937	0.904729
Var_1797	128.027	11.5939	0.904616
Var_1564	277.068	5.45026	0.9045
Var_369	438.379	18.9687	0.904433
Var_258	530.172	5.42713	0.904328
Var_1625	312.92	0.656167	0.902776
Var_953	365.269	17.4031	0.90239
Var_1916	605.142	16.9967	0.901449
Var_443	561.399	18.3408	0.901175
Var_510	722.504	17.9115	0.901009
Var_1905	476.124	7.32265	0.900737
Var_1643	199.946	0.654828	0.900423
Var_1028	260.109	1.24638	0.900114
Var_840	622.171	10.1416	0.899983
Var_1201	251.031	0.732286	0.89966
Var_597	455.297	17.0685	0.899138
Var_2145	227.046	0.687021	0.898358
Var_1491	387.102	11.3669	0.898021
Var_202	598.276	5.2808	0.897635
Var_1889	251.09	5.60307	0.897399
Var_448	413.142	4.63431	0.896658
Var_1919	514.225	7.04922	0.89624
Var_1992	155.06	11.346	0.895954
Var_1847	265.047	16.5243	0.895849
Var_893	395.132	4.87976	0.895752
Var_295	365.269	18.6666	0.89508
Var_809	768.277	4.8765	0.894798
Var_264	586.195	11.0129	0.894603
Var_1570	408.167	9.96283	0.894531
Var_528	448.145	12.4218	0.894347
Var_299	299.113	6.22296	0.89399
Var_974	644.494	18.2848	0.893761
Var_1531	849.296	10.2881	0.893364
Var_216	231.05	6.17748	0.892857
Var_340	120.045	7.08972	0.892671
Var_1597	384.347	19.9553	0.891327
Var_1769	234.168	5.69637	0.891247
Var_46	652.206	6.66464	0.890969
Var_1447	503.191	6.83947	0.890379
Var_2301	780.19	10.268	0.889842
Var_1394	281.261	18.2864	0.889618
Var_502	613.128	5.5601	0.889326
Var_487	1127.2	11.3562	0.88929
Var_916	483.345	18.7037	0.889219
Var_490	495.136	9.2387	0.889131
Var_1338	455.353	18.5887	0.888969
Var_634	346.054	6.66353	0.888662
Var_2137	229.155	4.25245	0.8883
Var_2265	144.092	1.21166	0.888039
Var_2287	163.061	4.8863	0.887834
Var_1301	410.926	0.658086	0.887816
Var_2014	492.244	7.05018	0.887516
Var_2202	116.049	11.619	0.887397
Var_290	609.25	15.739	0.886786
Var_610	489.177	5.44052	0.886448
Var_183	598.489	20.4381	0.886259
Var_788	173.071	6.94975	0.886222
Var_439	320.012	0.90304	0.885977
Var_1944	270.191	0.809853	0.88384
Var_2151	494.324	17.6998	0.883819
Var_1018	185.078	12.3235	0.883417
Var_584	494.117	9.37045	0.882691
Var_468	426.291	19.2457	0.88199
Var_1474	414.104	5.92874	0.88133
Var_469	1122.24	11.3555	0.880927
Var_2216	573.172	10.8096	0.880701
Var_462	363.112	7.80488	0.880603
Var_1365	230.103	2.06454	0.880147
Var_1660	484.398	19.9774	0.879534
Var_1247	149.953	0.651552	0.879395
Var_1373	129.057	14.7785	0.87918
Var_1787	267.124	0.852296	0.87913
Var_796	169.059	0.773628	0.879028
Var_758	278.22	17.3803	0.877582
Var_208	234.995	1.37125	0.877288
Var_1008	504.178	6.83139	0.876515
Var_2027	222.025	11.6926	0.876487
Var_246	450.106	10.7484	0.87632
Var_791	566.181	11.3647	0.8763
Var_397	124.04	1.19741	0.876217
Var_451	696.356	18.8996	0.875914
Var_371	679.482	17.9366	0.875505
Var_1628	511.507	18.7703	0.875418
Var_816	373.242	5.2235	0.875283
Var_1520	328.228	19.1331	0.875105
Var_830	145.051	5.57482	0.874714
Var_285	404.105	10.2785	0.874003
Var_833	235.028	0.797247	0.873517
Var_688	544.131	0.844567	0.873165
Var_1644	370.023	0.866933	0.872454
Var_567	244.091	1.19135	0.872318
Var_291	341.324	19.127	0.871944
Var_354	459.083	10.1163	0.871784
Var_319	373.089	6.1899	0.871562
Var_1688	634.409	18.4723	0.871366
Var_2226	446.254	16.2012	0.870917
Var_424	596.386	17.9857	0.870332
Var_711	439.231	5.31135	0.869873
Var_2303	155.06	14.5007	0.869322
Var_1337	147.065	5.79869	0.869137
Var_375	313.009	1.36961	0.869043
Var_616	324.142	9.94204	0.868941
Var_1834	390.358	15.8237	0.868118
Var_1211	482.192	12.9436	0.86799
Var_651	683.455	19.8279	0.867466
Var_1714	426.906	0.660191	0.867138
Var_61	226.18	12.0375	0.866799
Var_1965	118.529	14.5042	0.86624
Var_1374	365.105	1.05763	0.865908
Var_1310	640.884	0.656364	0.86566
Var_482	290.125	5.95939	0.865452
Var_1238	723.178	9.27533	0.864776
Var_1836	258.27	18.7733	0.864639
Var_17	327.191	7.76532	0.864574
Var_1841	209.19	16.0511	0.864209
Var_1069	430.116	5.11492	0.864058
Var_807	179.07	8.99845	0.863813
Var_1228	193.081	5.39666	0.863683
Var_1991	252.98	0.771592	0.863517
Var_1763	282.576	11.605	0.863378
Var_737	235.17	17.2961	0.863349
Var_1854	515.228	7.54069	0.862713
Var_677	267.18	6.44993	0.861679
Var_365	308.113	5.58573	0.860028
Var_450	552.228	4.56229	0.859716
Var_436	138.055	6.05986	0.859593
Var_1932	422.175	0.866051	0.858926
Var_1652	179.057	11.331	0.858669
Var_1015	457.353	19.6679	0.857703
Var_1091	474.349	18.3814	0.85736
Var_2085	179.127	5.24699	0.857051
Var_972	296.207	5.81347	0.856196
Var_965	158.557	4.48899	0.855998
Var_321	418.115	10.8941	0.85569
Var_2095	307.227	18.1297	0.855518
Var_484	502.21	10.7307	0.855053
Var_740	706.471	18.4416	0.854697
Var_344	463.197	11.1466	0.854585
Var_1341	363.108	6.1973	0.853121
Var_1817	557.159	10.8208	0.853007
Var_2166	667.222	12.8534	0.85284
Var_811	485.467	17.9853	0.852728
Var_764	570.456	18.8874	0.852496
Var_1160	251.031	12.0465	0.85213
Var_1569	584.469	19.5673	0.85094
Var_1190	150.055	4.34391	0.85074
Var_1861	590.416	21.2025	0.850577
Var_1744	281.248	19.0684	0.850351
Var_373	394.353	18.9775	0.849875
Var_911	505.068	10.7678	0.849526
Var_24	484.208	5.27282	0.848981
Var_12	464.307	18.035	0.848708
Var_994	355.1	3.12993	0.848094
Var_725	658.39	18.7894	0.847615
Var_57	658.241	12.5777	0.847223
Var_73	241.086	13.7585	0.84687
Var_1498	536.203	4.49606	0.846703
Var_124	301.293	18.3776	0.846557
Var_1933	359.371	16.9619	0.84564
Var_936	635.174	6.64303	0.844977
Var_828	522.346	17.0045	0.844549
Var_1166	452.395	19.6669	0.844138
Var_1668	555.517	20.3392	0.844136
Var_420	139.054	0.84488	0.844083
Var_928	354.28	16.7387	0.84306
Var_1618	179.077	9.82318	0.842336
Var_372	363.31	18.4102	0.842182
Var_1500	342.141	1.50891	0.841903
Var_1966	716.568	20.4718	0.841895
Var_503	475.124	10.3193	0.841704
Var_1619	403.394	16.9706	0.841397
Var_1079	163.983	2.64311	0.84108
Var_1886	566.371	18.4353	0.840935
Var_1874	273.123	6.00774	0.840819
Var_41	189.074	4.19773	0.84034
Var_1503	219.174	17.0105	0.840102
Var_1177	275.096	1.19986	0.839561
Var_1967	196.1	1.02643	0.839433
Var_1958	239.164	15.1621	0.839416
Var_430	286.098	15.1691	0.839055
Var_1664	184.097	2.06393	0.838989
Var_717	957.197	10.7721	0.838963
Var_1942	700.159	8.87055	0.838285
Var_1538	639.887	0.656364	0.838111
Var_2224	419.069	10.2784	0.837854
Var_1606	414.381	18.7534	0.837762
Var_822	486.18	2.33574	0.83756
Var_30	419.277	18.0358	0.837206
Var_1781	360.167	5.06032	0.836403
Var_178	599.223	11.41	0.834948
Var_2204	351.092	8.87536	0.834752
Var_113	469.385	18.383	0.832108
Var_573	275.064	10.9922	0.83162
Var_1138	152.599	4.14831	0.830941
Var_2213	176.009	1.27601	0.830436
Var_458	531.275	18.8847	0.830369
Var_2217	378.13	5.31614	0.830268
Var_359	260.094	14.1965	0.830243
Var_2200	628.499	19.5286	0.83004
Var_1243	162.041	9.27072	0.829891
Var_1460	412.919	0.656279	0.829652
Var_644	275.115	15.3705	0.829571
Var_992	384.223	1.42421	0.82862
Var_131	165.127	9.74395	0.828363
Var_2176	366.177	4.92345	0.828353
Var_658	212.113	1.37831	0.827954
Var_2206	473.111	13.011	0.827561
Var_2220	350.104	4.46022	0.827121
Var_1034	281.041	11.6825	0.826794
Var_2030	614.163	1.19986	0.82648
Var_1475	240.084	5.54587	0.826426
Var_1695	193.077	9.19947	0.82629
Var_875	305.09	10.2314	0.826275
Var_1687	501.136	10.3559	0.826148
Var_1492	364.144	5.88725	0.825673
Var_1680	333.07	0.836909	0.825457
Var_1911	393.187	1.53913	0.825432
Var_721	444.355	18.7021	0.824684
Var_1427	488.265	16.2042	0.823731
Var_555	678.382	17.001	0.823071
Var_2171	393.351	19.2461	0.823044
Var_521	383.123	9.87723	0.822202
Var_335	378.164	10.8731	0.821828
Var_781	702.297	5.16284	0.821358
Var_2238	181.122	11.2224	0.820495
Var_543	270.105	1.22748	0.820194
Var_1204	310.119	1.02008	0.820147
Var_2002	584.356	18.8205	0.820031
Var_234	358.225	9.90522	0.818881
Var_1165	473.176	1.23577	0.818011
Var_1865	242.074	0.850027	0.817817
Var_463	487.016	4.64453	0.81732
Var_579	719.139	10.7646	0.81677
Var_1796	392.172	4.88222	0.816224
Var_2021	178.05	3.0203	0.816216
Var_681	466.234	6.25056	0.816162
Var_2168	252.1	1.30046	0.81511
Var_1053	399.14	9.88407	0.814993
Var_45	601.374	19.8287	0.814786
Var_2075	357.356	16.5835	0.814475
Var_1402	376.187	4.75088	0.814428
Var_2079	173.154	14.4298	0.814317
Var_1184	501.376	19.6424	0.813972
Var_654	129.139	0.633257	0.8137
Var_1257	343.357	16.8725	0.813429
Var_1397	446.42	16.9863	0.812985
Var_1281	698.43	17.2496	0.812877
Var_824	328.277	15.9334	0.812539
Var_680	627.17	11.2184	0.812398
Var_1594	406.353	14.9221	0.812205
Var_1859	288.253	16.2548	0.812178
Var_2093	208.972	0.752401	0.811713
Var_586	577.205	15.4725	0.81161
Var_1285	369.13	9.27172	0.811575
Var_790	579.246	9.30485	0.811328
Var_452	194.089	4.87966	0.811214
Var_112	557.432	17.558	0.811177
Var_2057	349.085	10.2669	0.810298
Var_407	794.229	15.2692	0.810176
Var_1424	149.029	9.27132	0.809797
Var_772	431.151	10.585	0.808717
Var_1282	363.33	14.8758	0.808325
Var_283	422.383	20.5811	0.808002
Var_1956	416.158	5.44658	0.807934
Var_259	651.193	9.05119	0.80756
Var_97	523.307	18.0214	0.806051
Var_637	141.018	1.3587	0.805002
Var_2267	691.318	18.9337	0.804977
Var_1745	808.569	18.478	0.804937
Var_292	471.147	9.66362	0.803434
Var_599	442.083	8.95177	0.802135
Var_1632	229.086	10.0479	0.801791
Var_431	126.037	1.69432	0.801576
Var_2000	287.162	14.4443	0.801277
Var_751	258.013	0.997148	0.801053
Var_926	255.232	18.8054	0.800698
Var_1221	342.116	11.4917	0.800536
Var_453	421.336	19.2438	0.80051
Var_1504	447.153	10.6107	0.800348
Var_1910	382.143	9.85515	0.800219
Var_957	211.066	0.677045	0.799747
Var_240	487.193	5.58269	0.799679
Var_309	521.172	6.19554	0.799306
Var_2114	785.199	10.2733	0.798321
Var_640	683.437	17.9377	0.797801
Var_769	133.062	4.86929	0.79747
Var_513	429.08	5.10575	0.796935
Var_1533	107.994	11.8632	0.795933
Var_924	296.952	0.662982	0.795739
Var_671	890.481	16.1838	0.794815
Var_1579	396.37	18.4653	0.794771
Var_310	466.409	20.5629	0.794535
Var_336	162.055	5.39335	0.794424
Var_979	406.185	5.23429	0.794377
Var_1425	266.111	0.828681	0.794283
Var_1002	369.298	19.684	0.793856
Var_1833	402.102	11.0757	0.793646
Var_879	118.529	11.3312	0.793556
Var_338	425.36	18.4005	0.793252
Var_1750	408.332	19.677	0.792827
Var_608	363.085	10.2284	0.792754
Var_540	329.207	6.314	0.792372
Var_127	427.284	14.8357	0.792215
Var_2083	460.27	16.2027	0.791721
Var_2108	297.031	1.36194	0.791481
Var_1962	574.175	10.8128	0.791391
Var_1218	638.885	0.656532	0.791074
Var_445	202.152	9.82903	0.790625
Var_1266	379.151	6.64352	0.790335
Var_165	344.257	17.507	0.789688
Var_2194	326.143	1.83896	0.789394
Var_998	561.38	19.5692	0.789262
Var_1795	400.175	4.96369	0.789065
Var_1313	423.161	1.18963	0.788955
Var_411	391.179	4.87827	0.788198
Var_745	528.133	5.30825	0.788094
Var_1633	496.206	13.0056	0.78799
Var_1123	393.163	4.80158	0.78788
Var_1452	526.896	0.657767	0.787871
Var_1003	422.149	11.3473	0.787537
Var_1198	526.139	9.98475	0.787233
Var_2189	309.243	18.5583	0.787009
Var_426	352.106	5.43634	0.78591
Var_1837	150.055	1.60408	0.785783
Var_519	500.116	6.36103	0.785726
Var_1529	539.13	1.8489	0.785679
Var_2138	283.263	20.0762	0.78442
Var_1092	255.125	4.96456	0.784351
Var_698	460.233	15.3752	0.784128
Var_1993	639.215	12.7484	0.783906
Var_1237	133.534	12.2804	0.78313
Var_26	387.01	1.23438	0.782821
Var_1984	308.218	0.651353	0.782705
Var_673	411.11	4.87704	0.782487
Var_1158	178.05	5.62577	0.781568
Var_214	458.141	10.161	0.781538
Var_1111	194.034	0.745615	0.78133
Var_1030	372.169	1.19579	0.780781
Var_1808	591.409	17.9861	0.78044
Var_1561	340.122	9.26209	0.780137
Var_322	430.325	18.3996	0.779785
Var_588	503.122	15.1	0.779678
Var_2064	467.351	19.7819	0.779211
Var_958	457.433	17.6768	0.778579
Var_2046	312.181	7.04867	0.778488
Var_1417	416.139	13.9285	0.778414
Var_771	486.219	6.35584	0.778049
Var_2286	781.191	10.2701	0.777957
Var_538	766.531	17.8913	0.777578
Var_500	566.147	9.12455	0.777446
Var_2192	369.048	0.75307	0.777206
Var_477	351.254	17.9498	0.776569
Var_964	364.34	19.6829	0.776499
Var_1086	487.156	10.3578	0.776408
Var_1146	416.36	17.6845	0.776402
Var_1305	389.065	9.2724	0.776369
Var_1251	191.046	9.27	0.77632
Var_814	303.309	16.1708	0.776082
Var_1130	370.095	9.28269	0.775722
Var_1363	198.053	11.6186	0.775259
Var_947	383.371	17.282	0.775212
Var_207	655.386	17.9611	0.77513
Var_2113	797.518	20.8248	0.774569
Var_356	119.034	1.88972	0.774334
Var_1049	188.597	4.74707	0.773911
Var_428	717.513	16.1776	0.773881
Var_1540	334.087	11.0093	0.773291
Var_2142	507.155	4.07886	0.773078
Var_1802	382.999	0.715224	0.772736
Var_1075	273.032	0.791265	0.772503
Var_116	405.209	15.3705	0.772358
Var_2183	103.075	3.79777	0.772146
Var_570	588.08	11.1933	0.771965
Var_238	517.201	4.21619	0.770877
Var_389	665.133	6.639	0.770754
Var_1368	398.201	5.00839	0.769598
Var_2295	112.085	1.18842	0.769439
Var_147	548.176	9.15202	0.768432
Var_1775	738.546	20.4189	0.768309
Var_569	238.028	10.7598	0.767891
Var_435	200.2	16.8071	0.767887
Var_429	441.342	18.8255	0.767797
Var_454	127.039	10.783	0.766925
Var_1737	119.089	1.02726	0.766765
Var_1940	569.315	9.17968	0.766123
Var_1468	411.924	0.656044	0.765996
Var_2296	265.098	10.0768	0.765561
Var_708	549.309	18.8805	0.76555
Var_933	102.054	0.721581	0.765511
Var_422	120.045	4.66247	0.765069
Var_263	675.133	10.8392	0.764951
Var_1214	648.345	5.45366	0.764715
Var_315	450.146	11.4196	0.764406
Var_493	1128.2	11.3563	0.763996
Var_327	317.123	6.22392	0.763952
Var_1486	641.887	0.656942	0.762985
Var_910	302.996	0.761176	0.762803
Var_696	660.291	18.9026	0.762577
Var_1023	629.403	21.6845	0.76255
Var_581	650.284	9.94266	0.762336
Var_534	238.028	10.1209	0.762296
Var_1945	494.25	7.54063	0.762217
Var_9	414.322	18.0386	0.762204
Var_1370	629.404	21.2017	0.762141
Var_1978	221.154	15.1654	0.762129
Var_2029	168.053	0.842057	0.76209
Var_1988	672.524	19.4872	0.762006
Var_2223	325.237	15.9964	0.761995
Var_1320	135.029	1.3417	0.76199
Var_618	419.069	9.88188	0.761944
Var_288	581.218	8.81039	0.761608
Var_2250	242.1	2.95576	0.761419
Var_750	872.442	6.26352	0.761026
Var_841	484.023	0.819867	0.760416
Var_1615	323.937	0.77686	0.76039
Var_308	950.243	10.8616	0.759895
Var_2261	171.016	0.766458	0.759742
Var_2290	137.002	1.27277	0.75963
Var_2232	353.269	16.2597	0.759524
Var_382	222.029	0.776837	0.759316
Var_1273	481.312	17.286	0.758811
Var_409	171.138	19.2461	0.758503
Var_2181	640.414	17.9596	0.758342
Var_1461	561.145	13.8551	0.758331
Var_826	583.231	14.776	0.757379
Var_317	378.357	20.5878	0.75729
Var_1658	688.464	18.2548	0.757269
Var_1411	242.186	5.81299	0.756936
Var_1519	355.112	4.27073	0.756648
Var_759	411.14	4.3758	0.756229
Var_1794	280.235	17.2003	0.756148
Var_1206	720.171	9.26881	0.756078
Var_1928	340.137	6.71301	0.75584
Var_512	345.056	6.64795	0.755622
Var_1586	332.177	4.29629	0.755232
Var_2105	542.441	18.6384	0.754698
Var_276	123.117	9.65126	0.754496
Var_1179	445.368	19.7735	0.75447
Var_1733	420.395	16.4606	0.753731
Var_1183	329.207	8.4396	0.752306
Var_2209	275.16	5.52252	0.751698
Var_1112	545.124	9.26771	0.751679
Var_1307	217.097	5.00758	0.750981
Var_1155	445.367	21.2017	0.750381
Var_1059	401.342	19.5694	0.749756
Var_255	472.107	5.4296	0.749351
Var_583	757.351	18.8975	0.749209
Var_700	206.984	0.751488	0.748745
Var_393	535.105	11.356	0.748634
Var_1024	173.61	4.28392	0.748599
Var_492	415.357	21.4247	0.74838
Var_1574	524.902	0.656279	0.748033
Var_969	338.113	10.2333	0.747399
Var_1748	286.302	20.201	0.747285
Var_1946	264.178	9.15981	0.74725
Var_1985	361.074	11.1044	0.746914
Var_1776	338.342	19.9561	0.746865
Var_1563	501.376	17.8764	0.7466
Var_1530	385.351	19.9571	0.74653
Var_1192	430.052	10.9243	0.744837
Var_705	599.219	10.7686	0.744722
Var_1115	409.182	1.19296	0.744634
Var_1694	340.285	18.2094	0.744588
Var_715	430.122	13.0727	0.743658
Var_1428	287.09	4.88424	0.743417
Var_301	559.191	11.2982	0.7434
Var_1141	600.224	9.3019	0.743262
Var_1828	279.091	2.4513	0.742896
Var_2017	589.332	18.877	0.742667
Var_1404	238.071	1.19875	0.742543
Var_821	571.143	11.1514	0.741908
Var_486	180.093	4.87682	0.739625
Var_1464	402.156	6.892	0.739468
Var_1645	167.591	4.34289	0.738464
Var_2297	178.076	11.6226	0.737944
Var_2152	831.286	10.2999	0.737687
Var_1463	155.034	3.85952	0.737685
Var_22	587.404	16.9367	0.737079
Var_1708	543.161	11.0106	0.73693
Var_1385	182.616	4.14408	0.736883
Var_508	682.365	18.9028	0.736802
Var_1045	799.181	10.2784	0.736509
Var_775	478.62	6.6413	0.736315
Var_647	825.169	6.64067	0.736145
Var_611	605.426	18.3071	0.735876
Var_2291	716.568	20.082	0.735843
Var_1584	429.08	5.57825	0.735288
Var_2003	287.314	16.4681	0.73527
Var_1849	428.904	0.657469	0.735247
Var_2028	607.422	21.6801	0.735084
Var_2230	568.491	20.1357	0.735049
Var_1790	129.013	1.27585	0.734876
Var_752	380.1	10.4271	0.734611
Var_2020	255.164	1.55082	0.734567
Var_1527	329.02	1.13919	0.734215
Var_1267	676.404	21.506	0.734011
Var_511	563.266	9.82152	0.733839
Var_1738	143.077	0.82691	0.733617
Var_499	723.503	17.9147	0.733587
Var_1004	651.449	18.4555	0.733229
Var_516	119.086	16.1974	0.732948
Var_1109	191.098	0.837067	0.732898
Var_1480	379.285	17.3976	0.732834
Var_642	359.146	6.17604	0.732798
Var_2256	395.165	1.18161	0.732424
Var_735	190.018	9.7518	0.731655
Var_1078	514.491	18.3147	0.731569
Var_479	211.094	4.87553	0.731562
Var_199	385.109	4.35666	0.73121
Var_42	328.306	18.6076	0.730593
Var_2106	792.563	20.8247	0.730157
Var_1613	516.234	4.87976	0.730108
Var_1011	562.388	19.5607	0.730062
Var_2084	479.837	19.2437	0.72997
Var_823	351.066	9.75119	0.729823
Var_778	653.187	13.6334	0.729803
Var_2283	498.346	17.1301	0.729741
Var_1666	686.375	18.922	0.729601
Var_1800	125.07	0.863542	0.729596
Var_2077	267.163	4.87506	0.729576
Var_1076	469.364	18.7625	0.729174
Var_571	230.546	9.88898	0.729094
Var_986	611.193	11.5613	0.728441
Var_590	261.221	16.7898	0.728294
Var_641	257.072	1.19992	0.728089
Var_1415	407.333	19.9704	0.727921
Var_1758	264.106	4.72725	0.726961
Var_1056	505.185	11.9056	0.726839
Var_1683	334.09	4.23559	0.726641
Var_2015	295.088	0.769598	0.726034
Var_2116	180.088	1.51043	0.725838
Var_987	571.394	17.0678	0.724918
Var_1890	632.38	19.9198	0.724851
Var_2099	180.174	9.4602	0.724519
Var_1617	428.112	10.0255	0.724353
Var_1634	599.279	4.35405	0.723963
Var_1855	281.996	0.652315	0.723824
Var_2136	372.075	10.2759	0.72341
Var_976	540.229	6.39084	0.722044
Var_213	737.37	18.9048	0.721584
Var_1239	497.31	16.7906	0.7213
Var_723	557.453	18.3343	0.721246
Var_2236	307.267	10.0972	0.72089
Var_1893	243.057	0.686166	0.720178
Var_1248	301.062	15.2793	0.719578
Var_2069	178.599	16.7823	0.719495
Var_1639	512.088	10.0177	0.719452
Var_159	653.356	5.02172	0.719323
Var_1156	688.214	3.12326	0.71829
Var_1235	285.103	1.34145	0.718114
Var_542	495.346	18.5768	0.717918
Var_913	648.241	4.9197	0.717468
Var_2197	129.054	10.2647	0.717205
Var_1528	140.55	11.6196	0.717115
Var_1058	383.93	0.661198	0.716747
Var_1686	182.081	1.60855	0.715716
Var_724	392.351	19.8812	0.715517
Var_1986	525.91	0.656491	0.715063
Var_21	371.29	17.9205	0.714886
Var_2007	304.312	15.7441	0.714653
Var_852	780.235	9.86456	0.713553
Var_441	232.102	11.4157	0.713244
Var_799	445.367	21.8765	0.713103
Var_614	784.204	9.88089	0.71302
Var_2006	670.407	18.927	0.712841
Var_934	196.563	11.3317	0.712503
Var_1620	669.334	18.9234	0.712065
Var_470	541.247	7.13065	0.71196
Var_2033	584.205	4.39525	0.711898
Var_1873	400.127	10.2671	0.711729
Var_1925	732.545	18.2297	0.711434
Var_149	343.187	8.0554	0.711407
Var_2163	629.303	5.38542	0.711138
Var_1518	582.973	0.809653	0.710811
Var_1035	306.264	10.1048	0.710806
Var_220	389.182	15.3724	0.709115
Var_1717	455.131	4.03277	0.707804
Var_1052	482.192	13.387	0.707576
Var_1308	490.097	10.7623	0.707253
Var_1395	538.377	17.7958	0.706879
Var_699	562.401	18.337	0.7062
Var_1367	249.033	0.854898	0.705891
Var_1347	142.051	1.19736	0.705545
Var_1510	415.134	4.96129	0.70467
Var_104	1108.29	9.12429	0.704533
Var_190	473.285	16.2141	0.704452
Var_126	575.413	18.8782	0.704346
Var_2088	615.159	1.19875	0.704156
Var_582	288.087	6.65536	0.704005
Var_806	717.413	17.6212	0.703789
Var_1801	488.222	10.8171	0.703694
Var_1066	763.342	9.73702	0.703401
Var_1181	106.992	11.3374	0.703236
Var_890	572.133	11.1517	0.703108
Var_565	595.291	16.744	0.702478
Var_1898	208.064	1.20651	0.702477
Var_1799	596.215	11.4635	0.70235
Var_1753	427.91	0.655256	0.702202
Var_1980	700.572	21.7794	0.702035
Var_2035	231.99	0.730514	0.701991
Var_1038	417.173	5.24036	0.701247
Var_1918	320.87	0.711402	0.701088
Var_1342	541.45	19.6089	0.700842
Var_2203	589.417	19.2732	0.700203
Var_847	527.425	17.8745	0.699492
Var_128	349.274	17.9388	0.699197
Var_2247	213.112	4.86833	0.699085
Var_1939	238.165	3.7941	0.699065
Var_455	602.108	17.4134	0.698954
Var_1773	297.946	0.65586	0.6988
Var_1213	396.371	19.2261	0.697954
Var_985	631.167	6.63722	0.697532
Var_11	514.225	6.30012	0.697319
Var_1258	120.045	11.4871	0.697268
Var_1315	199.06	4.0489	0.696903
Var_1095	265.6	7.0471	0.69574
Var_1671	727.462	17.9145	0.695614
Var_1909	540.903	0.663942	0.695015
Var_218	328.321	19.5841	0.694572
Var_1472	270.947	0.656167	0.693886
Var_603	241.154	1.25957	0.693795
Var_548	386.296	18.4062	0.693789
Var_1193	724.181	9.2711	0.693211
Var_1414	175.032	11.5041	0.69269
Var_1314	557.132	16.8967	0.692629
Var_1681	476.124	6.91315	0.692589
Var_930	106.047	0.860603	0.692543
Var_1074	153.95	0.650302	0.692461
Var_1379	195.028	9.27226	0.692289
Var_829	656.339	18.9015	0.692178
Var_1848	559.153	6.11506	0.691359
Var_1948	401.382	16.6008	0.690964
Var_480	403.306	19.2457	0.690553
Var_2234	427.357	19.8673	0.690288
Var_1455	642.884	0.657594	0.689935
Var_1029	558.428	17.7887	0.689835
Var_684	527.196	13.2334	0.689262
Var_2157	613.481	20.7953	0.688896
Var_1856	600.292	5.22479	0.688447
Var_1153	144.595	4.40882	0.688216
Var_305	529.298	18.0101	0.687741
Var_1710	606.147	17.0025	0.68771
Var_2227	122.069	0.815773	0.687471
Var_1669	119.068	8.4364	0.687191
Var_2010	191.179	16.0606	0.687138
Var_515	720.141	10.7653	0.687003
Var_72	357.25	6.38132	0.686773
Var_1173	376.254	17.6075	0.686499
Var_1351	215.541	9.27248	0.686332
Var_2036	572.245	4.20641	0.685548
Var_1788	138.054	4.54383	0.685039
Var_1734	117.057	8.43259	0.684923
Var_1448	545.403	19.6079	0.684534
Var_883	469.628	6.64243	0.684461
Var_537	584.19	10.7638	0.684275
Var_1973	175.532	4.23742	0.683837
Var_1345	320.306	14.7732	0.683562
Var_483	396.105	10.0666	0.683301
Var_1012	184.141	9.74061	0.683228
Var_272	592.071	11.1674	0.682968
Var_1278	384.983	0.726342	0.682639
Var_645	290.042	6.71896	0.682516
Var_728	548.302	18.8797	0.682495
Var_2284	334.032	8.84767	0.682341
Var_2219	1021.43	7.54056	0.681522
Var_1582	337.97	0.656436	0.681242
Var_2055	1005.46	7.54001	0.681032
Var_878	263.935	0.654308	0.680969
Var_2158	200.164	5.94813	0.680762
Var_2299	590.138	10.271	0.680529
Var_1312	519.241	4.89297	0.679891
Var_1654	785.482	19.0608	0.679293
Var_1149	161.029	10.7943	0.679286
Var_956	347.109	4.92261	0.678851
Var_2228	772.204	10.2626	0.678577
Var_2195	331.284	19.1002	0.678411
Var_1885	227.987	0.651417	0.678391
Var_472	649.143	6.6455	0.67833
Var_541	438.23	6.26384	0.676922
Var_197	399.289	14.8377	0.676751
Var_1097	272.243	14.9691	0.676492
Var_971	562.186	9.12402	0.67647
Var_1143	749.357	9.73596	0.676214
Var_347	810.556	17.8676	0.676058
Var_777	649.454	18.281	0.676054
Var_377	352.321	18.5285	0.675964
Var_449	212.143	17.7265	0.675854
Var_832	247.243	11.4736	0.675485
Var_1938	267.236	14.4343	0.675428
Var_125	299.277	17.7266	0.674491
Var_1684	420.091	5.23018	0.674473
Var_568	375.043	4.98312	0.674121
Var_312	646.318	6.61536	0.673826
Var_1572	124.087	21.9365	0.673411
Var_2130	172.115	21.1336	0.67277
Var_1647	181.053	5.81083	0.672306
Var_2128	344.035	0.871982	0.671239
Var_2013	570.509	21.744	0.671023
Var_1562	410.186	21.1337	0.670511
Var_1844	376.368	16.4349	0.670472
Var_1372	533.147	10.9927	0.670395
Var_845	459.129	16.6809	0.670352
Var_164	480.366	16.3623	0.670154
Var_2196	268.212	5.81439	0.669476
Var_438	616.276	9.88681	0.669283
Var_227	710.382	18.8991	0.668775
Var_2073	413.097	10.9765	0.668598
Var_1176	575.095	11.1591	0.668334
Var_556	513.239	6.30955	0.668195
Var_1544	269.949	0.656279	0.668064
Var_1476	615.251	2.02646	0.667971
Var_1517	218.616	6.26927	0.667301
Var_1917	198.092	0.825825	0.667208
Var_897	475.177	4.21411	0.666943
Var_1340	375.251	18.0319	0.666626
Var_535	474.179	9.37105	0.666216
Var_2092	292.12	11.4075	0.666167
Var_1786	585.472	19.5684	0.664781
Var_1279	214.048	9.20121	0.66474
Var_1070	342.244	21.2045	0.664685
Var_952	400.094	9.88596	0.664531
Var_1842	398.922	0.665013	0.664514
Var_547	1129.2	11.3603	0.663518
Var_1437	497.421	19.6422	0.663267
Var_690	219.619	5.27432	0.662646
Var_1494	591.427	19.6032	0.66258
Var_660	210.034	9.8895	0.661035
Var_1005	229.155	1.21647	0.660617
Var_1521	515.228	7.04736	0.660521
Var_1975	238.91	0.696775	0.660304
Var_249	386.186	9.64619	0.659178
Var_251	143.073	4.19664	0.658523
Var_1327	298.274	15.4986	0.658513
Var_1839	117.057	11.4824	0.657905
Var_563	744.368	9.82621	0.657413
Var_501	614.131	5.55749	0.65741
Var_1088	703.391	17.2147	0.656912
Var_2175	798.522	20.8203	0.65661
Var_1724	773.489	21.4317	0.656421
Var_1590	270.279	19.4037	0.656243
Var_1820	428.361	18.5859	0.656217
Var_1364	567.578	20.1998	0.655899
Var_2155	318.076	1.23919	0.655743
Var_1244	280.248	14.4311	0.654237
Var_1595	589.167	11.3153	0.654147
Var_2285	541.893	0.656913	0.654055
Var_473	646.229	5.54914	0.654033
Var_864	471.35	18.4427	0.653927
Var_250	465.269	9.79318	0.653634
Var_1720	701.162	8.87252	0.653127
Var_262	399.162	4.96132	0.652776
Var_1275	233.038	0.861887	0.652487
Var_1393	386.129	12.3862	0.652404
Var_1438	457.343	18.8368	0.652222
Var_1014	630.407	21.2018	0.65214
Var_1963	271.985	6.65415	0.651831
Var_1832	554.514	20.4368	0.651775
Var_289	492.263	6.31068	0.651745
Var_1888	333.082	1.21918	0.650501
Var_1253	320.182	4.96442	0.650267
Var_2103	495.327	17.6979	0.650134
Var_984	640.318	18.897	0.650009
Var_2139	415.357	20.4523	0.649278
Var_94	366.093	0.819016	0.648632
Var_1583	160.042	1.79546	0.648486
Var_1259	426.142	6.64617	0.648367
Var_995	523.099	11.1587	0.648323
Var_25	388.149	16.077	0.648071
Var_1207	159.157	13.9128	0.64791
Var_1871	527.149	10.1313	0.647789
Var_1055	152.071	11.4859	0.647442
Var_1548	684.441	17.9346	0.647199
Var_1882	424.937	0.671542	0.647089
Var_517	427.072	15.9576	0.645926
Var_1653	414.331	19.6831	0.64585
Var_1245	721.18	9.27091	0.645848
Var_1471	104.07	0.842057	0.645821
Var_2222	115.112	14.4366	0.645766
Var_2134	465.037	0.761192	0.645765
Var_643	958.196	10.7715	0.645656
Var_1249	385.955	0.664174	0.644925
Var_694	378.14	4.0489	0.644599
Var_2233	699.357	16.2599	0.644588
Var_280	127.109	19.0207	0.644538
Var_2187	115.989	0.648403	0.644449
Var_701	698.37	18.8969	0.644343
Var_844	769.28	4.87527	0.643882
Var_398	532.278	18.8847	0.643737
Var_10	390.134	13.7546	0.643691
Var_140	159.09	4.20058	0.642702
Var_1862	717.571	20.4718	0.642343
Var_1549	276.281	14.6121	0.642091
Var_2173	195.028	10.2845	0.641413
Var_827	147.043	1.24725	0.640937
Var_387	454.201	4.8796	0.640546
Var_1587	527.911	0.660498	0.640509
Var_1252	423.957	0.656044	0.640404
Var_1826	492.107	9.30546	0.640384
Var_920	541.106	9.08092	0.639831
Var_1869	294.264	14.4538	0.639509
Var_412	441.372	21.8812	0.638809
Var_1403	535.256	16.1973	0.637878
Var_394	444.357	19.2641	0.637803
Var_966	767.531	17.8907	0.637728
Var_589	848.14	11.3562	0.63732
Var_577	212.166	11.058	0.636595
Var_1546	413.927	0.661198	0.636203
Var_286	951.246	10.8631	0.635623
Var_1126	809.191	6.64268	0.635248
Var_2135	341.817	0.795308	0.635166
Var_896	564.099	11.3554	0.634983
Var_572	219.215	9.51155	0.634857
Var_1735	528.497	17.9521	0.634597
Var_444	486.393	19.0923	0.634406
Var_132	740.578	20.1615	0.634109
Var_1217	747.367	9.73464	0.633906
Var_225	341.133	9.25802	0.633704
Var_1516	239.032	10.1163	0.633545
Var_1920	695.201	7.55864	0.633528
Var_1459	514.425	17.1903	0.633457
Var_876	547.149	6.19593	0.633258
Var_93	425.135	15.372	0.632626
Var_2212	692.322	18.9333	0.631925
Var_1838	444.404	16.6181	0.630955
Var_941	335.088	7.03706	0.630915
Var_1408	434.242	16.1961	0.630238
Var_545	475.314	18.5357	0.630118
Var_360	344.173	9.3632	0.629893
Var_1616	313.366	17.3604	0.62969
Var_1522	739.548	20.418	0.629464
Var_1240	364.186	9.87065	0.629048
Var_870	677.375	17.0022	0.628603
Var_2198	583.172	4.35967	0.628364
Var_1134	630.407	21.6826	0.628353
Var_339	450.379	14.9461	0.62809
Var_1716	434.172	10.3362	0.62712
Var_121	610.341	11.6501	0.627036
Var_186	381.231	9.64425	0.626698
Var_2100	654.877	0.664174	0.626564
Var_1611	635.356	20.8148	0.625428
Var_693	1143.17	11.3698	0.62451
Var_2016	656.181	11.1312	0.624193
Var_773	851.398	16.1988	0.624101
Var_1298	371.316	20.0326	0.623742
Var_1728	442.398	19.9649	0.623486
Var_465	673.157	11.3562	0.623036
Var_1778	138.974	0.650737	0.623014
Var_384	414.124	17.7712	0.622884
Var_1825	583.432	19.0605	0.622555
Var_101	273.257	19.499	0.622403
Var_886	560.174	10.0479	0.62219
Var_2098	359.027	12.4043	0.621291
Var_1923	193.042	6.64017	0.620722
Var_1922	590.333	18.8786	0.620539
Var_624	567.142	9.12497	0.620501
Var_2218	256.014	0.654828	0.620205
Var_1487	665.426	18.2998	0.619524
Var_1191	291.271	11.6418	0.619342
Var_1110	975.486	18.8968	0.619272
Var_2270	200.976	0.656223	0.619169
Var_33	485.211	5.2726	0.619161
Var_2117	793.566	20.8239	0.619147
Var_2249	196.045	4.23441	0.617475
Var_1236	296.124	4.9048	0.617421
Var_81	572.203	4.83131	0.616916
Var_1512	456.358	18.5814	0.616707
Var_1225	629.129	5.09511	0.616487
Var_1821	354.322	16.266	0.616082
Var_77	444.1	15.9547	0.615941
Var_1398	383.218	19.3384	0.615881
Var_506	214.066	0.734918	0.615778
Var_1705	686.23	15.3537	0.615649
Var_655	439.357	19.6639	0.615432
Var_2237	588.187	16.5405	0.61532
Var_714	612.183	11.5536	0.615142
Var_337	695.36	18.9032	0.615125
Var_1246	748.555	20.1801	0.61483
Var_1271	339.968	0.655157	0.614775
Var_201	563.118	6.19454	0.614725
Var_343	125.06	5.13777	0.612781
Var_1981	116.986	0.639732	0.612613
Var_792	458.357	19.6679	0.612368
Var_1641	541.392	17.9658	0.611731
Var_678	504.195	9.07784	0.611721
Var_1100	743.443	17.911	0.611675
Var_1378	559.43	17.7927	0.610384
Var_923	298.937	0.660282	0.609851
Var_1894	796.293	15.3272	0.609705
Var_326	707.208	6.19258	0.609599
Var_175	409.162	15.3718	0.609573
Var_2229	572.524	19.6888	0.609561
Var_392	393.095	10.7146	0.608307
Var_1186	686.411	11.6757	0.608066
Var_1514	234.628	5.22726	0.607991
Var_2060	174.04	11.1115	0.607886
Var_1401	155.526	1.78308	0.607378
Var_2255	631.34	18.8779	0.60634
Var_1501	493.247	7.04906	0.605977
Var_1360	521.091	11.155	0.605309
Var_549	470.211	6.88632	0.604893
Var_2	622.196	6.40037	0.604134
Var_1742	257.611	7.54028	0.604077
Var_1180	453.394	19.6676	0.603557
Var_408	289.162	6.44993	0.603189
Var_414	652.193	9.04989	0.60289
Var_1558	384.064	10.2293	0.602749
Var_2306	431.179	19.0978	0.602038
Var_1954	398.363	16.2973	0.601824
Var_300	643.251	10.325	0.601592
Var_703	250.044	7.31807	0.60118
Var_2205	327.122	5.23162	0.601016
Var_2263	425.96	0.658786	0.60093
Var_1709	384.181	4.87949	0.600677
Var_1690	251.212	14.4325	0.600436
Var_1311	252.097	0.837881	0.600267
Var_1369	645.191	4.22784	0.59982
Var_1174	597.297	10.1439	0.599506
Var_2143	392.999	0.752336	0.598939
Var_1216	725.17	9.27014	0.598485
Var_1543	113.021	8.43088	0.59813
Var_406	153.091	6.2332	0.598049
Var_1571	489.269	16.2009	0.598047
Var_732	507.141	8.97493	0.598025
Var_89	144.081	4.20226	0.597945
Var_191	177.159	0.675227	0.597943
Var_2239	236.918	0.71785	0.597904
Var_1050	675.262	18.9023	0.597782
Var_1087	236.103	7.55336	0.597577
Var_474	236.103	5.79983	0.597538
Var_1704	361.234	19.3401	0.596645
Var_1868	471.105	21.1402	0.596603
Var_88	272.258	17.4592	0.595109
Var_712	364.083	10.2281	0.59504
Var_1823	368.425	18.1877	0.594907
Var_2231	308.232	18.129	0.594621
Var_1449	649.348	5.4538	0.594471
Var_257	575.407	18.3757	0.594465
Var_2293	620.302	6.05876	0.594316
Var_1422	359.315	20.6815	0.593553
Var_1321	288.182	4.34914	0.593173
Var_1077	646.193	9.90266	0.59282
Var_810	243.16	9.44595	0.592722
Var_918	506.073	10.7679	0.591627
Var_1208	781.262	9.85656	0.59113
Var_1845	521.219	4.87472	0.590901
Var_1969	241.998	0.646402	0.590664
Var_1592	272.113	4.88145	0.589701
Var_222	738.374	18.9036	0.589694
Var_1419	482.323	16.683	0.58907
Var_383	573.124	11.3561	0.588856
Var_148	214.252	15.3183	0.588733
Var_1224	529.528	16.3224	0.587789
Var_2049	315.96	0.719277	0.587618
Var_2165	602.367	20.8757	0.587548
Var_489	481.362	19.0512	0.587378
Var_2252	694.402	16.2594	0.587294
Var_1902	1006.46	7.54001	0.586943
Var_627	714.561	20.0468	0.586434
Var_1162	407.014	0.75307	0.586335
Var_1827	387.288	18.4409	0.586188
Var_939	504.129	1.88268	0.585711
Var_67	105.018	6.176	0.585116
Var_1803	144.08	14.4145	0.584608
Var_1541	334.295	11.7979	0.583964
Var_1057	826.171	6.64129	0.583786
Var_1291	498.912	0.660282	0.583416
Var_1536	409.368	19.675	0.583021
Var_1780	496.911	0.659263	0.582676
Var_1354	504.315	15.9964	0.582331
Var_1835	338.97	0.659023	0.581611
Var_346	870.308	15.0547	0.581468
Var_802	305.02	0.870044	0.581449
Var_909	702.457	15.3985	0.581211
Var_2246	614.486	20.8071	0.581089
Var_1970	274.9	0.727971	0.580827
Var_1534	453.372	20.0482	0.580684
Var_1696	398.427	17.5903	0.580379
Var_1718	502.117	1.19813	0.579334
Var_475	321.924	0.713528	0.578847
Var_706	370.295	18.0354	0.578278
Var_1554	515.275	16.1985	0.577356
Var_1740	296.295	19.6422	0.577282
Var_2119	1022.43	7.54056	0.577266
Var_1880	263.602	4.46415	0.576916
Var_753	257.082	0.73691	0.576852
Var_1430	304.021	5.73219	0.576001
Var_631	653.283	20.2998	0.575476
Var_774	228.065	9.99278	0.575352
Var_1767	680.197	9.10835	0.575323
Var_139	181.122	6.19105	0.574916
Var_2172	334.295	14.8475	0.574585
Var_520	451.147	11.4187	0.574289
Var_366	811.557	17.8686	0.573755
Var_1400	407.356	14.9208	0.573623
Var_179	584.405	16.7763	0.573382
Var_2054	937.586	21.9035	0.573295
Var_689	444.196	4.59709	0.573257
Var_457	222.558	9.89209	0.573043
Var_188	471.31	14.8361	0.571807
Var_783	873.444	6.26384	0.571612
Var_1550	128.528	5.54484	0.571229
Var_1556	447.422	16.9851	0.570367
Var_2009	273.194	14.4395	0.570245
Var_1287	370.402	17.2414	0.569894
Var_756	414.144	4.63036	0.569251
Var_1843	137.107	4.89341	0.56832
Var_211	854.582	17.849	0.568301
Var_836	636.425	18.1717	0.567556
Var_2023	701.574	21.7845	0.566829
Var_267	269.103	5.60008	0.566272
Var_672	551.127	10.9765	0.565749
Var_189	428.288	14.8359	0.565747
Var_80	343.185	8.83085	0.565118
Var_1041	657.88	0.661979	0.564371
Var_2178	687.36	18.9257	0.563774
Var_379	507.248	15.3608	0.563598
Var_2277	480.353	20.7993	0.563316
Var_421	641.433	18.7927	0.563234
Var_256	642.106	8.06067	0.563125
Var_2210	123.043	5.65658	0.561816
Var_331	744.5	16.1992	0.561562
Var_2086	186.014	0.769114	0.561438
Var_1947	387.249	21.4317	0.561408
Var_1907	452.964	0.728061	0.561382
Var_1545	246.139	5.81349	0.561339
Var_446	531.174	5.43001	0.561113
Var_49	524.161	5.63233	0.56106
Var_1759	764.173	10.246	0.560787
Var_1094	315.022	1.09897	0.560559
Var_130	488.196	5.5808	0.559863
Var_1977	545.876	19.134	0.559775
Var_1731	292.607	4.3975	0.559754
Var_1046	740.369	18.901	0.55941
Var_748	456.301	17.0683	0.559325
Var_2274	728.602	20.517	0.559283
Var_1815	243.997	0.651449	0.557913
Var_1062	569.23	18.8816	0.557769
Var_2065	813.492	20.8247	0.557077
Var_1936	414.93	0.661979	0.556697
Var_686	174.041	10.2212	0.556543
Var_1602	634.305	10.5162	0.556392
Var_1242	367.63	18.9024	0.556256
Var_2120	174.157	14.4318	0.555905
Var_1148	546.127	9.26921	0.555267
Var_248	470.63	6.64279	0.555131
Var_968	446.2	4.87561	0.55495
Var_1846	210.193	16.0512	0.554901
Var_1465	272.258	15.3376	0.554834
Var_901	636.175	6.64531	0.554795
Var_983	394.009	0.744985	0.554517
Var_580	263.241	9.86228	0.554507
Var_2005	528.902	0.663087	0.553868
Var_1955	1007.45	7.54074	0.553517
Var_2127	702.161	8.87103	0.553056
Var_1722	715.129	5.56986	0.552924
Var_1930	306.95	0.738686	0.552557
Var_1509	386.191	5.06821	0.551932
Var_1489	215.132	1.20811	0.551399
Var_1426	270.19	5.16276	0.55122
Var_1659	358.17	4.785	0.551214
Var_236	200.563	3.554	0.550778
Var_2266	795.287	15.3361	0.550728
Var_1629	515.096	0.760658	0.550302
Var_2262	655.879	0.660282	0.549982
Var_2264	474.115	13.0114	0.549807
Var_813	771.488	17.8872	0.54961
Var_1163	112.979	0.657409	0.549493
Var_2121	504.405	20.899	0.548893
Var_143	109.028	6.17767	0.547798
Var_1589	254.196	5.81347	0.547336
Var_1147	503.122	14.2833	0.547226
Var_2254	774.493	21.4314	0.547115
Var_1255	497.913	0.66292	0.547024
Var_912	267.929	0.654828	0.545728
Var_237	518.204	4.21438	0.54568
Var_1303	402.345	19.5694	0.545594
Var_1114	139.04	2.17287	0.544566
Var_1142	225.159	5.81315	0.544446
[truncated: 309 more rows]

## Sheet: Sheet 2
Sheet 2. Metabolic profiling and identification.
Compound name	Formular	Peak No.	Molecular weight	Retention time (min)	VIP value		Log2(FC) showed profiling of metabolites in MeJA treated hairy roots compared to control
Lignan synthesis							1h vs 0h	3h vs 0h	6h vs 0h	12h vs 0h	24h vs 0h	36h vs 0h
Chorismate	C10H10O6	Var_1367	249.033	0.854898	0.705891		-0.077596	0.22638	1.04688	0.393248	0.802544	1.39748
L-Phenylalanine(Phe)	C9H11NO2	Var_1169	166.085	2.3173	3.55815		0.261311	0.430646	0.75594	0.984926	1.15274	1.33228
Cinnamic acid	C9H8O2	Var_1329	149.059	2.31675	1.09263		0.270824	0.416967	0.725142	0.932563	1.11282	1.27156
Coumaric acid	C9H8O3	Var_195	165.054	1.25079	1.31264		0.00978581	-0.28505	-0.154411	-0.0974282	0.120352	0.0904282
Caffeic acid	C9H8O4	Var_1647	181.053	5.81083	0.672306		-0.0722858	0.097476	0.455413	0.352116	0.404655	1.97272
Sinapinic acid	C11H12O5	Var_892	247.036	15.5703	2.10235		0.355106	1.29217	1.7861	2.14236	4.77942	6.71061
Caffeyl alcohol	C9H10O3	Var_1319	189.048	9.27132	1.66848		-0.104979	0.0401347	-0.372387	-0.28939	-0.366339	-1.20793
p-Coumaroyl alcohol	C9H10O2	Var_788	173.071	6.94975	0.886222		-0.203185	0.242219	0.393276	-0.00659107	0.572288	1.71344
Sinapyl alcohol	C11H14O4	Var_479	211.094	4.87553	0.731562		-0.00893667	-0.298395	-0.505753	-0.669426	-1.59843	-3.15527
Coniferyl aldehyde	C10H10O3	Var_943	201.051	10.9205	2.27906		-0.74416	-0.349644	-0.167705	1.23011	2.75314	2.26608
Sinapylaldehyde	C11H12O4	Var_216	231.05	6.17748	0.892857		0.163636	-0.359119	-0.696103	-0.0917828	-0.809944	-2.15097
5-hydroxyconferyl alcohol	C10H12O4	Var_1921	219.058	10.2684	2.03324		-0.0610185	-0.145322	-0.425957	-0.0609731	-0.248651	-2.09339
Coniferyl alcohol	C10H12O3	Var_784	203.081	9.05624	1.04872		0.0977307	0.406148	0.604345	-0.0817599	0.355231	1.3147
Pinoresinol	C20H22O6	Var_868	381.119	9.87965	1.35583		-0.00978581	0.28505	0.154411	0.0974282	-0.120352	-0.0904282
(+)-Lariciresinol	C20H24O6	Var_1416	361.147	10.6192	1.10366		1.021	0.724311	1.43492	0.31906	0.539425	1.24732
(+)-isolarieiresinol	C20H24O6	Var_521	383.123	9.87723	0.822202		-0.391709	0.174487	-0.0772749	0.0202384	-0.259338	-0.916736
lariciresinol-4,4'-bis-O-β-D-glucopyranoside	C32H44O16	Var_932	707.252	5.1629	0.488437		-0.0219115	-0.227452	-0.461311	-0.0949396	-0.744072	-1.81138
secoisolariciresinol	C20H26O6	Var_253	385.183	9.64035	1.0426		-0.0402112	0.428016	0.462202	0.227848	0.520605	0.642812
Matairesnol	C20H22O6	Var_868	381.119	9.87965	1.35583		0.164815	-0.128603	0.0832132	0.0538627	0.358453	1.02899
Indole synthesis
L-Tryptophan(Trp)	C11H12N2O2	Var_84	205.097	4.2023	1.64519		0.082915	-0.297752	-0.46887	-0.0223018	-0.225285	-0.839548
indole-3-acetic acid	C10H9NO2	Var_2141	176.07	11.6206	2.62315		-0.192652	0.42372	0.95485	-0.152533	0.331872	0.649649
Indole-3-carboxaldehyde	C9H7NO	Var_1736	146.059	8.43129	2.12205		0.089304	0.257663	0.580302	0.269063	0.602578	1.14588
Indoxyl	C8H7NO	Var_2012	134.06	6.21468	1.40011		-0.0366181	-0.0436754	0.0182675	0.668305	-0.160802	-4.12728
Isatin	C8H5NO2	Var_342	148.039	7.08816	1.0434		-0.253057	0.403559	1.40478	0.281023	1.78453	3.1843
Amino acids
L-Proline(Pro)	C5H9NO2	Var_2059	116.067	0.842345	2.16416		0.00411835	-0.091575	0.229518	0.594641	0.85755	0.772781
L-Tyrosine(Tyr)	C9H11NO3	Var_232	182.08	1.24967	2.15337		-0.00277284	-0.305715	-0.176729	-0.120271	0.100222	0.091045
L-Arginine(Arg)	C6H14N4O2	Var_1957	175.118	0.735227	1.91891		0.107043	0.0693227	0.00804756	0.0438844	-0.387709	-0.494776
L-Glutamine(Gln)	C5H10N2O3	Var_1230	147.073	0.837736	1.85234		0.14354	-0.00756342	-0.17482	-0.0473255	-0.55319	-0.736839
L-Valine(Val)	C5H11NO2	Var_915	118.085	1.02618	1.64954		0.103505	-0.0376151	0.179758	0.297749	0.532991	0.973279
L-Asparagine(Asn)	C4H8N2O3	Var_1581	133.059	0.841662	1.40213		0.50488	0.257823	0.165324	0.293314	0.454967	0.388565
L-Isoleucine(Ile)	C6H13NO2	Var_1016	132.101	0.929911	1.37887		0.00411835	-0.091575	0.229518	0.594641	0.85755	0.772781
L-Aspartic acid(Asp)	C4H7NO4	Var_2275	134.045	0.86547	1.0237		0.50488	0.257823	0.165324	0.293314	0.454967	0.388565
L-Glutamic acid(Glu)	C5H9NO4	Var_1730	148.06	0.846052	1.4048		-0.0690565	-0.141064	-0.32549	0.15093	-0.539784	-1.28886
L-Serine(Ser)	C3H7NO3	Var_1797	128.027	11.5939	0.904616		-0.206861	-0.285137	-0.350069	0.447914	0.74931	-0.273074
L-Threonine(Thr)	C4H9NO3	Var_2044	142.05	2.36022	0.909607		0.0337165	0.0853881	-0.24523	-0.459622	-0.366335	-0.734463
L-Leucine(Leu)	C6H13NO2	Var_275	132.101	1.37338	4.14832		-0.00628066	-0.277437	-0.110118	-0.570907	-0.245426	-0.114842
L-Histidine(His)	C6H9N3O2	Var_1010	156.075	0.694735	1.31309		0.0629375	-0.0208811	-0.16107	0.104078	-0.220296	-0.300888
