# Supplementary material for: Dynamic metabolic and transcriptomic profiling of methyl jasmonate‐treated hairy roots reveals synthetic characters and regulators of lignan biosynthesis in Isatis indigotica Fort
Source: Plant Biotechnol J. 2016 Jun 23;14(12):2217–27. doi: 10.1111/pbi.12576 (PMC5103230; doi:10.1111/pbi.12576)
Supplement: Supplementary file 4 — Dataset S2 Series clusters analysis for transcriptional profiling. [file PBI-14-2217-s001.xls]

## Sheet: Sheet1
Supplemental dataset S2. Series clusters analysis for transcriptional profiling. (Sheet1. Distribution of series clusters.Sheet 2.Distribution of DEGs mapping by KEGG analysis in cluster21.Sort order is according to P-value.)
Sheet1. Distribution of series clusters.
GeneID	BlastAccID	BlastSymbol	BlastDescription	BlastKeggID	Cluster Profile	0h	1h	3h	combine
comp1086_c1	AT1G13710.1	CYP78A5	cytochrome P450, family 78, subfamily A, polypeptide 5 \\ Encodes the cytochrome P450 CYP78A5 monooxygenase. Contributes to the generation of a growth-stimulating signal distinct from the classical phytohormones that prevents proliferation arrest, promoting organ growth. \\ cytochrome P450, family 78, subfamily A, polypeptide 5 (CYP78A5); FUNCTIONS IN: electron carrier activity, monooxygenase act…	ath:AT1G13710	0	0	-0.28	-0.7	-1.1
comp13538_c0	AT2G03020	AT2G03020	Heat shock protein HSP20/alpha crystallin family \\ Heat shock protein HSP20/alpha crystallin family; FUNCTIONS IN: aspartic-type endopeptidase activity; INVOLVED IN: proteolysis; LOCATED IN: cellular_component unknown; CONTAINS InterPro DOMAIN/s: Heat shock protein Hsp20 (InterPro:IPR002068), Small heat shock protein, predicted, plant (InterPro:IPR016952), Peptidase A1 (InterPro:IPR001461), HSP2…	ath:AT2G03020	0	0	-1.91	-7.76	-9.67
comp16479_c0					0	0	-2.93	-4.65	-6.4
comp17431_c0	AT5G15950	AT5G15950	Adenosylmethionine decarboxylase family protein \\ Adenosylmethionine decarboxylase family protein; FUNCTIONS IN: adenosylmethionine decarboxylase activity; INVOLVED IN: spermidine biosynthetic process, spermine biosynthetic process, polyamine biosynthetic process; LOCATED IN: cellular_component unknown; EXPRESSED IN: male gametophyte, pollen tube; EXPRESSED DURING: L mature pollen stage, M germi…	ath:AT5G15950	0	0	-5.18	-18.44	-23.61
comp17431_c1	AT5G15950	AT5G15950	Adenosylmethionine decarboxylase family protein \\ Adenosylmethionine decarboxylase family protein; FUNCTIONS IN: adenosylmethionine decarboxylase activity; INVOLVED IN: spermidine biosynthetic process, spermine biosynthetic process, polyamine biosynthetic process; LOCATED IN: cellular_component unknown; EXPRESSED IN: male gametophyte, pollen tube; EXPRESSED DURING: L mature pollen stage, M germi…	ath:AT5G15950	0	0	-9.05	-24.27	-29.67
comp18393_c3	AT5G57350	HA3	H(+)-ATPase 3 \\ member of Plasma membrane H+-ATPase family \\ H(+)-ATPase 3 (HA3); FUNCTIONS IN: ATPase activity, hydrogen-exporting ATPase activity, phosphorylative mechanism; INVOLVED IN: cation transport, metabolic process, ATP biosynthetic process; LOCATED IN: plasma membrane, membrane; EXPRESSED IN: 25 plant structures; EXPRESSED DURING: 13 growth stages; CONTAINS InterPro DOMAIN/s: ATPase,…	ath:AT5G57350	0	0	-7.37	-12.64	-16.54
comp195110_c0	AT1G02460.1	AT1G02460	Pectin lyase-like superfamily protein \\ Pectin lyase-like superfamily protein; FUNCTIONS IN: polygalacturonase activity; INVOLVED IN: carbohydrate metabolic process; EXPRESSED IN: stem, root, stamen, seed; EXPRESSED DURING: 4 anthesis, E expanded cotyledon stage; CONTAINS InterPro DOMAIN/s: Pectin lyase fold/virulence factor (InterPro:IPR011050), Glycoside hydrolase, family 28 (InterPro:IPR00074…	ath:AT1G02460	0	0	-0.46	-0.62	-0.88
comp20097_c0	AT5G49690.1	AT5G49690	UDP-Glycosyltransferase superfamily protein \\ UDP-Glycosyltransferase superfamily protein; FUNCTIONS IN: transferase activity, transferring glycosyl groups; INVOLVED IN: metabolic process; CONTAINS InterPro DOMAIN/s: UDP-glucuronosyl/UDP-glucosyltransferase (InterPro:IPR002213); BEST Arabidopsis thaliana protein match is: UDP-Glycosyltransferase superfamily protein (TAIR:AT5G65550.1); Has 1807 B…	ath:AT5G49690	0	0	-2.9	-3.96	-6.24
comp20835_c0	AT5G49630.1	AAP6	amino acid permease 6 \\ Is a high affinity amino acid transporter capable of transporting aspartate and tryptophan. May be involved in the amino acid uptake from xylem. \\ amino acid permease 6 (AAP6); FUNCTIONS IN: acidic amino acid transmembrane transporter activity, neutral amino acid transmembrane transporter activity, amino acid transmembrane transporter activity; INVOLVED IN: response to w…	ath:AT5G49630	0	0	-2.26	-4.18	-6.27
comp20907_c0	AT5G46795.1	MSP2	microspore-specific promoter 2 \\ microspore-specific promoter 2 (MSP2); FUNCTIONS IN: molecular_function unknown; INVOLVED IN: pollen development; LOCATED IN: chloroplast; EXPRESSED IN: petal, leaf whorl, flower; EXPRESSED DURING: J bicellular pollen stage, 4 anthesis, F microspore release stage, petal differentiation and expansion stage; Has 30201 Blast hits to 17322 proteins in 780 species: Ar…	ath:AT5G46795	0	0	-2.94	-6.51	-8.36
comp20991_c0	AT1G60095.1	AT1G60095	Mannose-binding lectin superfamily protein \\ Mannose-binding lectin superfamily protein; CONTAINS InterPro DOMAIN/s: Mannose-binding lectin (InterPro:IPR001229); BEST Arabidopsis thaliana protein match is: Mannose-binding lectin superfamily protein (TAIR:AT1G60110.1); Has 1880 Blast hits to 685 proteins in 36 species: Archae - 0; Bacteria - 7; Metazoa - 0; Fungi - 0; Plants - 1871; Viruses - 0; …	ath:AT1G60095	0	0	-2.23	-3.29	-4.59
comp21697_c1	AT1G26560.1	BGLU40	beta glucosidase 40 \\ beta glucosidase 40 (BGLU40); FUNCTIONS IN: cation binding, hydrolase activity, hydrolyzing O-glycosyl compounds, catalytic activity; INVOLVED IN: carbohydrate metabolic process; LOCATED IN: apoplast, chloroplast; EXPRESSED IN: 23 plant structures; EXPRESSED DURING: 13 growth stages; CONTAINS InterPro DOMAIN/s: Glycoside hydrolase, family 1 (InterPro:IPR001360), Glycoside h…	ath:AT1G26560	0	0	-0.81	-2.22	-2.82
comp22236_c0	AT5G50800.1	AT5G50800	Nodulin MtN3 family protein \\ Nodulin MtN3 family protein; LOCATED IN: endomembrane system, integral to membrane, membrane; EXPRESSED IN: 14 plant structures; EXPRESSED DURING: 9 growth stages; CONTAINS InterPro DOMAIN/s: MtN3/saliva-related transmembrane protein, conserved region (InterPro:IPR018169), RAG1-activating protein 1 homologue (InterPro:IPR018179), RAG1-activating protein-1-related (I…	ath:AT5G50800	0	0	-0.9	-1.89	-3.03
comp24014_c0	AT5G11920	cwINV6	6-&1-fructan exohydrolase \\ Encodes a protein with fructan exohydrolase (FEH) activity acting on both inulin and levan-type fructans (1- and 6-FEH). The enzyme does not have invertase activity. \\ 6-&1-fructan exohydrolase (cwINV6); FUNCTIONS IN: inulinase activity, hydrolase activity, hydrolyzing O-glycosyl compounds, levanase activity; INVOLVED IN: carbohydrate metabolic process; EXPRESSED IN:…	ath:AT5G11920	0	0	-0.34	-0.74	-1.03
comp25761_c0					0	0	-3.37	-11.06	-15.5
comp26926_c0	AT3G16770.1	EBP	ethylene-responsive element binding protein \\ Encodes a member of the ERF (ethylene response factor) subfamily B-2 of the plant specific ERF/AP2 transcription factor family (RAP2.3). The protein contains one AP2 domain. There are 5 members in this subfamily including RAP2.2 AND RAP2.12.It is localized to the nucleus and acts as a transcriptional activator through the GCC-box. It has been identif…	ath:AT3G16770	0	0	-26.46	-95.91	-119.42
comp27669_c0	AT1G68750.1	PPC4	phosphoenolpyruvate carboxylase 4 \\ Encodes one of four Arabidopsis phosphoenolpyruvate (PEP) carboxylase proteins. But, it is more similar to bacterial PEP carboxylase than plant PEP carboxylase. Efforts to express this enzyme and to demonstrate its enzymatic activity in E.coli failed. \\ phosphoenolpyruvate carboxylase 4 (PPC4); CONTAINS InterPro DOMAIN/s: Pyruvate/Phosphoenolpyruvate kinase, …	ath:AT1G68750	0	0	-0.89	-1.54	-2.28
comp27703_c0					0	0	-6.56	-9.33	-13.01
comp27722_c0	AT2G44400.1	AT2G44400	Cysteine/Histidine-rich C1 domain family protein \\ Cysteine/Histidine-rich C1 domain family protein; CONTAINS InterPro DOMAIN/s: C1-like (InterPro:IPR011424); BEST Arabidopsis thaliana protein match is: Cysteine/Histidine-rich C1 domain family protein (TAIR:AT2G27660.1); Has 1585 Blast hits to 633 proteins in 19 species: Archae - 0; Bacteria - 0; Metazoa - 1; Fungi - 0; Plants - 1584; Viruses - …	ath:AT2G44400	0	0	-1.56	-2.49	-3.22
comp27780_c0	AT5G50100.1	AT5G50100	Putative thiol-disulphide oxidoreductase DCC \\ Putative thiol-disulphide oxidoreductase DCC; FUNCTIONS IN: molecular_function unknown; INVOLVED IN: biological_process unknown; LOCATED IN: mitochondrion; EXPRESSED IN: 22 plant structures; EXPRESSED DURING: 15 growth stages; CONTAINS InterPro DOMAIN/s: Thioredoxin-like fold (InterPro:IPR012336), Putative thiol-disulphide oxidoreductase DCC (InterP…	ath:AT5G50100	0	0	-0.36	-0.67	-1.19
comp28426_c0	AT1G12010.1	AT1G12010	2-oxoglutarate (2OG) and Fe(II)-dependent oxygenase superfamily protein \\ Encodes a protein that appears to have 1-amino-cyclopropane-1-carboxylic acid oxidase activity based on mutant analyses. \\ 2-oxoglutarate (2OG) and Fe(II)-dependent oxygenase superfamily protein; CONTAINS InterPro DOMAIN/s: Oxoglutarate/iron-dependent oxygenase (InterPro:IPR005123); BEST Arabidopsis thaliana protein match…	ath:AT1G12010	0	0	-6.07	-10.24	-14.53
comp28511_c0	AT5G47500.1	AT5G47500	Pectin lyase-like superfamily protein \\ Pectin lyase-like superfamily protein; FUNCTIONS IN: pectinesterase activity; INVOLVED IN: cell wall modification; LOCATED IN: endomembrane system, cell wall, plant-type cell wall; EXPRESSED IN: 18 plant structures; EXPRESSED DURING: 12 growth stages; CONTAINS InterPro DOMAIN/s: Pectinesterase, active site (InterPro:IPR018040), Pectin lyase fold/virulence …	ath:AT5G47500	0	0	-0.84	-1.99	-2.48
comp28537_c0	AT3G54260.1	TBL36	TRICHOME BIREFRINGENCE-LIKE 36 \\ Encodes a member of the TBL (TRICHOME BIREFRINGENCE-LIKE) gene family containing a plant-specific DUF231 (domain of unknown function) domain. TBL gene family has 46 members, two of which (TBR/AT5G06700 and TBL3/AT5G01360) have been shown to be involved in the synthesis and deposition of secondary wall cellulose, presumably by influencing the esterification state …	ath:AT3G54260	0	0	-11.26	-20.55	-26.6
comp28910_c0	AT1G28290	AGP31	arabinogalactan protein 31 \\ Encodes an atypical arabinogalactan protein that is localized to the plasma membrange. AGP31 is highly expressed in flowers and vascular tissue and is repressed by jasmonic acid. AGP31 may play a role in vascular tissue function during defense and development. \\ arabinogalactan protein 31 (AGP31); CONTAINS InterPro DOMAIN/s: Pollen Ole e 1 allergen/extensin (InterPr…	ath:AT1G28290	0	0	-126.5	-203.57	-296.33
comp29228_c0	AT3G55760	AT3G55760	unknown protein; LOCATED IN: chloroplast stroma, chloroplast; EXPRESSED IN: 16 plant structures; EXPRESSED DURING: 10 growth stages; BEST Arabidopsis thaliana protein match is: unknown protein (TAIR:AT1G42430.2); Has 176 Blast hits to 125 proteins in 40 species: Archae - 0; Bacteria - 3; Metazoa - 19; Fungi - 9; Plants - 81; Viruses - 0; Other Eukaryotes - 64 (source: NCBI BLink).	ath:AT3G55760	0	0	-1.06	-1.74	-3.17
comp30011_c0	AT3G23730.1	XTH16	xyloglucan endotransglucosylase/hydrolase 16 \\ xyloglucan endotransglucosylase/hydrolase 16 (XTH16); FUNCTIONS IN: hydrolase activity, acting on glycosyl bonds, hydrolase activity, hydrolyzing O-glycosyl compounds, xyloglucan:xyloglucosyl transferase activity; INVOLVED IN: carbohydrate metabolic process, cellular glucan metabolic process; LOCATED IN: endomembrane system, cell wall, apoplast; EXP…	ath:AT3G23730	0	0	-6.85	-15.88	-23.48
comp30316_c0	AT4G19230	CYP707A1	cytochrome P450, family 707, subfamily A, polypeptide 1 \\ Encodes a protein with ABA 8'-hydroxylase activity, involved in ABA catabolism. Member of the CYP707A gene family. CYP707A1 appears to play an important role in determining the ABA levels in dry seeds. Gene involved in postgermination growth. Overexpression of CYP707A1 leads to a decrease in ABA levels and a reduction in after-ripening pe…	ath:AT4G19230	0	0	-13.63	-22.28	-28.3
comp30654_c0	AT4G22010.1	sks4	SKU5 similar 4 \\ SKU5 similar 4 (sks4); FUNCTIONS IN: oxidoreductase activity, copper ion binding; INVOLVED IN: oxidation reduction; LOCATED IN: membrane, plant-type cell wall; EXPRESSED IN: 22 plant structures; EXPRESSED DURING: 14 growth stages; CONTAINS InterPro DOMAIN/s: Multicopper oxidase, type 3 (InterPro:IPR011707), Cupredoxin (InterPro:IPR008972), Multicopper oxidase, type 2 (InterPro:I…	ath:AT4G22010	0	0	-8.25	-12.24	-19.56
comp30886_c1	AT5G48570.1	ROF2	FKBP-type peptidyl-prolyl cis-trans isomerase family protein \\ FKBP-type peptidyl-prolyl cis-trans isomerase family protein; FUNCTIONS IN: FK506 binding, peptidyl-prolyl cis-trans isomerase activity, calmodulin binding; INVOLVED IN: protein folding; LOCATED IN: vacuole; EXPRESSED IN: 25 plant structures; EXPRESSED DURING: 14 growth stages; CONTAINS InterPro DOMAIN/s: Tetratricopeptide TPR-1 (Int…	ath:AT5G48570	0	0	-11.56	-20.93	-32.64
comp31111_c0	AT2G24130.1	AT2G24130	Leucine-rich receptor-like protein kinase family protein \\ Leucine-rich receptor-like protein kinase family protein; FUNCTIONS IN: protein serine/threonine kinase activity, protein kinase activity, ATP binding; INVOLVED IN: transmembrane receptor protein tyrosine kinase signaling pathway, protein amino acid phosphorylation; LOCATED IN: endomembrane system; EXPRESSED IN: 15 plant structures; EXPR…	ath:AT2G24130	0	0	-2.14	-3.36	-4.28
comp33018_c0	AT1G13080	CYP71B2	cytochrome P450, family 71, subfamily B, polypeptide 2 \\ cytochrome P450 monooxygenase \\ cytochrome P450, family 71, subfamily B, polypeptide 2 (CYP71B2); FUNCTIONS IN: electron carrier activity, monooxygenase activity, iron ion binding, oxygen binding, heme binding; INVOLVED IN: response to cyclopentenone, heat acclimation; EXPRESSED IN: 24 plant structures; EXPRESSED DURING: 13 growth stages;…	ath:AT1G13080	0	0	-2.93	-10.15	-14.59
comp33025_c1	AT3G25490.1	AT3G25490	Protein kinase family protein \\ Protein kinase family protein; FUNCTIONS IN: kinase activity; INVOLVED IN: protein amino acid phosphorylation; LOCATED IN: endomembrane system; CONTAINS InterPro DOMAIN/s: Protein kinase, catalytic domain (InterPro:IPR000719), Serine/threonine-protein kinase-like domain (InterPro:IPR017442), Protein kinase-like domain (InterPro:IPR011009), Serine/threonine-protein…	ath:AT3G25490	0	0	-3.84	-7.02	-8.79
comp33162_c0	AT5G08020.1	RPA70B	RPA70-kDa subunit B \\ Encodes a homolog of Replication Protein A. rpa70b mutants are hypersensitive to UV-B radiation and MMS treatments suggesting a role for this protein in DNA damage repair. \\ RPA70-kDa subunit B (RPA70B); FUNCTIONS IN: DNA binding, nucleic acid binding; INVOLVED IN: DNA repair, response to UV-B, DNA replication; LOCATED IN: nucleus; EXPRESSED IN: 19 plant structures; EXPRES…	ath:AT5G08020	0	0	-10.65	-36.62	-45.49
comp33457_c1	AT1G76930	EXT4	extensin 4 \\ Encodes an Arabidopsis extensin gene that belongs to cell-wall hydroxyproline-rich glycoproteins. The cross-link of extensins enforces cell wall strength. Transgenic plants overexpressing this gene show an increase in stem thickness. \\ extensin 4 (EXT4); FUNCTIONS IN: structural constituent of cell wall; INVOLVED IN: response to jasmonic acid stimulus, response to wounding, respons…	ath:AT1G76930	0	0	-531.24	-2927.1	-3921.36
comp33492_c0	AT2G16890	AT2G16890	UDP-Glycosyltransferase superfamily protein \\ UDP-Glycosyltransferase superfamily protein; FUNCTIONS IN: transferase activity, transferring hexosyl groups, UDP-glycosyltransferase activity, transferase activity, transferring glycosyl groups; INVOLVED IN: metabolic process; LOCATED IN: endomembrane system; EXPRESSED IN: 17 plant structures; EXPRESSED DURING: 7 growth stages; CONTAINS InterPro DOM…	ath:AT2G16890	0	0	-2.86	-7.7	-12.02
comp34194_c0					0	0	-124.2	-169.74	-237.66
comp34643_c0	AT2G18328.1	RL4	RAD-like 4 \\ RAD-like 4 (RL4); FUNCTIONS IN: DNA binding; EXPRESSED IN: rosette leaf; CONTAINS InterPro DOMAIN/s: SANT, DNA-binding (InterPro:IPR001005), Molecular chaperone, heat shock protein, Hsp40, DnaJ (InterPro:IPR015609), Homeodomain-like (InterPro:IPR009057), Myb, DNA-binding (InterPro:IPR014778), SANT, eukarya (InterPro:IPR017884); BEST Arabidopsis thaliana protein match is: RAD-like 1 …	ath:AT2G18328	0	0	-63.78	-107.11	-146.4
comp35900_c0	AT5G65640	bHLH093	beta HLH protein 93 \\ beta HLH protein 93 (bHLH093); FUNCTIONS IN: DNA binding, sequence-specific DNA binding transcription factor activity; INVOLVED IN: regulation of transcription; LOCATED IN: nucleus; EXPRESSED IN: 22 plant structures; EXPRESSED DURING: 13 growth stages; CONTAINS InterPro DOMAIN/s: Helix-loop-helix DNA-binding domain (InterPro:IPR001092), Helix-loop-helix DNA-binding (InterPr…	ath:AT5G65640	0	0	-4.62	-18.39	-25.94
comp36380_c0	AT4G22460.1	AT4G22460	Bifunctional inhibitor/lipid-transfer protein/seed storage 2S albumin superfamily protein \\ Bifunctional inhibitor/lipid-transfer protein/seed storage 2S albumin superfamily protein; FUNCTIONS IN: lipid binding; INVOLVED IN: lipid transport; LOCATED IN: endomembrane system; EXPRESSED IN: root; CONTAINS InterPro DOMAIN/s: Bifunctional inhibitor/plant lipid transfer protein/seed storage (InterPro:…	ath:AT4G22460	0	0	-36.25	-47.85	-67.04
comp43591_c0	AT2G14095.1	AT2G14095	unknown protein; FUNCTIONS IN: molecular_function unknown; INVOLVED IN: biological_process unknown; LOCATED IN: mitochondrion; EXPRESSED IN: 7 plant structures; EXPRESSED DURING: 4 anthesis, C globular stage, petal differentiation and expansion stage; Has 106 Blast hits to 103 proteins in 21 species: Archae - 0; Bacteria - 5; Metazoa - 0; Fungi - 4; Plants - 87; Viruses - 0; Other Eukaryotes - 10…	ath:AT2G14095	0	0	-3.09	-4.38	-6.89
comp67472_c0	AT5G45830.1	DOG1	delay of germination 1 \\ Encodes DOG1 (DELAY OF GERMINATION 1). A quantitative trait locus involved in the control of seed dormancy. Belongs to a novel plant-specific gene family whose members include: DOG1-like 1-4 (DOGL1-4, At4g18660, At4g18680, At4g18690, At4g18650 respectively) and DOG1. DOG1 expression is seed-specific. \\ DELAY OF GERMINATION 1 (DOG1); BEST Arabidopsis thaliana protein mat…	ath:AT5G45830	0	0	-1.14	-3.16	-3.82
comp76170_c0	AT4G23820.1	AT4G23820	Pectin lyase-like superfamily protein \\ Pectin lyase-like superfamily protein; FUNCTIONS IN: polygalacturonase activity; INVOLVED IN: carbohydrate metabolic process; LOCATED IN: endomembrane system; EXPRESSED IN: 22 plant structures; EXPRESSED DURING: 13 growth stages; CONTAINS InterPro DOMAIN/s: Pectin lyase fold/virulence factor (InterPro:IPR011050), Glycoside hydrolase, family 28 (InterPro:IP…	ath:AT4G23820	0	0	-1.32	-1.8	-2.44
comp7802_c0	AT5G03840.1	TFL1	PEBP (phosphatidylethanolamine-binding protein) family protein \\ Controls inflorescence meristem identity. Involved in the floral initiation process. Ortholog of the Antirrhinum gene CENTRORADIALIS (CEN). Involved in protein trafficking to the protein storage vacuole. \\ TERMINAL FLOWER 1 (TFL1); CONTAINS InterPro DOMAIN/s: Phosphatidylethanolamine-binding, conserved site (InterPro:IPR001858), P…	ath:AT5G03840	0	0	-0.45	-0.76	-1.3
comp86063_c0	AT5G17810	WOX12	WUSCHEL related homeobox 12 \\ Encodes a WUSCHEL-related homeobox gene family member with 65 amino acids in its homeodomain. Proteins in this family contain a sequence of eight residues (TLPLFPMH) downstream of the homeodomain called the WUS box. \\ WUSCHEL related homeobox 12 (WOX12); FUNCTIONS IN: DNA binding, sequence-specific DNA binding transcription factor activity; INVOLVED IN: regulation …	ath:AT5G17810	0	0	-0.83	-1.39	-1.74
comp13019_c0	AT3G02885.1	GASA5	GAST1 protein homolog 5 \\ GAST1 protein homolog 5 (GASA5); INVOLVED IN: response to gibberellin stimulus; LOCATED IN: endomembrane system; EXPRESSED IN: 7 plant structures; EXPRESSED DURING: LP.04 four leaves visible, 4 anthesis, C globular stage, petal differentiation and expansion stage; CONTAINS InterPro DOMAIN/s: Gibberellin regulated protein (InterPro:IPR003854); BEST Arabidopsis thaliana p…	ath:AT3G02885	1	0	-31.25	-43.96	-45.42
comp13042_c0	AT3G11410.1	PP2CA	protein phosphatase 2CA \\ Encodes protein phosphatase 2C. Negative regulator of ABA signalling. Expressed in seeds during germination. mRNA up-regulated by drought and ABA. \\ protein phosphatase 2CA (PP2CA); FUNCTIONS IN: protein binding, protein serine/threonine phosphatase activity, phosphoprotein phosphatase activity; INVOLVED IN: in 6 processes; LOCATED IN: protein serine/threonine phosphat…	ath:AT3G11410	1	0	-47.35	-75.24	-67.52
comp13053_c0	AT5G62350.1	AT5G62350	Plant invertase/pectin methylesterase inhibitor superfamily protein \\ Plant invertase/pectin methylesterase inhibitor superfamily protein; FUNCTIONS IN: enzyme inhibitor activity, pectinesterase inhibitor activity, pectinesterase activity; INVOLVED IN: response to salt stress; LOCATED IN: endomembrane system; EXPRESSED IN: 22 plant structures; EXPRESSED DURING: 13 growth stages; CONTAINS InterPr…	ath:AT5G62350	1	0	-65.42	-84.49	-100.83
comp13058_c0	AT3G54810	BME3	Plant-specific GATA-type zinc finger transcription factor family protein \\ Encodes a protein containing a GATA type zinc finger domain that is expressed in the embryo axis and involved in germination. Mutants have a reduced rate of germination even when stratified. \\ BLUE MICROPYLAR END 3 (BME3); CONTAINS InterPro DOMAIN/s: Zinc finger, NHR/GATA-type (InterPro:IPR013088), Transcription factor, …	ath:AT3G54810	1	0	-80.51	-123.7	-113.14
comp13265_c0	AT1G26800.1	AT1G26800	RING/U-box superfamily protein \\ RING/U-box superfamily protein; FUNCTIONS IN: zinc ion binding; EXPRESSED IN: 20 plant structures; EXPRESSED DURING: 11 growth stages; CONTAINS InterPro DOMAIN/s: Zinc finger, RING-type (InterPro:IPR001841), Zinc finger, C3HC4 RING-type (InterPro:IPR018957); BEST Arabidopsis thaliana protein match is: RING/U-box superfamily protein (TAIR:AT1G14200.1); Has 9899 Bl…	ath:AT1G26800	1	0	-18.18	-25.12	-23.99
comp13409_c0	AT2G16720.1	MYB7	myb domain protein 7 \\ Encodes a member of MYB3R- and R2R3- type MYB- encoding genes \\ myb domain protein 7 (MYB7); CONTAINS InterPro DOMAIN/s: SANT, DNA-binding (InterPro:IPR001005), Homeodomain-like (InterPro:IPR009057), Myb, DNA-binding (InterPro:IPR014778), HTH transcriptional regulator, Myb-type, DNA-binding (InterPro:IPR017930), Homeodomain-related (InterPro:IPR012287), Myb transcription …	ath:AT2G16720	1	0	-6.14	-22.33	-20.21
comp13409_c1	AT2G16720.1	MYB7	myb domain protein 7 \\ Encodes a member of MYB3R- and R2R3- type MYB- encoding genes \\ myb domain protein 7 (MYB7); CONTAINS InterPro DOMAIN/s: SANT, DNA-binding (InterPro:IPR001005), Homeodomain-like (InterPro:IPR009057), Myb, DNA-binding (InterPro:IPR014778), HTH transcriptional regulator, Myb-type, DNA-binding (InterPro:IPR017930), Homeodomain-related (InterPro:IPR012287), Myb transcription …	ath:AT2G16720	1	0	-19.57	-53.05	-48.6
comp13471_c0	AT2G23670.1	YCF37	homolog of Synechocystis YCF37 \\ homolog of Synechocystis YCF37 (YCF37); FUNCTIONS IN: molecular_function unknown; INVOLVED IN: biological_process unknown; LOCATED IN: thylakoid, chloroplast thylakoid membrane, chloroplast thylakoid lumen, chloroplast; EXPRESSED IN: 20 plant structures; EXPRESSED DURING: 13 growth stages; Has 42 Blast hits to 42 proteins in 13 species: Archae - 0; Bacteria - 0; …	ath:AT2G23670	1	0	-5.54	-8.65	-10.62
comp13639_c0	AT3G56400.1	WRKY70	WRKY DNA-binding protein 70 \\ member of WRKY Transcription Factor; Group III. Function as activator of SA-dependent defense genes and a repressor of JA-regulated genes. WRKY70-controlled suppression of JA-signaling is partly executed by NPR1. \\ WRKY DNA-binding protein 70 (WRKY70); CONTAINS InterPro DOMAIN/s: DNA-binding WRKY (InterPro:IPR003657); BEST Arabidopsis thaliana protein match is: WRK…	ath:AT3G56400	1	0	-5.9	-12.61	-11.7
comp13768_c0	AT2G04795.1	AT2G04795	unknown protein; BEST Arabidopsis thaliana protein match is: unknown protein (TAIR:AT5G35732.1); Has 18 Blast hits to 18 proteins in 6 species: Archae - 0; Bacteria - 0; Metazoa - 0; Fungi - 0; Plants - 18; Viruses - 0; Other Eukaryotes - 0 (source: NCBI BLink).	ath:AT2G04795	1	0	-7.28	-13.01	-12.75
comp13923_c0					1	0	-3.03	-6.1	-5
comp14046_c0	AT5G49520.1	WRKY48	WRKY DNA-binding protein 48 \\ Encodes WRKY48, a member of the WRKY Transcription Factor. WRKY48 is a stress- and pathogen-induced transcriptional activator that represses plant basal defense. \\ WRKY DNA-binding protein 48 (WRKY48); CONTAINS InterPro DOMAIN/s: DNA-binding WRKY (InterPro:IPR003657); BEST Arabidopsis thaliana protein match is: WRKY DNA-binding protein 23 (TAIR:AT2G47260.1); Has 18…	ath:AT5G49520	1	0	-8.8	-16.04	-15.99
comp14150_c0	AT3G21890.1	AT3G21890	B-box type zinc finger family protein \\ B-box type zinc finger family protein; FUNCTIONS IN: sequence-specific DNA binding transcription factor activity, zinc ion binding; INVOLVED IN: response to UV-B, regulation of transcription; LOCATED IN: intracellular; EXPRESSED IN: 18 plant structures; EXPRESSED DURING: 7 growth stages; CONTAINS InterPro DOMAIN/s: Zinc finger, B-box (InterPro:IPR000315); …	ath:AT3G21890	1	0	-3.11	-5.12	-4.63
comp142708_c0	AT5G21130.1	AT5G21130	Late embryogenesis abundant (LEA) hydroxyproline-rich glycoprotein family \\ Late embryogenesis abundant (LEA) hydroxyproline-rich glycoprotein family; CONTAINS InterPro DOMAIN/s: Late embryogenesis abundant protein, group 2 (InterPro:IPR004864); BEST Arabidopsis thaliana protein match is: Late embryogenesis abundant (LEA) hydroxyproline-rich glycoprotein family (TAIR:AT2G27080.2); Has 878 Blast …	ath:AT5G21130	1	0	-1.16	-2.07	-2.03
comp14299_c0	AT4G15630.1	AT4G15630	Uncharacterised protein family (UPF0497) \\ Uncharacterised protein family (UPF0497); FUNCTIONS IN: molecular_function unknown; INVOLVED IN: biological_process unknown; LOCATED IN: plasma membrane; EXPRESSED IN: 23 plant structures; EXPRESSED DURING: 13 growth stages; CONTAINS InterPro DOMAIN/s: Uncharacterised protein family UPF0497, trans-membrane plant (InterPro:IPR006702), Uncharacterised pro…	ath:AT4G15630	1	0	-2.66	-4.49	-5.46
comp14454_c0	AT2G41180.1	AT2G41180	VQ motif-containing protein \\ VQ motif-containing protein; FUNCTIONS IN: molecular_function unknown; INVOLVED IN: biological_process unknown; LOCATED IN: chloroplast; EXPRESSED IN: 22 plant structures; EXPRESSED DURING: 13 growth stages; CONTAINS InterPro DOMAIN/s: VQ (InterPro:IPR008889); BEST Arabidopsis thaliana protein match is: sigma factor binding protein 1 (TAIR:AT3G56710.1); Has 49 Blast…	ath:AT2G41180	1	0	-1.28	-3.1	-2.78
comp14559_c0	AT1G73700.1	AT1G73700	MATE efflux family protein \\ MATE efflux family protein; FUNCTIONS IN: antiporter activity, drug transmembrane transporter activity, transporter activity; INVOLVED IN: drug transmembrane transport, transmembrane transport; LOCATED IN: membrane; EXPRESSED IN: 8 plant structures; EXPRESSED DURING: 4 anthesis, petal differentiation and expansion stage; CONTAINS InterPro DOMAIN/s: MATE family transp…	ath:AT1G73700	1	0	-1.33	-3.09	-2.62
comp14603_c0	AT2G28950.1	EXPA6	expansin A6 \\ Encodes an expansin. Naming convention from the Expansin Working Group (Kende et al, 2004. Plant Mol Bio). Involved in the formation of nematode-induced syncytia in roots of Arabidopsis thaliana. \\ expansin A6 (EXPA6); CONTAINS InterPro DOMAIN/s: Barwin-related endoglucanase (InterPro:IPR009009), Pollen allergen, N-terminal (InterPro:IPR014734), Expansin (InterPro:IPR002963), Rare…	ath:AT2G28950	1	0	-16.18	-19.45	-24.25
comp15300_c0	AT5G44210.1	ERF9	erf domain protein 9 \\ encodes a member of the ERF (ethylene response factor) subfamily B-1 of ERF/AP2 transcription factor family (ATERF-9). The protein contains one AP2 domain. There are 15 members in this subfamily including ATERF-3, ATERF-4, ATERF-7, and leafy petiole. \\ erf domain protein 9 (ERF9); FUNCTIONS IN: transcription repressor activity, DNA binding, sequence-specific DNA binding t…	ath:AT5G44210	1	0	-5.73	-8.18	-7.76
comp15765_c0	AT1G04330.1	AT1G04330	unknown protein; FUNCTIONS IN: molecular_function unknown; INVOLVED IN: biological_process unknown; LOCATED IN: chloroplast; BEST Arabidopsis thaliana protein match is: unknown protein (TAIR:AT3G23170.1); Has 74 Blast hits to 74 proteins in 6 species: Archae - 0; Bacteria - 0; Metazoa - 0; Fungi - 0; Plants - 74; Viruses - 0; Other Eukaryotes - 0 (source: NCBI BLink).	ath:AT1G04330	1	0	-20.04	-30.34	-31.93
comp15893_c1	AT3G26744	ICE1	basic helix-loop-helix (bHLH) DNA-binding superfamily protein \\ Encodes a MYC-like bHLH transcriptional activator that binds specifically to the MYC recognition sequences in the CBF3 promoter. Mutants are defective in cold-regulated gene expression. Cold stress triggers protein degradation of nuclear GFPICE1 protein, and the RING finger protein HOS1 is required. Sumoylation of ICE1 controls CBF3…	ath:AT3G26744	1	0	-1.99	-3.34	-3.48
comp16028_c0	AT5G53010.1	AT5G53010	calcium-transporting ATPase, putative \\ calcium-transporting ATPase, putative; FUNCTIONS IN: calcium-transporting ATPase activity, calmodulin binding; INVOLVED IN: cation transport, calcium ion transport, metabolic process, ATP biosynthetic process; LOCATED IN: membrane; EXPRESSED IN: egg cell; CONTAINS InterPro DOMAIN/s: ATPase, P-type, ATPase-associated domain (InterPro:IPR008250), ATPase, P-t…	ath:AT5G53010	1	0	-1.56	-2.3	-2.72
comp16354_c0	AT1G65590.1	HEXO3	beta-hexosaminidase 3 \\ Encodes a protein with beta-hexosaminidase activity. Located on the plasma membrane. \\ beta-hexosaminidase 3 (HEXO3); FUNCTIONS IN: hexosaminidase activity, beta-N-acetylhexosaminidase activity; INVOLVED IN: carbohydrate metabolic process; LOCATED IN: cell wall, plasma membrane, plant-type cell wall; EXPRESSED IN: 12 plant structures; EXPRESSED DURING: L mature pollen st…	ath:AT1G65590	1	0	-1.03	-1.44	-1.84
comp170607_c0	AT2G01610.1	AT2G01610	Plant invertase/pectin methylesterase inhibitor superfamily protein \\ Plant invertase/pectin methylesterase inhibitor superfamily protein; FUNCTIONS IN: enzyme inhibitor activity, pectinesterase inhibitor activity, pectinesterase activity; INVOLVED IN: biological_process unknown; LOCATED IN: endomembrane system; EXPRESSED IN: 22 plant structures; EXPRESSED DURING: 13 growth stages; CONTAINS Inte…	ath:AT2G01610	1	0	-1.97	-2.74	-2.91
comp17081_c0	AT1G75750	GASA1	GAST1 protein homolog 1 \\ GA-responsive GAST1 protein homolog regulated by BR and GA antagonistically. Possibly involved in cell elongation based on expression data \\ GAST1 protein homolog 1 (GASA1); CONTAINS InterPro DOMAIN/s: Gibberellin regulated protein (InterPro:IPR003854); BEST Arabidopsis thaliana protein match is: Gibberellin-regulated family protein (TAIR:AT2G18420.1); Has 473 Blast hi…	ath:AT1G75750	1	0	-83.24	-185.03	-201.74
comp17106_c0	AT4G10310.1	HKT1	high-affinity K+ transporter 1 \\ encodes a sodium transporter (HKT1) expressed in xylem parenchyma cells. Mutants over-accumulate sodium in shoot tissue and have increased sodium in the xylem sap and reduced sodium in phloem sap and roots. \\ high-affinity K+ transporter 1 (HKT1); CONTAINS InterPro DOMAIN/s: Potassium transport protein, high-affinity (InterPro:IPR004773), Cation transporter (Int…	ath:AT4G10310	1	0	-2.22	-4.14	-4.38
comp17384_c0					1	0	-2.87	-4.16	-4.55
comp17560_c0	AT3G27030.1	AT3G27030	unknown protein; FUNCTIONS IN: molecular_function unknown; INVOLVED IN: biological_process unknown; LOCATED IN: endomembrane system; CONTAINS InterPro DOMAIN/s: Protein of unknown function DUF3339 (InterPro:IPR021775); BEST Arabidopsis thaliana protein match is: Protein of unknown function (DUF 3339) (TAIR:AT5G40970.1); Has 538 Blast hits to 271 proteins in 16 species: Archae - 0; Bacteria - 0; M…	ath:AT3G27030	1	0	-8.63	-13.76	-16.13
comp17721_c0	AT5G11160.1	APT5	adenine phosphoribosyltransferase 5 \\ adenine phosphoribosyltransferase 5 (APT5); FUNCTIONS IN: adenine phosphoribosyltransferase activity; INVOLVED IN: nucleoside metabolic process, adenine salvage, anaerobic respiration, nucleotide metabolic process; LOCATED IN: cytoplasm; EXPRESSED IN: 23 plant structures; EXPRESSED DURING: 13 growth stages; CONTAINS InterPro DOMAIN/s: Adenine phosphoribosyl …	ath:AT5G11160	1	0	-8.4	-16.52	-15.06
comp17745_c0					1	0	-5.92	-8.78	-7.93
comp17940_c0					1	0	-2.7	-3.82	-4.27
comp18699_c0	AT4G14280.1	AT4G14280	ARM repeat superfamily protein \\ ARM repeat superfamily protein; FUNCTIONS IN: binding; INVOLVED IN: biological_process unknown; LOCATED IN: cellular_component unknown; CONTAINS InterPro DOMAIN/s: Armadillo-like helical (InterPro:IPR011989), Armadillo-type fold (InterPro:IPR016024); BEST Arabidopsis thaliana protein match is: ARM repeat superfamily protein (TAIR:AT5G18980.1); Has 563 Blast hits …	ath:AT4G14280	1	0	-0.36	-0.47	-0.55
comp19074_c2	AT1G17970.1	AT1G17970	RING/U-box superfamily protein \\ RING/U-box superfamily protein; FUNCTIONS IN: zinc ion binding; EXPRESSED IN: 20 plant structures; EXPRESSED DURING: 13 growth stages; CONTAINS InterPro DOMAIN/s: Zinc finger, RING-type (InterPro:IPR001841), Zinc finger, C3HC4 RING-type (InterPro:IPR018957); BEST Arabidopsis thaliana protein match is: RING/U-box superfamily protein (TAIR:AT1G73760.1); Has 8802 Bl…	ath:AT1G17970	1	0	-5.02	-10.84	-11.27
comp19238_c0	AT4G34680	GATA3	GATA transcription factor 3 \\ Encodes a member of the GATA factor family of zinc finger transcription factors. \\ GATA transcription factor 3 (GATA3); CONTAINS InterPro DOMAIN/s: Zinc finger, NHR/GATA-type (InterPro:IPR013088), Transcription factor, GATA, plant (InterPro:IPR016679), Zinc finger, GATA-type (InterPro:IPR000679); BEST Arabidopsis thaliana protein match is: GATA transcription factor…	ath:AT4G34680	1	0	-5.94	-10.3	-10.7
comp19311_c0	AT5G57010.1	AT5G57010	calmodulin-binding family protein \\ calmodulin-binding family protein; CONTAINS InterPro DOMAIN/s: IQ calmodulin-binding region (InterPro:IPR000048); BEST Arabidopsis thaliana protein match is: calmodulin-binding family protein (TAIR:AT4G33050.3); Has 390 Blast hits to 271 proteins in 57 species: Archae - 0; Bacteria - 20; Metazoa - 0; Fungi - 100; Plants - 264; Viruses - 0; Other Eukaryotes - 6…	ath:AT5G57010	1	0	-6.04	-9.26	-8.46
comp19589_c0	AT5G09660	PMDH2	peroxisomal NAD-malate dehydrogenase 2 \\ encodes a microbody NAD-dependent malate dehydrogenase encodes an peroxisomal NAD-malate dehydrogenase that is involved in fatty acid beta-oxidation through providing NAD to the process of converting fatty acyl CoA to acetyl CoA. \\ peroxisomal NAD-malate dehydrogenase 2 (PMDH2); FUNCTIONS IN: malate dehydrogenase activity; INVOLVED IN: regulation of fatt…	ath:AT5G09660	1	0	-3.14	-4.24	-5.27
comp19821_c0					1	0	-1.79	-2.91	-2.99
comp20474_c0	AT1G02700.1	AT1G02700	unknown protein; FUNCTIONS IN: molecular_function unknown; INVOLVED IN: biological_process unknown; LOCATED IN: mitochondrion; BEST Arabidopsis thaliana protein match is: unknown protein (TAIR:AT4G02140.1); Has 49 Blast hits to 49 proteins in 21 species: Archae - 0; Bacteria - 0; Metazoa - 10; Fungi - 6; Plants - 29; Viruses - 0; Other Eukaryotes - 4 (source: NCBI BLink).	ath:AT1G02700	1	0	-3.9	-6.62	-7.04
comp2057_c0	AT2G47750.1	GH3.9	putative indole-3-acetic acid-amido synthetase GH3.9 \\ Encodes GH3.9, a member of the GH3 family auxin-responsive genes. gh3.9-1 mutants had greater primary root length, increased sensitivity to indole-3-acetic acid (IAA)-mediated root growth inhibition, but no obvious effects on apical dominance or leaf morphology. \\ putative indole-3-acetic acid-amido synthetase GH3.9 (GH3.9); FUNCTIONS IN: m…	ath:AT2G47750	1	0	-0.39	-1.1	-1.15
comp21194_c1	AT4G19970.1	AT4G19970	CONTAINS InterPro DOMAIN/s: Nucleotide-diphospho-sugar transferase, predicted (InterPro:IPR005069); BEST Arabidopsis thaliana protein match is: Nucleotide-diphospho-sugar transferase family protein (TAIR:AT5G44820.1); Has 801 Blast hits to 466 proteins in 35 species: Archae - 0; Bacteria - 0; Metazoa - 2; Fungi - 0; Plants - 750; Viruses - 0; Other Eukaryotes - 49 (source: NCBI BLink).	ath:AT4G19970	1	0	-0.93	-1.38	-1.29
comp21453_c0	AT2G31082.1	CLE7	CLAVATA3/ESR-RELATED 7 \\ Member of a large family of putative ligands homologous to the Clavata3 gene. Consists of a single exon. \\ CLAVATA3/ESR-RELATED 7 (CLE7); Has 26 Blast hits to 26 proteins in 5 species: Archae - 0; Bacteria - 0; Metazoa - 0; Fungi - 0; Plants - 26; Viruses - 0; Other Eukaryotes - 0 (source: NCBI BLink).	ath:AT2G31082	1	0	-3.09	-5	-5.09
comp22114_c0	AT1G20450	ERD10	Dehydrin family protein \\ Encodes a gene induced by low temperature and dehydration. Inhibits e.coli growth while overexpressed. Belongs to the dehydrin protein family, which contains highly conserved stretches of 7-17 residues that are repetitively scattered in their sequences, the K-, S-, Y- and lysine rich segments. LTI29 and LTI30 double overexpressors confer cold tolerance. Localized to mem…	ath:AT1G20450	1	0	-65.15	-133.34	-143.53
comp22197_c0	AT3G56800.1	CAM3	calmodulin 3 \\ encodes a calmodulin \\ calmodulin 3 (CAM3); FUNCTIONS IN: calcium ion binding; INVOLVED IN: calcium-mediated signaling; LOCATED IN: vacuole, cytoplasm; EXPRESSED IN: 24 plant structures; EXPRESSED DURING: 15 growth stages; CONTAINS InterPro DOMAIN/s: EF-Hand 1, calcium-binding site (InterPro:IPR018247), EF-HAND 2 (InterPro:IPR018249), EF-hand-like domain (InterPro:IPR011992), Cal…	ath:AT3G56800	1	0	-34.54	-64.28	-59.67
comp22296_c0	AT1G52800.1	AT1G52800	2-oxoglutarate (2OG) and Fe(II)-dependent oxygenase superfamily protein \\ 2-oxoglutarate (2OG) and Fe(II)-dependent oxygenase superfamily protein; FUNCTIONS IN: oxidoreductase activity; LOCATED IN: cellular_component unknown; EXPRESSED IN: stem, root; CONTAINS InterPro DOMAIN/s: Oxoglutarate/iron-dependent oxygenase (InterPro:IPR005123); BEST Arabidopsis thaliana protein match is: 2-oxoglutarate…	ath:AT1G52800	1	0	-1.11	-1.58	-1.71
comp22725_c0	AT1G69230	SP1L2	SPIRAL1-like2 \\ SPIRAL1-LIKE2 belongs to a six-member gene family in Arabidopsis; all members share a high sequence similarity in amino- and carboxy-terminal regions. Regulates cortical microtubule organization. Mutant plants exhibit altered patterns of root and organ growth as a result of defective anisotropic cell expansion. \\ SPIRAL1-like2 (SP1L2); BEST Arabidopsis thaliana protein match is:…	ath:AT1G69230	1	0	-13.39	-27.92	-28.01
comp23137_c0	AT3G24520.1	HSFC1	heat shock transcription factor C1 \\ member of Heat Stress Transcription Factor (Hsf) family \\ heat shock transcription factor C1 (HSFC1); FUNCTIONS IN: DNA binding, sequence-specific DNA binding transcription factor activity; INVOLVED IN: regulation of transcription, DNA-dependent; LOCATED IN: nucleus; EXPRESSED IN: 14 plant structures; EXPRESSED DURING: LP.06 six leaves visible, LP.04 four le…	ath:AT3G24520	1	0	-15.8	-26.08	-25.59
comp23276_c0	AT3G61210.1	AT3G61210	S-adenosyl-L-methionine-dependent methyltransferases superfamily protein \\ S-adenosyl-L-methionine-dependent methyltransferases superfamily protein; FUNCTIONS IN: methyltransferase activity; INVOLVED IN: metabolic process; LOCATED IN: cellular_component unknown; EXPRESSED IN: 20 plant structures; EXPRESSED DURING: 10 growth stages; CONTAINS InterPro DOMAIN/s: Methyltransferase type 11 (InterPro:…	ath:AT3G61210	1	0	-1.54	-3.12	-3.31
comp23347_c0	AT5G11550.1	AT5G11550	ARM repeat superfamily protein \\ ARM repeat superfamily protein; FUNCTIONS IN: binding; INVOLVED IN: biological_process unknown; LOCATED IN: chloroplast; EXPRESSED IN: 18 plant structures; EXPRESSED DURING: 8 growth stages; CONTAINS InterPro DOMAIN/s: Armadillo-type fold (InterPro:IPR016024); BEST Arabidopsis thaliana protein match is: plant U-box 26 (TAIR:AT1G49780.1); Has 1807 Blast hits to 18…	ath:AT5G11550	1	0	-6.27	-8.05	-9
comp23418_c0	AT4G16670.1	AT4G16670	Plant protein of unknown function (DUF828) with plant pleckstrin homology-like region \\ CONTAINS InterPro DOMAIN/s: Pleckstrin-like, plant (InterPro:IPR013666), Protein of unknown function DUF828 (InterPro:IPR008546), Pleckstrin homology (InterPro:IPR001849); BEST Arabidopsis thaliana protein match is: Plant protein of unknown function (DUF828) with plant pleckstrin homology-like region (TAIR:AT…	ath:AT4G16670	1	0	-5.12	-9.4	-10.01
comp23456_c0	AT5G64330	NPH3	Phototropic-responsive NPH3 family protein \\ Involved in blue light response signaling pathway; interacts with the blue light photoreceptor NPH1.Null mutations abolish phototrophic responses of etiolated seedlings to low fluence blue light. Protein contains multiple protein-protein interaction domains. \\ NON-PHOTOTROPIC HYPOCOTYL 3 (NPH3); CONTAINS InterPro DOMAIN/s: NPH3 (InterPro:IPR004249), …	ath:AT5G64330	1	0	-0.85	-1.59	-1.46
comp23511_c0	AT2G01290.1	RPI2	ribose-5-phosphate isomerase 2 \\ Cytosolic ribose-5-phosphate isomerase. Knockout mutation causes chloroplast dysfunction, late flowering and premature cell death. \\ ribose-5-phosphate isomerase 2 (RPI2); CONTAINS InterPro DOMAIN/s: Ribose-5-phosphate isomerase, type A, subgroup (InterPro:IPR020672), Ribose 5-phosphate isomerase, type A (InterPro:IPR004788); BEST Arabidopsis thaliana protein ma…	ath:AT2G01290	1	0	-4.48	-5.6	-6.75
comp23674_c0	AT5G45380.1	DUR3	solute:sodium symporters;urea transmembrane transporters \\ DEGRADATION OF UREA 3 (DUR3); CONTAINS InterPro DOMAIN/s: Sodium/solute symporter, subgroup (InterPro:IPR019900), Sodium/solute symporter (InterPro:IPR001734); Has 9388 Blast hits to 9377 proteins in 1702 species: Archae - 173; Bacteria - 6389; Metazoa - 719; Fungi - 340; Plants - 51; Viruses - 0; Other Eukaryotes - 1716 (source: NCBI BL…	ath:AT5G45380	1	0	-6.48	-8.92	-10.51
comp23748_c0	AT3G52970	CYP76G1	cytochrome P450, family 76, subfamily G, polypeptide 1 \\ member of CYP76G \\ cytochrome P450, family 76, subfamily G, polypeptide 1 (CYP76G1); FUNCTIONS IN: electron carrier activity, monooxygenase activity, iron ion binding, oxygen binding, heme binding; INVOLVED IN: oxidation reduction; LOCATED IN: endomembrane system; EXPRESSED IN: stem, root; CONTAINS InterPro DOMAIN/s: Cytochrome P450 (Inte…	ath:AT3G52970	1	0	-14.5	-19.72	-22.33
comp23853_c0	AT1G66940	AT1G66940	protein kinase-related \\ protein kinase-related; FUNCTIONS IN: molecular_function unknown; INVOLVED IN: biological_process unknown; LOCATED IN: endomembrane system; EXPRESSED IN: 22 plant structures; EXPRESSED DURING: 13 growth stages; BEST Arabidopsis thaliana protein match is: Protein kinase superfamily protein (TAIR:AT1G67000.1); Has 305 Blast hits to 263 proteins in 13 species: Archae - 0; B…	ath:AT1G66940	1	0	-1.39	-2.05	-1.89
comp24292_c0	AT4G01200.1	AT4G01200	Calcium-dependent lipid-binding (CaLB domain) family protein \\ Calcium-dependent lipid-binding (CaLB domain) family protein; CONTAINS InterPro DOMAIN/s: C2 membrane targeting protein (InterPro:IPR018029), C2 calcium/lipid-binding domain, CaLB (InterPro:IPR008973), C2 calcium-dependent membrane targeting (InterPro:IPR000008); BEST Arabidopsis thaliana protein match is: Calcium-dependent lipid-bin…	ath:AT4G01200	1	0	-6.48	-9	-8.96
comp24842_c0	AT5G51470.1	AT5G51470	Auxin-responsive GH3 family protein \\ Auxin-responsive GH3 family protein; CONTAINS InterPro DOMAIN/s: GH3 auxin-responsive promoter (InterPro:IPR004993); BEST Arabidopsis thaliana protein match is: Auxin-responsive GH3 family protein (TAIR:AT1G23160.1); Has 1306 Blast hits to 1254 proteins in 211 species: Archae - 0; Bacteria - 361; Metazoa - 54; Fungi - 2; Plants - 673; Viruses - 0; Other Euka…	ath:AT5G51470	1	0	-5.08	-8.42	-7.25
comp24845_c0	AT1G25275	AT1G25275	unknown protein; FUNCTIONS IN: molecular_function unknown; INVOLVED IN: response to karrikin; LOCATED IN: endomembrane system; EXPRESSED IN: 23 plant structures; EXPRESSED DURING: 13 growth stages; Has 18 Blast hits to 18 proteins in 4 species: Archae - 0; Bacteria - 0; Metazoa - 0; Fungi - 0; Plants - 18; Viruses - 0; Other Eukaryotes - 0 (source: NCBI BLink).	ath:AT1G25275	1	0	-16.58	-35.7	-39.54
comp24893_c0	AT3G05640	AT3G05640	Protein phosphatase 2C family protein \\ Protein phosphatase 2C family protein; FUNCTIONS IN: protein serine/threonine phosphatase activity, catalytic activity; INVOLVED IN: response to water deprivation; LOCATED IN: cellular_component unknown; EXPRESSED IN: 22 plant structures; EXPRESSED DURING: 13 growth stages; CONTAINS InterPro DOMAIN/s: Protein phosphatase 2C-related (InterPro:IPR001932), Pr…	ath:AT3G05640	1	0	-2.42	-3.24	-3.78
comp24971_c0	AT5G19040.1	IPT5	isopentenyltransferase 5 \\ Encodes cytokinin synthase. \\ isopentenyltransferase 5 (IPT5); CONTAINS InterPro DOMAIN/s: tRNA isopentenyltransferase (InterPro:IPR002627); BEST Arabidopsis thaliana protein match is: isopentenyltransferase 7 (TAIR:AT3G23630.1); Has 1807 Blast hits to 1807 proteins in 277 species: Archae - 0; Bacteria - 0; Metazoa - 736; Fungi - 347; Plants - 385; Viruses - 0; Other …	ath:AT5G19040	1	0	-3.41	-5.52	-6.76
comp25033_c0	AT1G58370.1	RXF12	glycosyl hydrolase family 10 protein / carbohydrate-binding domain-containing protein \\ Encodes a protein with xylanase activity. \\ RXF12; FUNCTIONS IN: endo-1,4-beta-xylanase activity, hydrolase activity, hydrolyzing O-glycosyl compounds; INVOLVED IN: carbohydrate metabolic process; LOCATED IN: cell wall; EXPRESSED IN: 24 plant structures; EXPRESSED DURING: 10 growth stages; CONTAINS InterPro …	ath:AT1G58370	1	0	-2.01	-2.67	-3.38
comp25051_c0	AT4G37240.1	AT4G37240	unknown protein; FUNCTIONS IN: molecular_function unknown; INVOLVED IN: N-terminal protein myristoylation; LOCATED IN: cellular_component unknown; EXPRESSED IN: 22 plant structures; EXPRESSED DURING: 13 growth stages; BEST Arabidopsis thaliana protein match is: unknown protein (TAIR:AT2G23690.1); Has 30201 Blast hits to 17322 proteins in 780 species: Archae - 12; Bacteria - 1396; Metazoa - 17338;…	ath:AT4G37240	1	0	-4.98	-12.92	-13.15
comp25298_c0	AT3G16720.1	ATL2	TOXICOS EN LEVADURA 2 \\ RING-H2 protein induced after exposure to chitin or inactivated crude cellulase preparations. \\ TOXICOS EN LEVADURA 2 (ATL2); FUNCTIONS IN: zinc ion binding; INVOLVED IN: response to chitin, defense response; EXPRESSED IN: 22 plant structures; EXPRESSED DURING: 13 growth stages; CONTAINS InterPro DOMAIN/s: Zinc finger, RING-type (InterPro:IPR001841), Zinc finger, C3HC4 R…	ath:AT3G16720	1	0	-33.69	-55.46	-48.31
comp25393_c0	AT3G12700	AT3G12700	Eukaryotic aspartyl protease family protein \\ Eukaryotic aspartyl protease family protein; FUNCTIONS IN: aspartic-type endopeptidase activity; INVOLVED IN: proteolysis; LOCATED IN: cellular_component unknown; EXPRESSED IN: 21 plant structures; EXPRESSED DURING: 13 growth stages; CONTAINS InterPro DOMAIN/s: Peptidase aspartic (InterPro:IPR021109), Peptidase aspartic, catalytic (InterPro:IPR009007…	ath:AT3G12700	1	0	-38.2	-80.6	-79.9
comp25597_c0	AT1G75390	bZIP44	basic leucine-zipper 44 \\ basic leucine-zipper 44 (bZIP44); FUNCTIONS IN: DNA binding, protein heterodimerization activity, sequence-specific DNA binding transcription factor activity; INVOLVED IN: regulation of transcription, DNA-dependent; LOCATED IN: chloroplast; CONTAINS InterPro DOMAIN/s: Basic-leucine zipper (bZIP) transcription factor (InterPro:IPR004827), bZIP transcription factor, bZIP-…	ath:AT1G75390	1	0	-15.45	-25.43	-29.62
comp25597_c1					1	0	-4.6	-7.44	-8.53
comp25756_c0	AT1G19600.1	AT1G19600	pfkB-like carbohydrate kinase family protein \\ pfkB-like carbohydrate kinase family protein; FUNCTIONS IN: kinase activity; INVOLVED IN: D-ribose catabolic process; LOCATED IN: cellular_component unknown; EXPRESSED IN: 21 plant structures; EXPRESSED DURING: 13 growth stages; CONTAINS InterPro DOMAIN/s: Carbohydrate/purine kinase (InterPro:IPR011611); BEST Arabidopsis thaliana protein match is: p…	ath:AT1G19600	1	0	-98.96	-170.54	-182.67
comp25779_c0	AT5G67190.1	DEAR2	DREB and EAR motif protein 2 \\ encodes a member of the DREB subfamily A-5 of ERF/AP2 transcription factor family. The protein contains one AP2 domain. There are 16 members in this subfamily including RAP2.1, RAP2.9 and RAP2.10. \\ DREB and EAR motif protein 2 (DEAR2); FUNCTIONS IN: DNA binding, sequence-specific DNA binding transcription factor activity; INVOLVED IN: regulation of transcription,…	ath:AT5G67190	1	0	-6.02	-10.36	-9.55
comp25832_c0	AT2G25200.1	AT2G25200	Plant protein of unknown function (DUF868) \\ Plant protein of unknown function (DUF868); CONTAINS InterPro DOMAIN/s: Protein of unknown function DUF868, plant (InterPro:IPR008586); BEST Arabidopsis thaliana protein match is: Plant protein of unknown function (DUF868) (TAIR:AT5G11000.1); Has 283 Blast hits to 283 proteins in 16 species: Archae - 0; Bacteria - 0; Metazoa - 0; Fungi - 0; Plants - 2…	ath:AT2G25200	1	0	-1.86	-2.59	-2.76
comp25833_c0	AT3G04520	THA2	threonine aldolase 2 \\ Encodes a threonine aldolase, involved in threonine degradation to glycine. Expressed in vascular tissue through out the plant. \\ threonine aldolase 2 (THA2); CONTAINS InterPro DOMAIN/s: Pyridoxal phosphate-dependent transferase, major domain (InterPro:IPR015424), Aromatic amino acid beta-eliminating lyase/threonine aldolase (InterPro:IPR001597), Pyridoxal phosphate-depen…	ath:AT3G04520	1	0	-9.14	-12.78	-14.08
comp26116_c0	AT3G01190.1	AT3G01190	Peroxidase superfamily protein \\ Peroxidase superfamily protein; FUNCTIONS IN: peroxidase activity, heme binding; INVOLVED IN: response to oxidative stress, oxidation reduction; LOCATED IN: endomembrane system; EXPRESSED IN: hypocotyl, root; CONTAINS InterPro DOMAIN/s: Haem peroxidase (InterPro:IPR010255), Plant peroxidase (InterPro:IPR000823), Peroxidases heam-ligand binding site (InterPro:IPR0…	ath:AT3G01190	1	0	-6.58	-10.69	-13.18
comp26176_c0					1	0	-116.09	-168.7	-163.39
comp26185_c0	AT2G29500.1	AT2G29500	HSP20-like chaperones superfamily protein \\ HSP20-like chaperones superfamily protein; CONTAINS InterPro DOMAIN/s: Heat shock protein Hsp20 (InterPro:IPR002068), HSP20-like chaperone (InterPro:IPR008978); BEST Arabidopsis thaliana protein match is: HSP20-like chaperones superfamily protein (TAIR:AT1G07400.1); Has 6873 Blast hits to 6873 proteins in 1575 species: Archae - 184; Bacteria - 4083; Me…	ath:AT2G29500	1	0	-40.07	-130.46	-142.56
comp26750_c0	AT3G07010.1	AT3G07010	Pectin lyase-like superfamily protein \\ Pectin lyase-like superfamily protein; FUNCTIONS IN: lyase activity, pectate lyase activity; INVOLVED IN: biological_process unknown; LOCATED IN: endomembrane system; EXPRESSED IN: 22 plant structures; EXPRESSED DURING: 13 growth stages; CONTAINS InterPro DOMAIN/s: Pectin lyase fold/virulence factor (InterPro:IPR011050), AmbAllergen (InterPro:IPR018082), P…	ath:AT3G07010	1	0	-14.52	-18.3	-22.25
comp26790_c0	AT3G12750.1	ZIP1	zinc transporter 1 precursor \\ A member of Zrt- and Irt-related protein (ZIP) family. transcript is induced in response to zinc deficiency in the root. \\ zinc transporter 1 precursor (ZIP1); FUNCTIONS IN: zinc ion transmembrane transporter activity; INVOLVED IN: response to zinc ion, zinc ion transport; LOCATED IN: endomembrane system, integral to membrane, membrane; EXPRESSED IN: 22 plant stru…	ath:AT3G12750	1	0	-1.2	-1.58	-1.67
comp26800_c0	AT1G29090.1	AT1G29090	Cysteine proteinases superfamily protein \\ Cysteine proteinases superfamily protein; FUNCTIONS IN: cysteine-type endopeptidase activity, cysteine-type peptidase activity; INVOLVED IN: proteolysis; LOCATED IN: endomembrane system; EXPRESSED IN: sperm cell; CONTAINS InterPro DOMAIN/s: Peptidase C1A, papain (InterPro:IPR013128), Proteinase inhibitor I29, cathepsin propeptide (InterPro:IPR013201), P…	ath:AT1G29090	1	0	-0.98	-1.94	-2.21
comp27433_c0	AT2G01150.1	RHA2B	RING-H2 finger protein 2B \\ Encodes a RING-H2 finger protein that is expressed in vascular tissue, root tips, embryos and pistils. \\ RING-H2 finger protein 2B (RHA2B); CONTAINS InterPro DOMAIN/s: Zinc finger, RING-type (InterPro:IPR001841), Zinc finger, C3HC4 RING-type (InterPro:IPR018957); BEST Arabidopsis thaliana protein match is: RING-H2 finger A2A (TAIR:AT1G15100.1); Has 8536 Blast hits to…	ath:AT2G01150	1	0	-24.06	-42.18	-44.42
comp27479_c0					1	0	-22.61	-46.3	-46.12
comp27514_c0	AT3G28200.1	AT3G28200	Peroxidase superfamily protein \\ Peroxidase superfamily protein; FUNCTIONS IN: protein binding, peroxidase activity; INVOLVED IN: oxidation reduction, response to oxidative stress; LOCATED IN: plant-type cell wall; EXPRESSED IN: 22 plant structures; EXPRESSED DURING: 13 growth stages; CONTAINS InterPro DOMAIN/s: Haem peroxidase (InterPro:IPR010255), Plant peroxidase (InterPro:IPR000823), Peroxid…	ath:AT3G28200	1	0	-12.72	-18.94	-19.58
comp27704_c0	AT2G46830	CCA1	circadian clock associated 1 \\ Encodes a transcriptional repressor that performs overlapping functions with LHY in a regulatory feedback loop that is closely associated with the circadian oscillator of Arabidopsis. Binds to the evening element in the promoter of TOC1 and represses TOC1 transcription. CCA1 and LHY colocalize in the nucleus and form heterodimers in vivo. CCA1 and LHY function syne…	ath:AT2G46830	1	0	-13.08	-30.75	-34.47
comp27826_c1	AT3G02730.1	TRXF1	thioredoxin F-type 1 \\ thioredoxin F-type 1 (TRXF1); FUNCTIONS IN: enzyme activator activity; INVOLVED IN: positive regulation of catalytic activity; LOCATED IN: chloroplast, chloroplast stroma; EXPRESSED IN: 23 plant structures; EXPRESSED DURING: 13 growth stages; CONTAINS InterPro DOMAIN/s: Thioredoxin fold (InterPro:IPR012335), Thioredoxin-like subdomain (InterPro:IPR006662), Thioredoxin, cor…	ath:AT3G02730	1	0	-4.37	-7.2	-7.02
comp27888_c0	AT2G17300.1	AT2G17300	unknown protein; FUNCTIONS IN: molecular_function unknown; INVOLVED IN: biological_process unknown; LOCATED IN: chloroplast; EXPRESSED IN: 20 plant structures; EXPRESSED DURING: 13 growth stages; BEST Arabidopsis thaliana protein match is: unknown protein (TAIR:AT4G35320.1); Has 42 Blast hits to 42 proteins in 10 species: Archae - 0; Bacteria - 0; Metazoa - 0; Fungi - 0; Plants - 42; Viruses - 0;…	ath:AT2G17300	1	0	-11.4	-26.66	-25.56
comp28025_c0	AT1G27770	ACA1	autoinhibited Ca2+-ATPase 1 \\ Encodes a chloroplast envelope Ca2+-ATPase with an N-terminal autoinhibitor. \\ autoinhibited Ca2+-ATPase 1 (ACA1); FUNCTIONS IN: calcium channel activity, calcium-transporting ATPase activity, calmodulin binding; INVOLVED IN: cation transport, calcium ion transport, metabolic process, ATP biosynthetic process; LOCATED IN: endoplasmic reticulum, plasma membrane, chl…	ath:AT1G27770	1	0	-19.22	-29.17	-29.01
comp28025_c2	AT1G27770	ACA1	autoinhibited Ca2+-ATPase 1 \\ Encodes a chloroplast envelope Ca2+-ATPase with an N-terminal autoinhibitor. \\ autoinhibited Ca2+-ATPase 1 (ACA1); FUNCTIONS IN: calcium channel activity, calcium-transporting ATPase activity, calmodulin binding; INVOLVED IN: cation transport, calcium ion transport, metabolic process, ATP biosynthetic process; LOCATED IN: endoplasmic reticulum, plasma membrane, chl…	ath:AT1G27770	1	0	-13.27	-18.98	-18.87
comp28061_c0	AT5G11260.1	HY5	Basic-leucine zipper (bZIP) transcription factor family protein \\ Basic leucine zipper (bZIP) transcription factor. Nuclear localization. Involved in light-regulated transcriptional activation of G-box-containing promoters. Negatively regulated by Cop1. Although cytokinins do not appear to affect the gene's promoter activity, they appear to stabilize the protein. HY5 plays a role in anthocyanin …	ath:AT5G11260	1	0	-13.78	-26.7	-27.49
comp28147_c0	AT1G10550.1	XTH33	xyloglucan:xyloglucosyl transferase 33 \\ Encodes a membrane-localized protein that is predicted to function during cell wall modification.Overexpression of XTH33 results in abnormal cell morphology. It's expression is under epigenetic control by ATX1. \\ xyloglucan:xyloglucosyl transferase 33 (XTH33); FUNCTIONS IN: hydrolase activity, acting on glycosyl bonds, hydrolase activity, hydrolyzing O-g…	ath:AT1G10550	1	0	-8.94	-14.49	-15.26
comp28186_c0	AT3G47000.1	AT3G47000	Glycosyl hydrolase family protein \\ Glycosyl hydrolase family protein; FUNCTIONS IN: hydrolase activity, hydrolyzing O-glycosyl compounds; INVOLVED IN: carbohydrate metabolic process; LOCATED IN: cellular_component unknown; EXPRESSED IN: 23 plant structures; EXPRESSED DURING: 13 growth stages; CONTAINS InterPro DOMAIN/s: Glycoside hydrolase, family 3, N-terminal (InterPro:IPR001764), Glycoside h…	ath:AT3G47000	1	0	-63.26	-147.18	-146.74
comp28267_c0	AT3G16860.1	COBL8	COBRA-like protein 8 precursor \\ COBRA-like protein 8 precursor (COBL8); CONTAINS InterPro DOMAIN/s: Glycosyl-phosphatidyl inositol-anchored, plant (InterPro:IPR006918); BEST Arabidopsis thaliana protein match is: COBRA-like protein-7 precursor (TAIR:AT4G16120.1); Has 377 Blast hits to 368 proteins in 29 species: Archae - 0; Bacteria - 0; Metazoa - 0; Fungi - 0; Plants - 377; Viruses - 0; Other …	ath:AT3G16860	1	0	-5.74	-9.3	-8.17
comp28343_c0	AT3G05630.1	PLDP2	phospholipase D P2 \\ Encodes a member of the PXPH-PLD subfamily of phospholipase D proteins. Regulates vesicle trafficking. Required for auxin transport and distribution and hence auxin responses. This subfamily is novel structurally different from the majority of plant PLDs by having phox homology (PX) and pleckstrin homology (PH) domains. Involved regulating root development in response to nut…	ath:AT3G05630	1	0	-1.56	-2.36	-2.33
comp28756_c0	AT4G02630.1	AT4G02630	Protein kinase superfamily protein \\ Protein kinase superfamily protein; FUNCTIONS IN: protein serine/threonine kinase activity, protein kinase activity, kinase activity, ATP binding; INVOLVED IN: protein amino acid phosphorylation; LOCATED IN: plasma membrane; EXPRESSED IN: 22 plant structures; EXPRESSED DURING: 13 growth stages; CONTAINS InterPro DOMAIN/s: Protein kinase, ATP binding site (Int…	ath:AT4G02630	1	0	-6.2	-12.65	-11.76
comp28756_c1	AT4G02630.1	AT4G02630	Protein kinase superfamily protein \\ Protein kinase superfamily protein; FUNCTIONS IN: protein serine/threonine kinase activity, protein kinase activity, kinase activity, ATP binding; INVOLVED IN: protein amino acid phosphorylation; LOCATED IN: plasma membrane; EXPRESSED IN: 22 plant structures; EXPRESSED DURING: 13 growth stages; CONTAINS InterPro DOMAIN/s: Protein kinase, ATP binding site (Int…	ath:AT4G02630	1	0	-7.44	-12.65	-10.55
comp28819_c0					1	0	-4.72	-8.06	-7.96
comp28874_c0	AT4G37800.1	XTH7	xyloglucan endotransglucosylase/hydrolase 7 \\ xyloglucan endotransglucosylase/hydrolase 7 (XTH7); FUNCTIONS IN: hydrolase activity, acting on glycosyl bonds, xyloglucan:xyloglucosyl transferase activity, hydrolase activity, hydrolyzing O-glycosyl compounds; INVOLVED IN: carbohydrate metabolic process, cellular glucan metabolic process; LOCATED IN: endomembrane system, cell wall, apoplast; EXPRES…	ath:AT4G37800	1	0	-0.96	-1.27	-1.34
comp29000_c0	AT2G33640.1	AT2G33640	DHHC-type zinc finger family protein \\ DHHC-type zinc finger family protein; FUNCTIONS IN: zinc ion binding; LOCATED IN: endomembrane system; EXPRESSED IN: 9 plant structures; EXPRESSED DURING: 4 anthesis, F mature embryo stage, petal differentiation and expansion stage, E expanded cotyledon stage, D bilateral stage; CONTAINS InterPro DOMAIN/s: Zinc finger, DHHC-type (InterPro:IPR001594); BEST A…	ath:AT2G33640	1	0	-2.41	-3.08	-3.48
comp29001_c0	AT1G30515.1	AT1G30515	unknown protein; FUNCTIONS IN: molecular_function unknown; INVOLVED IN: biological_process unknown; LOCATED IN: endomembrane system; EXPRESSED IN: 16 plant structures; EXPRESSED DURING: 6 growth stages; BEST Arabidopsis thaliana protein match is: unknown protein (TAIR:AT4G21740.1); Has 20 Blast hits to 20 proteins in 4 species: Archae - 0; Bacteria - 0; Metazoa - 0; Fungi - 0; Plants - 20; Viruse…	ath:AT1G30515	1	0	-1.46	-2.76	-2.79
comp29376_c0	AT1G48100.1	AT1G48100	Pectin lyase-like superfamily protein \\ Pectin lyase-like superfamily protein; FUNCTIONS IN: polygalacturonase activity; INVOLVED IN: carbohydrate metabolic process; EXPRESSED IN: 19 plant structures; EXPRESSED DURING: 10 growth stages; CONTAINS InterPro DOMAIN/s: Pectin lyase fold/virulence factor (InterPro:IPR011050), Pectin lyase fold (InterPro:IPR012334), Glycoside hydrolase, family 28 (Inte…	ath:AT1G48100	1	0	-1.31	-1.87	-2.03
comp29466_c0	AT4G24120.1	YSL1	YELLOW STRIPE like 1 \\ Member of a small family of oligopeptide transporters similar to the yellow stripe locus of maize (ZmYS1). \\ YELLOW STRIPE like 1 (YSL1); CONTAINS InterPro DOMAIN/s: Oligopeptide transporter OPT superfamily (InterPro:IPR004813); BEST Arabidopsis thaliana protein match is: YELLOW STRIPE like 3 (TAIR:AT5G53550.2); Has 1803 Blast hits to 1757 proteins in 564 species: Archae …	ath:AT4G24120	1	0	-2.8	-4.07	-4.23
comp29499_c0	AT1G52880.1	NAM	NAC (No Apical Meristem) domain transcriptional regulator superfamily protein \\ Transcription factor with a NAC domain. Homologous to the petunia gene NAM which is required for the development of the shoot. Expressed in the embryo. \\ NO APICAL MERISTEM (NAM); FUNCTIONS IN: sequence-specific DNA binding transcription factor activity; INVOLVED IN: multicellular organismal development, regulation …	ath:AT1G52880	1	0	-1.22	-2.04	-2.19
comp29645_c0					1	0	-37	-60.05	-73.52
comp29767_c0	AT2G38370.1	AT2G38370	Plant protein of unknown function (DUF827) \\ Plant protein of unknown function (DUF827); CONTAINS InterPro DOMAIN/s: Protein of unknown function DUF827, plant (InterPro:IPR008545); BEST Arabidopsis thaliana protein match is: Plant protein of unknown function (DUF827) (TAIR:AT3G51720.1); Has 35333 Blast hits to 34131 proteins in 2444 species: Archae - 798; Bacteria - 22429; Metazoa - 974; Fungi -…	ath:AT2G38370	1	0	-3.39	-5.71	-5.58
comp29790_c0	AT1G04570.1	AT1G04570	Major facilitator superfamily protein \\ Major facilitator superfamily protein; FUNCTIONS IN: transporter activity; INVOLVED IN: transport; LOCATED IN: chloroplast, membrane; CONTAINS InterPro DOMAIN/s: Biopterin transport-related protein BT1 (InterPro:IPR004324), Major facilitator superfamily, general substrate transporter (InterPro:IPR016196); BEST Arabidopsis thaliana protein match is: Major f…	ath:AT1G04570	1	0	-1.94	-2.65	-2.66
comp29854_c0	AT1G21550.1	AT1G21550	Calcium-binding EF-hand family protein \\ Calcium-binding EF-hand family protein; FUNCTIONS IN: calcium ion binding; INVOLVED IN: biological_process unknown; LOCATED IN: cellular_component unknown; EXPRESSED IN: 14 plant structures; EXPRESSED DURING: 8 growth stages; CONTAINS InterPro DOMAIN/s: EF-Hand 1, calcium-binding site (InterPro:IPR018247), EF-HAND 2 (InterPro:IPR018249), EF-hand-like doma…	ath:AT1G21550	1	0	-8.45	-16.38	-16.48
comp29964_c0	AT4G16500.1	AT4G16500	Cystatin/monellin superfamily protein \\ Cystatin/monellin superfamily protein; FUNCTIONS IN: enzyme regulator activity, cysteine-type endopeptidase inhibitor activity; INVOLVED IN: biological_process unknown; LOCATED IN: cell wall, vacuole; EXPRESSED IN: 24 plant structures; EXPRESSED DURING: 15 growth stages; CONTAINS InterPro DOMAIN/s: Proteinase inhibitor I25, cystatin (InterPro:IPR000010), P…	ath:AT4G16500	1	0	-82.58	-219.14	-227.79
comp30113_c0	AT3G20300.1	AT3G20300	Protein of unknown function (DUF3537) \\ Protein of unknown function (DUF3537); CONTAINS InterPro DOMAIN/s: Protein of unknown function DUF3537 (InterPro:IPR021924); BEST Arabidopsis thaliana protein match is: Protein of unknown function (DUF3537) (TAIR:AT1G50630.1); Has 143 Blast hits to 143 proteins in 16 species: Archae - 0; Bacteria - 0; Metazoa - 0; Fungi - 0; Plants - 141; Viruses - 0; Othe…	ath:AT3G20300	1	0	-22.9	-35.54	-35.73
comp30123_c0	AT5G14650.1	AT5G14650	Pectin lyase-like superfamily protein \\ Pectin lyase-like superfamily protein; FUNCTIONS IN: polygalacturonase activity; INVOLVED IN: carbohydrate metabolic process; LOCATED IN: endomembrane system; EXPRESSED IN: 7 plant structures; EXPRESSED DURING: F mature embryo stage, LP.02 two leaves visible, petal differentiation and expansion stage; CONTAINS InterPro DOMAIN/s: Pectin lyase fold/virulence…	ath:AT5G14650	1	0	-4.44	-5.33	-6.62
comp30189_c0					1	0	-6.75	-21.02	-18.03
comp30335_c0	AT4G25810.1	XTR6	xyloglucan endotransglycosylase 6 \\ xyloglucan endotransglycosylase-related protein (XTR6) \\ xyloglucan endotransglycosylase 6 (XTR6); FUNCTIONS IN: hydrolase activity, acting on glycosyl bonds, xyloglucan:xyloglucosyl transferase activity, hydrolase activity, hydrolyzing O-glycosyl compounds; INVOLVED IN: carbohydrate metabolic process, cellular glucan metabolic process; LOCATED IN: cell wall;…	ath:AT4G25810	1	0	-223.92	-331.48	-293.27
comp30439_c0	AT1G73880.1	UGT89B1	UDP-glucosyl transferase 89B1 \\ UDP-glucosyl transferase 89B1 (UGT89B1); FUNCTIONS IN: in 7 functions; INVOLVED IN: metabolic process; LOCATED IN: cellular_component unknown; CONTAINS InterPro DOMAIN/s: UDP-glucuronosyl/UDP-glucosyltransferase (InterPro:IPR002213); BEST Arabidopsis thaliana protein match is: UDP-Glycosyltransferase superfamily protein (TAIR:AT1G51210.1); Has 6052 Blast hits to 5…	ath:AT1G73880	1	0	-3.24	-4.73	-4.96
comp30480_c0	AT3G05650.1	RLP32	receptor like protein 32 \\ receptor like protein 32 (RLP32); FUNCTIONS IN: kinase activity; INVOLVED IN: signal transduction, defense response; LOCATED IN: endomembrane system; EXPRESSED IN: 22 plant structures; EXPRESSED DURING: 13 growth stages; CONTAINS InterPro DOMAIN/s: Leucine-rich repeat-containing N-terminal domain, type 2 (InterPro:IPR013210), Leucine-rich repeat (InterPro:IPR001611); B…	ath:AT3G05650	1	0	-0.61	-0.88	-0.84
comp30499_c0	AT1G18330	EPR1	Homeodomain-like superfamily protein \\ EARLY-PHYTOCHROME-RESPONSIVE1 \\ EARLY-PHYTOCHROME-RESPONSIVE1 (EPR1); CONTAINS InterPro DOMAIN/s: SANT, DNA-binding (InterPro:IPR001005), Homeodomain-like (InterPro:IPR009057), Myb, DNA-binding (InterPro:IPR014778), HTH transcriptional regulator, Myb-type, DNA-binding (InterPro:IPR017930), Myb-like DNA-binding domain, SHAQKYF class (InterPro:IPR006447); BE…	ath:AT1G18330	1	0	-6.34	-8.47	-9.95
comp30518_c0	AT5G40780	LHT1	lysine histidine transporter 1 \\ Encodes LHT1 (lysine histidine transporter), a high-affinity transporter for cellular amino acid uptake in both root epidermis and leaf mesophyll. \\ lysine histidine transporter 1 (LHT1); FUNCTIONS IN: amino acid transmembrane transporter activity; INVOLVED IN: amino acid transport, response to karrikin, amino acid import; LOCATED IN: plasma membrane, membrane; …	ath:AT5G40780	1	0	-28.09	-67.1	-62.04
comp30776_c1	AT3G01560.1	AT3G01560	Protein of unknown function (DUF1421) \\ CONTAINS InterPro DOMAIN/s: Ubiquitin-associated/translation elongation factor EF1B, N-terminal, eukaryote (InterPro:IPR015940), Protein of unknown function DUF1421 (InterPro:IPR010820), UBA-like (InterPro:IPR009060); BEST Arabidopsis thaliana protein match is: Protein of unknown function (DUF1421) (TAIR:AT5G14540.1); Has 90069 Blast hits to 50370 proteins…	ath:AT3G01560	1	0	-2.14	-3.86	-4.35
comp30879_c0	AT5G39660	CDF2	cycling DOF factor 2 \\ Dof-type zinc finger domain-containing protein, identical to H-protein promoter binding factor-2a GI:3386546 from (Arabidopsis thaliana). Interacts with LKP2 and FKF1, but its overexpression does not change flowering time under short or long day conditions. \\ cycling DOF factor 2 (CDF2); CONTAINS InterPro DOMAIN/s: Zinc finger, Dof-type (InterPro:IPR003851); BEST Arabidop…	ath:AT5G39660	1	0	-9.6	-13.78	-13.88
comp30899_c0	AT2G41010.1	CAMBP25	calmodulin (CAM)-binding protein of 25 kDa \\ Encodes a novel calmodulin binding protein whose gene expression is induced by dehydration and ionic (salt) and non-ionic (mannitol) osmotic stress. Lines over-expressing this gene are more sensitive and anti-sense lines are more tolerant to osmotic stress, suggesting this gene may be a negative regulator of response to osmotic stress. \\ calmodulin (…	ath:AT2G41010	1	0	-13.04	-18.5	-18.56
comp30909_c3	AT5G01240	LAX1	like AUXIN RESISTANT 1 \\ Encodes LAX1 (LIKE AUXIN RESISTANT), a member of the AUX1 LAX family of auxin influx carriers. Required for the establishment of embryonic root cell organization. \\ like AUXIN RESISTANT 1 (LAX1); CONTAINS InterPro DOMAIN/s: Amino acid transporter, transmembrane (InterPro:IPR013057); BEST Arabidopsis thaliana protein match is: Transmembrane amino acid transporter family …	ath:AT5G01240	1	0	-2.15	-4.28	-4.46
comp31231_c0	AT5G63800.1	MUM2	Glycosyl hydrolase family 35 protein \\ Involved in mucilage formation. Mutants form columella and outer cell wall architecture of the mucilage cells resembles wild-type. However, mum2 seeds completely lack seed coat mucilage. This mutation appears to represent a later step in the development of this cell-type. Encodes a beta-galactosidase involved in seed coat mucilage biosynthesis. Member of Gl…	ath:AT5G63800	1	0	-18.04	-24.09	-30.57
comp31283_c0	AT3G55700.1	AT3G55700	UDP-Glycosyltransferase superfamily protein \\ UDP-Glycosyltransferase superfamily protein; FUNCTIONS IN: UDP-glycosyltransferase activity, transferase activity, transferring glycosyl groups; INVOLVED IN: metabolic process; LOCATED IN: cellular_component unknown; EXPRESSED IN: 9 plant structures; EXPRESSED DURING: 4 anthesis, C globular stage, petal differentiation and expansion stage; CONTAINS I…	ath:AT3G55700	1	0	-0.69	-1.54	-1.49
comp31487_c1	AT1G49730	AT1G49730	Protein kinase superfamily protein \\ Protein kinase superfamily protein; FUNCTIONS IN: kinase activity; INVOLVED IN: protein amino acid phosphorylation; LOCATED IN: plasma membrane; EXPRESSED IN: 20 plant structures; EXPRESSED DURING: 13 growth stages; CONTAINS InterPro DOMAIN/s: Protein kinase, ATP binding site (InterPro:IPR017441), Serine/threonine-protein kinase domain (InterPro:IPR002290), S…	ath:AT1G49730	1	0	-0.71	-0.93	-1.11
comp31793_c2	AT4G38340.1	AT4G38340	Plant regulator RWP-RK family protein \\ Plant regulator RWP-RK family protein; CONTAINS InterPro DOMAIN/s: Octicosapeptide/Phox/Bem1p (InterPro:IPR000270), Plant regulator RWP-RK (InterPro:IPR003035), GAF (InterPro:IPR003018); BEST Arabidopsis thaliana protein match is: Plant regulator RWP-RK family protein (TAIR:AT1G76350.1); Has 720 Blast hits to 573 proteins in 47 species: Archae - 0; Bacteri…	ath:AT4G38340	1	0	-1.19	-1.87	-1.45
comp31948_c0	AT3G29800.1	AT3G29800	P-loop containing nucleoside triphosphate hydrolases superfamily protein \\ P-loop containing nucleoside triphosphate hydrolases superfamily protein; FUNCTIONS IN: ATPase activity, ATP binding; INVOLVED IN: biological_process unknown; LOCATED IN: endomembrane system; CONTAINS InterPro DOMAIN/s: ATPase, AAA-type, core (InterPro:IPR003959); BEST Arabidopsis thaliana protein match is: P-loop contain…	ath:AT3G29800	1	0	-1.9	-2.66	-2.95
comp32320_c0	AT1G15460.1	BOR4	HCO3- transporter family \\ Encodes a efflux-type boron transporter. Over-expression improved plant growth under B toxic conditions. \\ REQUIRES HIGH BORON 4 (BOR4); CONTAINS InterPro DOMAIN/s: Bicarbonate transporter, eukaryotic (InterPro:IPR003020), Bicarbonate transporter, C-terminal (InterPro:IPR011531); BEST Arabidopsis thaliana protein match is: HCO3- transporter family (TAIR:AT1G74810.1); …	ath:AT1G15460	1	0	-3	-4.46	-5.05
comp32374_c0	AT1G60190.1	AT1G60190	ARM repeat superfamily protein \\ ARM repeat superfamily protein; FUNCTIONS IN: ubiquitin-protein ligase activity, binding, zinc ion binding; INVOLVED IN: protein ubiquitination; LOCATED IN: ubiquitin ligase complex; EXPRESSED IN: 6 plant structures; EXPRESSED DURING: 4 anthesis, petal differentiation and expansion stage; CONTAINS InterPro DOMAIN/s: Zinc finger, RING-type (InterPro:IPR001841), U …	ath:AT1G60190	1	0	-4.42	-6.5	-6.99
comp32429_c0	AT5G17680.1	AT5G17680	disease resistance protein (TIR-NBS-LRR class), putative \\ disease resistance protein (TIR-NBS-LRR class), putative; FUNCTIONS IN: transmembrane receptor activity, ATP binding; INVOLVED IN: signal transduction, defense response, apoptosis, innate immune response; LOCATED IN: intrinsic to membrane; EXPRESSED IN: 14 plant structures; EXPRESSED DURING: 6 growth stages; CONTAINS InterPro DOMAIN/s: L…	ath:AT5G17680	1	0	-1.99	-3.88	-3.98
comp32767_c3	AT1G63730.1	AT1G63730	Disease resistance protein (TIR-NBS-LRR class) family \\ Disease resistance protein (TIR-NBS-LRR class) family; FUNCTIONS IN: transmembrane receptor activity, nucleoside-triphosphatase activity, nucleotide binding, ATP binding; INVOLVED IN: defense response; LOCATED IN: intrinsic to membrane; EXPRESSED IN: 21 plant structures; EXPRESSED DURING: 12 growth stages; CONTAINS InterPro DOMAIN/s: ATPase…	ath:AT1G63730	1	0	-13.65	-24.48	-19.11
comp32816_c1	AT3G23920.1	BAM1	beta-amylase 1 \\ Encodes a chloroplast beta-amylase. Is necessary for leaf starch breakdown in the absence of BAM3. \\ beta-amylase 1 (BAM1); FUNCTIONS IN: beta-amylase activity; INVOLVED IN: response to water deprivation, starch catabolic process; LOCATED IN: cytosol, nucleus; EXPRESSED IN: 25 plant structures; EXPRESSED DURING: 15 growth stages; CONTAINS InterPro DOMAIN/s: Glycoside hydrolase,…	ath:AT3G23920	1	0	-12.53	-35.93	-35.3
comp33019_c1	AT2G27080	AT2G27080	Late embryogenesis abundant (LEA) hydroxyproline-rich glycoprotein family \\ Late embryogenesis abundant (LEA) hydroxyproline-rich glycoprotein family; CONTAINS InterPro DOMAIN/s: Late embryogenesis abundant protein, group 2 (InterPro:IPR004864); BEST Arabidopsis thaliana protein match is: Late embryogenesis abundant (LEA) hydroxyproline-rich glycoprotein family (TAIR:AT5G21130.1); Has 1062 Blast…	ath:AT2G27080	1	0	-36.58	-53.48	-51.3
comp33073_c0	AT5G57110	ACA8	autoinhibited Ca2+ -ATPase, isoform 8 \\ Arabidopsis-autoinhibited Ca2+ -ATPase, isoform 8, contains all of the characteristic motifs of Ca2+ -transporting P-type Ca2+ -ATPases and is localized to the plasma membrane. \\ autoinhibited Ca2+ -ATPase, isoform 8 (ACA8); FUNCTIONS IN: protein self-association, calcium-transporting ATPase activity, calmodulin binding; INVOLVED IN: response to nematode;…	ath:AT5G57110	1	0	-23.46	-30.96	-32.6
comp33092_c0	UPI000009EBE5	AT4G18410	transposable element gene \\ Mutator-like transposase family, has a 8.7e-30 P-value blast match to GB:AAA21566 mudrA of transposon=MuDR (MuDr-element) (Zea mays)		1	0	-0.76	-1.08	-1.06
comp33100_c0	AT3G13250.1	AT3G13250	transposable element gene \\ similar to AT hook motif-containing protein-related [Arabidopsis thaliana] (TAIR:AT1G35940.1); similar to unknown protein [Arabidopsis thaliana] (TAIR:AT3G30560.1); similar to AT hook motif-containing protein-related [Arabidopsis thaliana] (TAIR:AT3G42100.1); similar to hypothetical protein 27.t00039 [Brassica oleracea] (GB:ABD65060.1); similar to Protein of unknown f…		1	0	-0.75	-1.23	-1.15
comp33356_c0	AT5G17300.1	RVE1	Homeodomain-like superfamily protein \\ Myb-like transcription factor that regulates hypocotyl growth by regulating free auxin levels in a time-of-day specific manner. \\ REVEILLE 1 (RVE1); CONTAINS InterPro DOMAIN/s: SANT, DNA-binding (InterPro:IPR001005), Homeodomain-like (InterPro:IPR009057), Myb, DNA-binding (InterPro:IPR014778), HTH transcriptional regulator, Myb-type, DNA-binding (InterPro:…	ath:AT5G17300	1	0	-35.21	-42.49	-52.78
comp33356_c1	AT1G75780.1	TUB1	tubulin beta-1 chain \\ beta tubulin gene downregulated by phytochrome A (phyA)-mediated far-red light high-irradiance and the phytochrome B (phyB)-mediated red light high-irradiance responses \\ tubulin beta-1 chain (TUB1); FUNCTIONS IN: structural molecule activity, GTP binding, GTPase activity; INVOLVED IN: response to light stimulus, unidimensional cell growth; LOCATED IN: vacuole; EXPRESSED …	ath:AT1G75780	1	0	-3.1	-8.22	-8.35
comp33404_c1	AT5G11250.1	AT5G11250	Disease resistance protein (TIR-NBS-LRR class) \\ Disease resistance protein (TIR-NBS-LRR class); FUNCTIONS IN: transmembrane receptor activity, ATP binding; INVOLVED IN: signal transduction, apoptosis, defense response, innate immune response; LOCATED IN: intrinsic to membrane, chloroplast; EXPRESSED IN: 20 plant structures; EXPRESSED DURING: 13 growth stages; CONTAINS InterPro DOMAIN/s: NB-ARC …	ath:AT5G11250	1	0	-9.48	-15.28	-14.76
comp33452_c1	AT5G52640.1	HSP90.1	heat shock protein 90.1 \\ Encodes a cytosolic heat shock protein AtHSP90.1. AtHSP90.1 interacts with disease resistance signaling components SGT1b and RAR1 and is required for RPS2-mediated resistance. \\ heat shock protein 90.1 (HSP90.1); FUNCTIONS IN: unfolded protein binding, ATP binding; INVOLVED IN: defense response to bacterium, response to heat, response to arsenic; LOCATED IN: cytosol, c…	ath:AT5G52640	1	0	-136.22	-247.08	-274.74
comp33552_c0	AT5G02370.1	AT5G02370	ATP binding microtubule motor family protein \\ ATP binding microtubule motor family protein; FUNCTIONS IN: microtubule motor activity, DNA binding, ATP binding; INVOLVED IN: DNA repair, microtubule-based movement; LOCATED IN: chloroplast; EXPRESSED IN: 17 plant structures; EXPRESSED DURING: 10 growth stages; CONTAINS InterPro DOMAIN/s: Kinesin, motor region, conserved site (InterPro:IPR019821), …	ath:AT5G02370	1	0	-360.92	-534.12	-650.76
comp33658_c0	AT3G09390.1	MT2A	metallothionein 2A \\ metallothionein, binds to and detoxifies excess copper and other metals, limiting oxidative damage \\ metallothionein 2A (MT2A); CONTAINS InterPro DOMAIN/s: Plant metallothionein, family 15 (InterPro:IPR000347); BEST Arabidopsis thaliana protein match is: metallothionein 2B (TAIR:AT5G02380.1); Has 597 Blast hits to 588 proteins in 128 species: Archae - 0; Bacteria - 0; Metaz…	ath:AT3G09390	1	0	-109.52	-374.15	-404.97
comp33786_c0	AT3G53980	AT3G53980	Bifunctional inhibitor/lipid-transfer protein/seed storage 2S albumin superfamily protein \\ Bifunctional inhibitor/lipid-transfer protein/seed storage 2S albumin superfamily protein; FUNCTIONS IN: lipid binding; INVOLVED IN: lipid transport; LOCATED IN: endomembrane system; EXPRESSED IN: 10 plant structures; EXPRESSED DURING: 7 growth stages; CONTAINS InterPro DOMAIN/s: Bifunctional inhibitor/pl…	ath:AT3G53980	1	0	-161.27	-308.55	-305.66
comp33849_c0	AT1G09080	BIP3	Heat shock protein 70 (Hsp 70) family protein \\ BIP3; FUNCTIONS IN: ATP binding; INVOLVED IN: protein folding, response to heat, pollen tube growth; LOCATED IN: endoplasmic reticulum lumen; EXPRESSED IN: 10 plant structures; EXPRESSED DURING: 10 growth stages; CONTAINS InterPro DOMAIN/s: Heat shock protein 70, conserved site (InterPro:IPR018181), Heat shock protein Hsp70 (InterPro:IPR001023), He…	ath:AT1G09080	1	0	-121.62	-187.4	-170.31
comp33951_c0	AT4G12550.1	AIR1	Auxin-Induced in Root cultures 1 \\ isolated from differential screening of a cDNA library from auxin-treated root culture. encodes a protein that is related to a large family of proteins that consist of a proline-rich or glycine-rich N-terminus and a hydrophobic, possibly membrane spanning C-terminus. \\ Auxin-Induced in Root cultures 1 (AIR1); FUNCTIONS IN: lipid binding; INVOLVED IN: response …	ath:AT4G12550	1	0	-190.88	-233.94	-299.44
comp34310_c0					1	0	-47.11	-73.77	-77.16
comp34328_c0	AT1G78850.1	AT1G78850	D-mannose binding lectin protein with Apple-like carbohydrate-binding domain \\ curculin-like (mannose-binding) lectin family protein, low similarity to ser/thr protein kinase from Zea mays (GI:2598067); contains Pfam lectin (probable mannose binding) domain PF01453 but not the protein kinase domain of the Z. mays protein \\ D-mannose binding lectin protein with Apple-like carbohydrate-binding do…	ath:AT1G78850	1	0	-89.6	-156.71	-177.21
comp34771_c0	AT4G08950.1	EXO	Phosphate-responsive 1 family protein \\ EXORDIUM (EXO); FUNCTIONS IN: molecular_function unknown; INVOLVED IN: response to brassinosteroid stimulus; LOCATED IN: cell wall, plant-type cell wall; EXPRESSED IN: 21 plant structures; EXPRESSED DURING: 13 growth stages; CONTAINS InterPro DOMAIN/s: Phosphate-induced protein 1 (InterPro:IPR006766); BEST Arabidopsis thaliana protein match is: Phosphate-r…	ath:AT4G08950	1	0	-43.88	-132.97	-122.53
comp34899_c0	AT3G07360	PUB9	plant U-box 9 \\ Encodes a protein containing a U-box and an ARM domain. This protein has E3 ubiquitin ligase activity based on in vitro assays. \\ plant U-box 9 (PUB9); FUNCTIONS IN: ubiquitin-protein ligase activity; INVOLVED IN: protein ubiquitination; LOCATED IN: nucleus; EXPRESSED IN: 23 plant structures; EXPRESSED DURING: 13 growth stages; CONTAINS InterPro DOMAIN/s: U box domain (InterPro:…	ath:AT3G07360	1	0	-50.4	-78.95	-76.63
comp35474_c0					1	0	-10.38	-26.67	-26.83
comp35598_c0	AT3G14060.1	AT3G14060	unknown protein; BEST Arabidopsis thaliana protein match is: unknown protein (TAIR:AT1G54120.1); Has 30 Blast hits to 30 proteins in 8 species: Archae - 0; Bacteria - 0; Metazoa - 0; Fungi - 0; Plants - 30; Viruses - 0; Other Eukaryotes - 0 (source: NCBI BLink).	ath:AT3G14060	1	0	-36.41	-58.82	-62.33
comp36345_c0	AT5G24910.1	CYP714A1	cytochrome P450, family 714, subfamily A, polypeptide 1 \\ member of CYP714A \\ cytochrome P450, family 714, subfamily A, polypeptide 1 (CYP714A1); FUNCTIONS IN: electron carrier activity, monooxygenase activity, iron ion binding, oxygen binding, heme binding; INVOLVED IN: oxidation reduction; LOCATED IN: endomembrane system; EXPRESSED IN: 10 plant structures; EXPRESSED DURING: 4 anthesis, F matu…	ath:AT5G24910	1	0	-20.92	-34.07	-33.74
comp36366_c0	AT1G72240.1	AT1G72240	unknown protein; BEST Arabidopsis thaliana protein match is: unknown protein (TAIR:AT1G22470.1); Has 65 Blast hits to 63 proteins in 13 species: Archae - 0; Bacteria - 0; Metazoa - 1; Fungi - 0; Plants - 64; Viruses - 0; Other Eukaryotes - 0 (source: NCBI BLink).	ath:AT1G72240	1	0	-25.92	-39.44	-37.07
comp36626_c0	AT2G16365	AT2G16365	F-box family protein \\ F-box family protein; CONTAINS InterPro DOMAIN/s: F-box domain, cyclin-like (InterPro:IPR001810); BEST Arabidopsis thaliana protein match is: F-box family protein (TAIR:AT2G16300.1); Has 35333 Blast hits to 34131 proteins in 2444 species: Archae - 798; Bacteria - 22429; Metazoa - 974; Fungi - 991; Plants - 531; Viruses - 0; Other Eukaryotes - 9610 (source: NCBI BLink).	ath:AT2G16365	1	0	-11.86	-22.38	-24.27
comp37636_c0	AT1G78020.1	AT1G78020	Protein of unknown function (DUF581) \\ Protein of unknown function (DUF581); EXPRESSED IN: 23 plant structures; EXPRESSED DURING: 13 growth stages; CONTAINS InterPro DOMAIN/s: Protein of unknown function DUF581 (InterPro:IPR007650); BEST Arabidopsis thaliana protein match is: Protein of unknown function (DUF581) (TAIR:AT1G22160.1); Has 525 Blast hits to 525 proteins in 19 species: Archae - 0; Ba…	ath:AT1G78020	1	0	-17.47	-22.01	-27.07
comp38324_c0	AT4G05030.1	AT4G05030	Copper transport protein family \\ Copper transport protein family; FUNCTIONS IN: metal ion binding; LOCATED IN: mitochondrion; BEST Arabidopsis thaliana protein match is: Copper transport protein family (TAIR:AT3G20180.1); Has 30201 Blast hits to 17322 proteins in 780 species: Archae - 12; Bacteria - 1396; Metazoa - 17338; Fungi - 3422; Plants - 5037; Viruses - 0; Other Eukaryotes - 2996 (source…	ath:AT4G05030	1	0	-5.15	-12.21	-14.19
comp38707_c0	AT2G19970.1	AT2G19970	CAP (Cysteine-rich secretory proteins, Antigen 5, and Pathogenesis-related 1 protein) superfamily protein \\ CAP (Cysteine-rich secretory proteins, Antigen 5, and Pathogenesis-related 1 protein) superfamily protein; FUNCTIONS IN: molecular_function unknown; INVOLVED IN: biological_process unknown; LOCATED IN: extracellular region; EXPRESSED IN: hypocotyl, root, flower; EXPRESSED DURING: petal dif…	ath:AT2G19970	1	0	-18.79	-24.3	-27.58
comp38719_c0	AT3G04070	NAC047	NAC domain containing protein 47 \\ NAC domain containing protein 47 (NAC047); FUNCTIONS IN: sequence-specific DNA binding transcription factor activity; INVOLVED IN: multicellular organismal development, regulation of transcription; LOCATED IN: cellular_component unknown; EXPRESSED IN: 16 plant structures; EXPRESSED DURING: 7 growth stages; CONTAINS InterPro DOMAIN/s: No apical meristem (NAM) pr…	ath:AT3G04070	1	0	-8.32	-19.92	-23.27
comp39162_c0	AT5G66590.1	AT5G66590	CAP (Cysteine-rich secretory proteins, Antigen 5, and Pathogenesis-related 1 protein) superfamily protein \\ CAP (Cysteine-rich secretory proteins, Antigen 5, and Pathogenesis-related 1 protein) superfamily protein; FUNCTIONS IN: molecular_function unknown; INVOLVED IN: biological_process unknown; LOCATED IN: endomembrane system, extracellular region; EXPRESSED IN: 22 plant structures; EXPRESSED …	ath:AT5G66590	1	0	-8.68	-11.06	-13.74
comp40002_c0	AT3G17609	HYH	HY5-homolog \\ Encodes a homolog of HY5 (HYH). Involved in phyB signaling pathway. \\ HY5-homolog (HYH); CONTAINS InterPro DOMAIN/s: Basic-leucine zipper (bZIP) transcription factor (InterPro:IPR004827), bZIP transcription factor, bZIP-1 (InterPro:IPR011616); BEST Arabidopsis thaliana protein match is: Basic-leucine zipper (bZIP) transcription factor family protein (TAIR:AT5G11260.1); Has 1693 Bl…	ath:AT3G17609	1	0	-13.67	-18.53	-19.61
comp40093_c0	AT2G38400	AGT3	alanine:glyoxylate aminotransferase 3 \\ alanine:glyoxylate aminotransferase 2 homolog (AGT3) mRNA, \\ alanine:glyoxylate aminotransferase 3 (AGT3); FUNCTIONS IN: pyridoxal phosphate binding, transaminase activity, catalytic activity, alanine-glyoxylate transaminase activity; EXPRESSED IN: 22 plant structures; EXPRESSED DURING: 15 growth stages; CONTAINS InterPro DOMAIN/s: Pyridoxal phosphate-dep…	ath:AT2G38400	1	0	-12.03	-16.97	-19.17
comp40562_c0	AT2G18800.1	XTH21	xyloglucan endotransglucosylase/hydrolase 21 \\ xyloglucan endotransglucosylase/hydrolase 21 (XTH21); FUNCTIONS IN: hydrolase activity, acting on glycosyl bonds, xyloglucan endotransglucosylase activity; INVOLVED IN: primary root development, cell wall modification; LOCATED IN: endomembrane system, apoplast, cell wall; EXPRESSED IN: stem, root, flower, leaf; CONTAINS InterPro DOMAIN/s: Xyloglucan…	ath:AT2G18800	1	0	-8.59	-15.7	-16.07
comp40950_c0	AT2G34810.1	AT2G34810	FAD-binding Berberine family protein \\ FAD-binding Berberine family protein; FUNCTIONS IN: electron carrier activity, oxidoreductase activity, FAD binding, catalytic activity; INVOLVED IN: response to jasmonic acid stimulus, response to wounding; LOCATED IN: endomembrane system; EXPRESSED IN: 22 plant structures; EXPRESSED DURING: 13 growth stages; CONTAINS InterPro DOMAIN/s: FAD-binding, type 2…	ath:AT2G34810	1	0	-8.32	-14.75	-17.54
comp42826_c0	AT3G23630.1	IPT7	isopentenyltransferase 7 \\ Encodes an isopentenyl transferase involved in cytokinin biosynthesis. \\ isopentenyltransferase 7 (IPT7); CONTAINS InterPro DOMAIN/s: tRNA isopentenyltransferase (InterPro:IPR002627); BEST Arabidopsis thaliana protein match is: isopentenyltransferase 5 (TAIR:AT5G19040.1); Has 8574 Blast hits to 7864 proteins in 2586 species: Archae - 0; Bacteria - 5836; Metazoa - 176;…	ath:AT3G23630	1	0	-8.83	-13.11	-12.81
comp46515_c0	AT4G25780.1	AT4G25780	CAP (Cysteine-rich secretory proteins, Antigen 5, and Pathogenesis-related 1 protein) superfamily protein \\ CAP (Cysteine-rich secretory proteins, Antigen 5, and Pathogenesis-related 1 protein) superfamily protein; FUNCTIONS IN: molecular_function unknown; INVOLVED IN: biological_process unknown; LOCATED IN: endomembrane system, extracellular region; EXPRESSED IN: 14 plant structures; EXPRESSED …	ath:AT4G25780	1	0	-9.94	-13.98	-14.96
comp60817_c0	AT4G08570.1	AT4G08570	Heavy metal transport/detoxification superfamily protein \\ Heavy metal transport/detoxification superfamily protein ; FUNCTIONS IN: metal ion binding; INVOLVED IN: metal ion transport; LOCATED IN: cellular_component unknown; CONTAINS InterPro DOMAIN/s: Heavy metal transport/detoxification protein (InterPro:IPR006121), Heavy-metal-associated, conserved site (InterPro:IPR017969); BEST Arabidopsis …	ath:AT4G08570	1	0	-3.47	-5.07	-5.95
comp66089_c0	AT1G73165.1	CLE1	CLAVATA3/ESR-RELATED 1 \\ Member of a large family of putative ligands homologous to the Clavata3 gene. Consists of a single exon. Can replace CLV3 function in vivo. \\ CLAVATA3/ESR-RELATED 1 (CLE1); Has 21 Blast hits to 21 proteins in 5 species: Archae - 0; Bacteria - 0; Metazoa - 0; Fungi - 0; Plants - 21; Viruses - 0; Other Eukaryotes - 0 (source: NCBI BLink).	ath:AT1G73165	1	0	-2.56	-4.28	-4.82
comp90713_c0	AT2G46375.1	AT2G46375	unknown protein; BEST Arabidopsis thaliana protein match is: unknown protein (TAIR:AT3G61660.1); Has 12 Blast hits to 12 proteins in 4 species: Archae - 0; Bacteria - 0; Metazoa - 0; Fungi - 0; Plants - 12; Viruses - 0; Other Eukaryotes - 0 (source: NCBI BLink).	ath:AT2G46375	1	0	-2.15	-2.98	-3.25
comp92771_c0	F11O4_11	AT4G01490	transposable element gene \\ non-LTR retrotransposon family (LINE), has a 2.4e-44 P-value blast match to GB:AAB41224 ORF2 (LINE-element) (Rattus norvegicus)		1	0	-0.81	-2.09	-1.47
comp17177_c0	AT3G45310	AT3G45310	Cysteine proteinases superfamily protein \\ Cysteine proteinases superfamily protein; FUNCTIONS IN: cysteine-type endopeptidase activity, cysteine-type peptidase activity; INVOLVED IN: proteolysis; LOCATED IN: endomembrane system; EXPRESSED IN: 22 plant structures; EXPRESSED DURING: 13 growth stages; CONTAINS InterPro DOMAIN/s: Peptidase C1A, papain (InterPro:IPR013128), Proteinase inhibitor I29,…	ath:AT3G45310	2	0	-17.94	-29.8	-20.95
comp28839_c1	AT3G61410.1	AT3G61410	BEST Arabidopsis thaliana protein match is: U-box domain-containing protein kinase family protein (TAIR:AT2G45910.1); Has 232 Blast hits to 229 proteins in 13 species: Archae - 0; Bacteria - 0; Metazoa - 13; Fungi - 0; Plants - 218; Viruses - 0; Other Eukaryotes - 1 (source: NCBI BLink).	ath:AT3G61410	2	0	-5.73	-6.74	-3
comp113841_c0	AT5G61660.1	AT5G61660	glycine-rich protein \\ glycine-rich protein; FUNCTIONS IN: molecular_function unknown; INVOLVED IN: biological_process unknown; LOCATED IN: endomembrane system; EXPRESSED IN: 19 plant structures; EXPRESSED DURING: 9 growth stages; Has 30201 Blast hits to 17322 proteins in 780 species: Archae - 12; Bacteria - 1396; Metazoa - 17338; Fungi - 3422; Plants - 5037; Viruses - 0; Other Eukaryotes - 2996…	ath:AT5G61660	3	0	-0.97	-0.95	-1.54
comp12330_c0					3	0	-9.74	-10.84	-14.36
comp12397_c0					3	0	-2.64	-1.28	-4.94
comp12397_c1	AT5G07030.1	AT5G07030	Eukaryotic aspartyl protease family protein \\ Eukaryotic aspartyl protease family protein; FUNCTIONS IN: aspartic-type endopeptidase activity; INVOLVED IN: proteolysis; LOCATED IN: cell wall, plant-type cell wall; EXPRESSED IN: 23 plant structures; EXPRESSED DURING: 13 growth stages; CONTAINS InterPro DOMAIN/s: Peptidase aspartic, catalytic (InterPro:IPR009007), Peptidase aspartic (InterPro:IPR0…	ath:AT5G07030	3	0	-6.44	-7.3	-14.23
comp13708_c0	AT2G34790.1	MEE23	FAD-binding Berberine family protein \\ MATERNAL EFFECT EMBRYO ARREST 23 (MEE23); FUNCTIONS IN: electron carrier activity, oxidoreductase activity, FAD binding, catalytic activity; INVOLVED IN: polar nucleus fusion, embryo development ending in seed dormancy; LOCATED IN: cell wall; EXPRESSED IN: 13 plant structures; EXPRESSED DURING: 4 anthesis, petal differentiation and expansion stage; CONTAINS…	ath:AT2G34790	3	0	-6.19	-5.19	-11.81
comp13825_c0	AT3G26040.1	AT3G26040	HXXXD-type acyl-transferase family protein \\ HXXXD-type acyl-transferase family protein; FUNCTIONS IN: transferase activity, transferring acyl groups other than amino-acyl groups, transferase activity; INVOLVED IN: biological_process unknown; LOCATED IN: cellular_component unknown; EXPRESSED IN: root; CONTAINS InterPro DOMAIN/s: Transferase (InterPro:IPR003480); BEST Arabidopsis thaliana protein…	ath:AT3G26040	3	0	-57.51	-74.16	-103.77
comp13966_c0	AT2G21960.1	AT2G21960	unknown protein; LOCATED IN: chloroplast; EXPRESSED IN: 22 plant structures; EXPRESSED DURING: 13 growth stages; BEST Arabidopsis thaliana protein match is: unknown protein (TAIR:AT1G56180.1); Has 224 Blast hits to 222 proteins in 59 species: Archae - 0; Bacteria - 65; Metazoa - 0; Fungi - 0; Plants - 134; Viruses - 0; Other Eukaryotes - 25 (source: NCBI BLink).	ath:AT2G21960	3	0	-3.28	-3.95	-5.28
comp14370_c0	AT1G26820.1	RNS3	ribonuclease 3 \\ Encodes ribonuclease RNS3. \\ ribonuclease 3 (RNS3); FUNCTIONS IN: ribonuclease T2 activity, endoribonuclease activity, RNA binding; INVOLVED IN: aging; LOCATED IN: endomembrane system; EXPRESSED IN: 21 plant structures; EXPRESSED DURING: 12 growth stages; CONTAINS InterPro DOMAIN/s: Ribonuclease T2 (InterPro:IPR001568), Ribonuclease T2, active site (InterPro:IPR018188); BEST Ar…	ath:AT1G26820	3	0	-16.86	-19.52	-27.2
comp14396_c0	AT2G26440.1	AT2G26440	Plant invertase/pectin methylesterase inhibitor superfamily \\ Plant invertase/pectin methylesterase inhibitor superfamily; FUNCTIONS IN: enzyme inhibitor activity, pectinesterase activity; INVOLVED IN: cell wall modification; LOCATED IN: endomembrane system, cell wall, plant-type cell wall; EXPRESSED IN: 20 plant structures; EXPRESSED DURING: 13 growth stages; CONTAINS InterPro DOMAIN/s: Pectine…	ath:AT2G26440	3	0	-1.44	-1.67	-2.21
comp14529_c0	AT1G08230.2	AT1G08230	Transmembrane amino acid transporter family protein \\ Transmembrane amino acid transporter family protein; EXPRESSED IN: 22 plant structures; EXPRESSED DURING: 10 growth stages; CONTAINS InterPro DOMAIN/s: Amino acid transporter, transmembrane (InterPro:IPR013057); BEST Arabidopsis thaliana protein match is: Transmembrane amino acid transporter family protein (TAIR:AT5G41800.1); Has 2686 Blast h…	ath:AT1G08230	3	0	-7.8	-5.44	-10.14
comp16007_c0	AT5G06900.1	CYP93D1	cytochrome P450, family 93, subfamily D, polypeptide 1 \\ member of CYP93D \\ cytochrome P450, family 93, subfamily D, polypeptide 1 (CYP93D1); FUNCTIONS IN: electron carrier activity, monooxygenase activity, iron ion binding, oxygen binding, heme binding; INVOLVED IN: oxidation reduction; LOCATED IN: endomembrane system; EXPRESSED IN: root; CONTAINS InterPro DOMAIN/s: Cytochrome P450 (InterPro:I…	ath:AT5G06900	3	0	-56.23	-54.92	-87.11
comp16709_c1	AT3G01220.1	HB20	homeobox protein 20 \\ Encodes a homeodomain leucine zipper class I (HD-Zip I) protein. Expressed during seed germination in the micropylar endosperm and in the root cap, and increases ABA sensitivity and seed dormancy when mutated. \\ homeobox protein 20 (HB20); FUNCTIONS IN: DNA binding, sequence-specific DNA binding transcription factor activity; INVOLVED IN: response to auxin stimulus, regula…	ath:AT3G01220	3	0	-2.3	-1.61	-3.07
comp17138_c0					3	0	-5.16	-3.99	-7.68
comp18388_c1	AT1G23210.1	GH9B6	glycosyl hydrolase 9B6 \\ glycosyl hydrolase 9B6 (GH9B6); FUNCTIONS IN: hydrolase activity, hydrolyzing O-glycosyl compounds, catalytic activity; INVOLVED IN: carbohydrate metabolic process; LOCATED IN: endomembrane system; EXPRESSED IN: sperm cell, male gametophyte, pollen tube; EXPRESSED DURING: L mature pollen stage, M germinated pollen stage; CONTAINS InterPro DOMAIN/s: Six-hairpin glycosidas…	ath:AT1G23210	3	0	-5.32	-4.05	-6.54
comp19272_c1	AT4G27440	PORB	protochlorophyllide oxidoreductase B \\ light-dependent NADPH:protochlorophyllide oxidoreductase B \\ protochlorophyllide oxidoreductase B (PORB); FUNCTIONS IN: oxidoreductase activity, protochlorophyllide reductase activity; INVOLVED IN: chlorophyll biosynthetic process, response to ethylene stimulus; LOCATED IN: chloroplast thylakoid membrane, chloroplast, membrane, chloroplast envelope; EXPRES…	ath:AT4G27440	3	0	-1.75	-2.02	-2.97
comp19746_c0	AT4G24670	TAR2	tryptophan aminotransferase related 2 \\ Encodes a protein with similarity to the TAA1 trytophan aminotransferase involved in IAA biosynthesis. Double mutant analyses suggest that this protein is involved in regulating many aspects of plant growth and development from embryogenesis to flower formation and plays a role in ethylene-mediated signaling. \\ tryptophan aminotransferase related 2 (TAR2)…	ath:AT4G24670	3	0	-3.76	-3.63	-5.94
comp20130_c0	UPI000004851B	AT2G16110	pseudogene, similar to putative AP endonuclease/reverse transcriptase, blastp match of 34% identity and 5.9e-45 P-value to GP|21952510|gb|AAM82604.1|AF525305_2|AF525305 putative AP endonuclease/reverse transcriptase {Brassica napus}		3	0	-1.31	-1.3	-2.74
comp20284_c0	AT1G53830.1	PME2	pectin methylesterase 2 \\ encodes a pectin methylesterase \\ pectin methylesterase 2 (PME2); FUNCTIONS IN: pectinesterase activity; INVOLVED IN: cell wall modification; LOCATED IN: extracellular region, plant-type cell wall; EXPRESSED IN: sepal, flower, root, carpel; EXPRESSED DURING: 4 anthesis, petal differentiation and expansion stage; CONTAINS InterPro DOMAIN/s: Pectinesterase, active site (…	ath:AT1G53830	3	0	-6.36	-4.56	-7.71
comp23416_c0	AT3G16240.1	DELTA-TIP	delta tonoplast integral protein \\ Delta tonoplast intrinsic protein, functions as a water channel and ammonium (NH3) transporter. Highly expressed in flower, shoot, and stem. Expression shows diurnal regulation and is induced by ammonium (NH3). Protein localized to vacuolar membrane. \\ delta tonoplast integral protein (DELTA-TIP); FUNCTIONS IN: water channel activity, ammonia transmembrane tra…	ath:AT3G16240	3	0	-3.96	-4.25	-6.23
comp24018_c0	AT1G06680	PSBP-1	photosystem II subunit P-1 \\ Encodes a 23 kD extrinsic protein that is part of photosystem II and participates in the regulation of oxygen evolution. \\ photosystem II subunit P-1 (PSBP-1); FUNCTIONS IN: poly(U) RNA binding; INVOLVED IN: photosynthesis, light reaction, defense response to bacterium, response to light intensity; LOCATED IN: in 12 components; EXPRESSED IN: 27 plant structures; EXP…	ath:AT1G06680	3	0	-5.87	-4.52	-8.6
comp25030_c0	AT1G06080.1	ADS1	delta 9 desaturase 1 \\ homologous to delta 9 acyl-lipid desaturases of cyanobacteria and acyl-CoA desaturases of yeast and mammals. expression down-regulated by cold temperature. \\ delta 9 desaturase 1 (ADS1); FUNCTIONS IN: oxidoreductase activity, oxidoreductase activity, acting on paired donors, with oxidation of a pair of donors resulting in the reduction of molecular oxygen to two molecules…	ath:AT1G06080	3	0	-1.52	-0.76	-2.02
comp26426_c0					3	0	-1.52	-1.08	-1.85
comp27079_c0	AT2G27880.1	AGO5	Argonaute family protein \\ ARGONAUTE 5 (AGO5); FUNCTIONS IN: nucleic acid binding; INVOLVED IN: biological_process unknown; LOCATED IN: cellular_component unknown; EXPRESSED IN: 10 plant structures; EXPRESSED DURING: 6 growth stages; CONTAINS InterPro DOMAIN/s: Domain of unknown function DUF1785 (InterPro:IPR014811), Stem cell self-renewal protein Piwi (InterPro:IPR003165), Polynucleotidyl trans…	ath:AT2G27880	3	0	-1.52	-1.29	-2.18
comp27561_c0	AT1G52700.1	AT1G52700	alpha/beta-Hydrolases superfamily protein \\ alpha/beta-Hydrolases superfamily protein; FUNCTIONS IN: hydrolase activity, carboxylesterase activity; INVOLVED IN: biological_process unknown; EXPRESSED IN: 11 plant structures; EXPRESSED DURING: 7 growth stages; CONTAINS InterPro DOMAIN/s: Phospholipase/carboxylesterase (InterPro:IPR003140); BEST Arabidopsis thaliana protein match is: alpha/beta-Hyd…	ath:AT1G52700	3	0	-2.18	-1.44	-2.56
comp27629_c0	AT4G30410	AT4G30410	sequence-specific DNA binding transcription factors \\ sequence-specific DNA binding transcription factors; BEST Arabidopsis thaliana protein match is: unknown protein (TAIR:AT5G57780.1); Has 151 Blast hits to 151 proteins in 13 species: Archae - 0; Bacteria - 0; Metazoa - 0; Fungi - 0; Plants - 150; Viruses - 0; Other Eukaryotes - 1 (source: NCBI BLink).	ath:AT4G30410	3	0	-4.77	-4.12	-6.18
comp28037_c0	AT3G29180	AT3G29180	Protein of unknown function (DUF1336) \\ Protein of unknown function (DUF1336); FUNCTIONS IN: molecular_function unknown; INVOLVED IN: N-terminal protein myristoylation; LOCATED IN: plasma membrane; EXPRESSED IN: 24 plant structures; EXPRESSED DURING: 15 growth stages; CONTAINS InterPro DOMAIN/s: Protein of unknown function DUF1336 (InterPro:IPR009769); BEST Arabidopsis thaliana protein match is:…	ath:AT3G29180	3	0	-8.45	-9.26	-14.67
comp29386_c0	AT5G10170.1	MIPS3	myo-inositol-1-phosphate synthase 3 \\ myo-inositol-1-phosphate synthase isoform 3.Expressed in leaf, root and silique. Immunolocaliazation experiments with an antibody recognizing MIPS1, MIPS2, and MIPS3 showed endosperm localization. \\ myo-inositol-1-phosphate synthase 3 (MIPS3); FUNCTIONS IN: binding, inositol-3-phosphate synthase activity, catalytic activity; INVOLVED IN: metabolic process, …	ath:AT5G10170	3	0	-8.51	-9.87	-14.45
comp29694_c0	AT5G41380.1	AT5G41380	CCT motif family protein \\ CCT motif family protein; CONTAINS InterPro DOMAIN/s: CCT domain (InterPro:IPR010402); BEST Arabidopsis thaliana protein match is: CCT motif family protein (TAIR:AT1G63820.1); Has 1690 Blast hits to 1687 proteins in 111 species: Archae - 0; Bacteria - 2; Metazoa - 13; Fungi - 3; Plants - 1603; Viruses - 0; Other Eukaryotes - 69 (source: NCBI BLink).	ath:AT5G41380	3	0	-2.14	-1.46	-2.85
comp29910_c0	AT4G02290.1	GH9B13	glycosyl hydrolase 9B13 \\ glycosyl hydrolase 9B13 (GH9B13); FUNCTIONS IN: hydrolase activity, hydrolyzing O-glycosyl compounds, catalytic activity; INVOLVED IN: carbohydrate metabolic process; LOCATED IN: endomembrane system; EXPRESSED IN: 20 plant structures; EXPRESSED DURING: 9 growth stages; CONTAINS InterPro DOMAIN/s: Six-hairpin glycosidase (InterPro:IPR012341), Glycoside hydrolase, family …	ath:AT4G02290	3	0	-0.88	-0.92	-1.66
comp30698_c0	AT3G14415	AT3G14415	Aldolase-type TIM barrel family protein \\ Aldolase-type TIM barrel family protein; FUNCTIONS IN: glycolate oxidase activity, oxidoreductase activity, FMN binding, catalytic activity; INVOLVED IN: oxidation reduction, metabolic process; LOCATED IN: in 6 components; EXPRESSED IN: cotyledon, fruit, guard cell, juvenile leaf, leaf; EXPRESSED DURING: seedling growth; CONTAINS InterPro DOMAIN/s: Aldol…	ath:AT3G14415	3	0	-1.78	-1.84	-3.29
comp30936_c0	AT4G18425.1	AT4G18425	Protein of unknown function (DUF679) \\ Protein of unknown function (DUF679); CONTAINS InterPro DOMAIN/s: Protein of unknown function DUF679 (InterPro:IPR007770); BEST Arabidopsis thaliana protein match is: Protein of unknown function (DUF679) (TAIR:AT5G46090.1); Has 30201 Blast hits to 17322 proteins in 780 species: Archae - 12; Bacteria - 1396; Metazoa - 17338; Fungi - 3422; Plants - 5037; Viru…	ath:AT4G18425	3	0	-3.01	-2.24	-3.89
comp310228_c0	AT5G45980.1	WOX8	WUSCHEL related homeobox 8 \\ Arabidopsis thaliana WOX8 protein. Contains similarity to homeodomain transcription factor. Positively regulates early embryonic growth. \\ WUSCHEL related homeobox 8 (WOX8); CONTAINS InterPro DOMAIN/s: Homeobox (InterPro:IPR001356), Homeodomain-like (InterPro:IPR009057); BEST Arabidopsis thaliana protein match is: homeobox-3 (TAIR:AT2G33880.1); Has 568 Blast hits to…	ath:AT5G45980	3	0	-0.47	-0.46	-0.87
comp31079_c1	AT1G07720.1	KCS3	3-ketoacyl-CoA synthase 3 \\ Encodes KCS3, a member of the 3-ketoacyl-CoA synthase family involved in the biosynthesis of VLCFA (very long chain fatty acids). \\ 3-ketoacyl-CoA synthase 3 (KCS3); FUNCTIONS IN: transferase activity, transferring acyl groups other than amino-acyl groups, catalytic activity, acyltransferase activity; INVOLVED IN: response to cold, response to light stimulus, respons…	ath:AT1G07720	3	0	-1.04	-0.92	-1.42
comp31714_c0	AT3G05150.1	AT3G05150	Major facilitator superfamily protein \\ Major facilitator superfamily protein; FUNCTIONS IN: carbohydrate transmembrane transporter activity, sugar:hydrogen symporter activity; INVOLVED IN: transport, transmembrane transport; LOCATED IN: nucleus, membrane; EXPRESSED IN: 12 plant structures; EXPRESSED DURING: L mature pollen stage, M germinated pollen stage, 4 anthesis, petal differentiation and …	ath:AT3G05150	3	0	-1.96	-2.38	-4.09
comp32386_c0	AT2G28780.1	AT2G28780	unknown protein; INVOLVED IN: biological_process unknown; LOCATED IN: mitochondrion; EXPRESSED IN: inflorescence meristem, root, flower; EXPRESSED DURING: petal differentiation and expansion stage; CONTAINS InterPro DOMAIN/s: Protein of unknown function DUF939, bacterial (InterPro:IPR010343); BEST Arabidopsis thaliana protein match is: unknown protein (TAIR:AT3G09450.1); Has 671 Blast hits to 667…	ath:AT2G28780	3	0	-12.05	-13.48	-19.54
comp32623_c1					3	0	-1.58	-1.92	-2.99
comp34952_c0	AT1G22065.1	AT1G22065	unknown protein; FUNCTIONS IN: molecular_function unknown; INVOLVED IN: biological_process unknown; LOCATED IN: cellular_component unknown; BEST Arabidopsis thaliana protein match is: unknown protein (TAIR:AT1G77885.1); Has 30201 Blast hits to 17322 proteins in 780 species: Archae - 12; Bacteria - 1396; Metazoa - 17338; Fungi - 3422; Plants - 5037; Viruses - 0; Other Eukaryotes - 2996 (source: NC…	ath:AT1G22065	3	0	-32.26	-30.47	-44.98
comp36084_c0	AT5G22090	AT5G22090	Protein of unknown function (DUF3049) \\ Protein of unknown function (DUF3049); FUNCTIONS IN: molecular_function unknown; INVOLVED IN: biological_process unknown; LOCATED IN: chloroplast; CONTAINS InterPro DOMAIN/s: Protein of unknown function DUF3049 (InterPro:IPR021410); BEST Arabidopsis thaliana protein match is: Protein of unknown function (DUF3049) (TAIR:AT4G02810.1); Has 1373 Blast hits to …	ath:AT5G22090	3	0	-24.99	-22.16	-37.68
comp38121_c0	AT4G32870.1	AT4G32870	Polyketide cyclase/dehydrase and lipid transport superfamily protein \\ Polyketide cyclase/dehydrase and lipid transport superfamily protein; CONTAINS InterPro DOMAIN/s: Polyketide cyclase/dehydrase (InterPro:IPR019587); BEST Arabidopsis thaliana protein match is: Polyketide cyclase/dehydrase and lipid transport superfamily protein (TAIR:AT2G25770.2); Has 254 Blast hits to 254 proteins in 94 spec…	ath:AT4G32870	3	0	-13.91	-9.7	-16.34
comp44351_c0	AT1G09030.1	NF-YB4	nuclear factor Y, subunit B4 \\ nuclear factor Y, subunit B4 (NF-YB4); FUNCTIONS IN: sequence-specific DNA binding transcription factor activity; INVOLVED IN: regulation of transcription; LOCATED IN: intracellular, nucleus; CONTAINS InterPro DOMAIN/s: Transcription factor, CBFA/NFYB, DNA topoisomerase (InterPro:IPR003957), Transcription factor CBF/NF-Y/archaeal histone (InterPro:IPR003958), Histo…	ath:AT1G09030	3	0	-4.42	-5.15	-8.66
comp45062_c0	AT5G08370	AGAL2	alpha-galactosidase 2 \\ alpha-galactosidase 2 (AGAL2); FUNCTIONS IN: alpha-galactosidase activity, hydrolase activity, hydrolyzing O-glycosyl compounds, catalytic activity; INVOLVED IN: positive regulation of flower development, leaf morphogenesis; LOCATED IN: plant-type cell wall; EXPRESSED IN: 22 plant structures; EXPRESSED DURING: 13 growth stages; CONTAINS InterPro DOMAIN/s: Aldolase-type TI…	ath:AT5G08370	3	0	-2.84	-3.32	-4.58
comp56399_c0					3	0	-4.36	-3.42	-5.44
comp6393_c0	AT1G09890.1	AT1G09890	Rhamnogalacturonate lyase family protein \\ Rhamnogalacturonate lyase family protein; CONTAINS InterPro DOMAIN/s: Rhamnogalacturonate lyase (InterPro:IPR010325), Carbohydrate-binding-like fold (InterPro:IPR013784), Galactose-binding domain-like (InterPro:IPR008979); BEST Arabidopsis thaliana protein match is: Rhamnogalacturonate lyase family protein (TAIR:AT1G09910.1); Has 301 Blast hits to 285 p…	ath:AT1G09890	3	0	-0.66	-0.43	-1.36
comp7791_c0	AT2G33480	NAC041	NAC domain containing protein 41 \\ NAC domain containing protein 41 (NAC041); FUNCTIONS IN: sequence-specific DNA binding transcription factor activity; INVOLVED IN: multicellular organismal development, regulation of transcription; EXPRESSED IN: 22 plant structures; EXPRESSED DURING: 13 growth stages; CONTAINS InterPro DOMAIN/s: No apical meristem (NAM) protein (InterPro:IPR003441); BEST Arabid…	ath:AT2G33480	3	0	-1.57	-1.76	-2.32
comp83431_c0	AT2G47880.1	AT2G47880	Glutaredoxin family protein \\ Glutaredoxin family protein; FUNCTIONS IN: electron carrier activity, arsenate reductase (glutaredoxin) activity, protein disulfide oxidoreductase activity; INVOLVED IN: cell redox homeostasis; LOCATED IN: endomembrane system; EXPRESSED IN: 11 plant structures; EXPRESSED DURING: 7 growth stages; CONTAINS InterPro DOMAIN/s: Glutaredoxin-like, plant II (InterPro:IPR01…	ath:AT2G47880	3	0	-2.18	-2.26	-4
comp105962_c0	AT4G14380.1	AT4G14380	unknown protein; Has 22 Blast hits to 22 proteins in 8 species: Archae - 0; Bacteria - 0; Metazoa - 1; Fungi - 1; Plants - 18; Viruses - 0; Other Eukaryotes - 2 (source: NCBI BLink).	ath:AT4G14380	4	0	-2.44	-2.17	-2.48
comp115900_c0	AT4G19980.1	AT4G19980	unknown protein; FUNCTIONS IN: molecular_function unknown; INVOLVED IN: biological_process unknown; LOCATED IN: chloroplast; EXPRESSED IN: root, pedicel; EXPRESSED DURING: 4 anthesis; Has 30201 Blast hits to 17322 proteins in 780 species: Archae - 12; Bacteria - 1396; Metazoa - 17338; Fungi - 3422; Plants - 5037; Viruses - 0; Other Eukaryotes - 2996 (source: NCBI BLink).	ath:AT4G19980	4	0	-3.16	-3.03	-3.19
comp117975_c0	AT5G24580	AT5G24580	Heavy metal transport/detoxification superfamily protein \\ Heavy metal transport/detoxification superfamily protein ; FUNCTIONS IN: copper ion binding, metal ion binding; INVOLVED IN: copper ion transport, metal ion transport; LOCATED IN: cellular_component unknown; EXPRESSED IN: 20 plant structures; EXPRESSED DURING: 13 growth stages; CONTAINS InterPro DOMAIN/s: Heavy metal transport/detoxifica…	ath:AT5G24580	4	0	-1.32	-1.16	-1.54
comp12196_c0	AT3G06370.1	NHX4	sodium hydrogen exchanger 4 \\ member of Sodium proton exchanger family \\ sodium hydrogen exchanger 4 (NHX4); FUNCTIONS IN: sodium:hydrogen antiporter activity, sodium ion transmembrane transporter activity; INVOLVED IN: response to salt stress, sodium ion transport; LOCATED IN: vacuolar membrane, plasma membrane; EXPRESSED IN: 9 plant structures; EXPRESSED DURING: 4 anthesis, petal differentiat…	ath:AT3G06370	4	0	-5.99	-5.1	-4.85
comp12199_c0					4	0	-4.54	-5.31	-5.54
comp12253_c0	AT1G13970.1	AT1G13970	Protein of unknown function (DUF1336) \\ Protein of unknown function (DUF1336); FUNCTIONS IN: molecular_function unknown; INVOLVED IN: N-terminal protein myristoylation; EXPRESSED IN: 20 plant structures; EXPRESSED DURING: 10 growth stages; CONTAINS InterPro DOMAIN/s: Protein of unknown function DUF1336 (InterPro:IPR009769); BEST Arabidopsis thaliana protein match is: Protein of unknown function …	ath:AT1G13970	4	0	-6	-4	-4.18
comp12275_c0	AT4G35930.1	AT4G35930	F-box family protein \\ F-box family protein; CONTAINS InterPro DOMAIN/s: F-box domain, cyclin-like (InterPro:IPR001810); BEST Arabidopsis thaliana protein match is: F-box family protein (TAIR:AT1G61340.1); Has 94 Blast hits to 94 proteins in 14 species: Archae - 0; Bacteria - 0; Metazoa - 0; Fungi - 0; Plants - 94; Viruses - 0; Other Eukaryotes - 0 (source: NCBI BLink).	ath:AT4G35930	4	0	-6.48	-7.24	-8.16
comp12289_c0	AT1G08670.1	AT1G08670	ENTH/VHS family protein \\ ENTH/VHS family protein; CONTAINS InterPro DOMAIN/s: Epsin, N-terminal (InterPro:IPR001026), Epsin-like, N-terminal (InterPro:IPR013809), ENTH/VHS (InterPro:IPR008942); BEST Arabidopsis thaliana protein match is: ENTH/VHS family protein (TAIR:AT3G46540.1); Has 902 Blast hits to 902 proteins in 167 species: Archae - 0; Bacteria - 0; Metazoa - 537; Fungi - 217; Plants - 1…	ath:AT1G08670	4	0	-7.68	-5.06	-4.35
comp12316_c0	AT3G29770.1	MES11	methyl esterase 11 \\ Encodes a protein predicted to act as a carboxylesterase. It has similarity to the SABP2 methyl salicylate esterase from tobacco. This protein does not act on methyl IAA, methyl JA, MeSA, MeGA4, or MEGA9 in vitro. \\ methyl esterase 11 (MES11); FUNCTIONS IN: hydrolase activity; INVOLVED IN: N-terminal protein myristoylation; LOCATED IN: chloroplast; EXPRESSED IN: 21 plant st…	ath:AT3G29770	4	0	-6.48	-5.44	-4.52
comp12323_c0	AT3G49790.1	AT3G49790	Carbohydrate-binding protein \\ Carbohydrate-binding protein; FUNCTIONS IN: ATP binding; INVOLVED IN: biological_process unknown; EXPRESSED IN: 21 plant structures; EXPRESSED DURING: 11 growth stages; CONTAINS InterPro DOMAIN/s: ATPase-like, ATP-binding domain (InterPro:IPR003594); BEST Arabidopsis thaliana protein match is: Carbohydrate-binding protein (TAIR:AT1G10150.1); Has 109 Blast hits to 1…	ath:AT3G49790	4	0	-10.06	-9.36	-9.98
comp12377_c1	AT1G66150.1	TMK1	transmembrane kinase 1 \\ receptor-like transmembrane kinase I (TMK1) \\ transmembrane kinase 1 (TMK1); FUNCTIONS IN: transmembrane receptor protein serine/threonine kinase activity; INVOLVED IN: signal transduction; LOCATED IN: extracellular region, plasma membrane; EXPRESSED IN: 23 plant structures; EXPRESSED DURING: 13 growth stages; CONTAINS InterPro DOMAIN/s: Protein kinase, ATP binding site…	ath:AT1G66150	4	0	-6.48	-6.04	-6.64
comp12385_c0	AT4G11910.1	AT4G11910	INVOLVED IN: biological_process unknown; LOCATED IN: chloroplast; BEST Arabidopsis thaliana protein match is: non-yellowing 1 (TAIR:AT4G22920.1); Has 206 Blast hits to 202 proteins in 67 species: Archae - 0; Bacteria - 86; Metazoa - 0; Fungi - 0; Plants - 118; Viruses - 0; Other Eukaryotes - 2 (source: NCBI BLink).	ath:AT4G11910	4	0	-6.43	-8.08	-7.66
comp12395_c0	AT1G44760.1	AT1G44760	Adenine nucleotide alpha hydrolases-like superfamily protein \\ Adenine nucleotide alpha hydrolases-like superfamily protein; FUNCTIONS IN: molecular_function unknown; INVOLVED IN: response to stress; EXPRESSED IN: 22 plant structures; EXPRESSED DURING: 13 growth stages; CONTAINS InterPro DOMAIN/s: UspA (InterPro:IPR006016), Rossmann-like alpha/beta/alpha sandwich fold (InterPro:IPR014729); BEST …	ath:AT1G44760	4	0	-16.16	-14.68	-15.44
comp123986_c0	AT5G54790.1	AT5G54790	unknown protein; BEST Arabidopsis thaliana protein match is: unknown protein (TAIR:AT1G50930.1); Has 53 Blast hits to 53 proteins in 10 species: Archae - 0; Bacteria - 0; Metazoa - 0; Fungi - 0; Plants - 53; Viruses - 0; Other Eukaryotes - 0 (source: NCBI BLink).	ath:AT5G54790	4	0	-1.4	-1.62	-1.81
comp124001_c0	AT5G13870.1	XTH5	xyloglucan endotransglucosylase/hydrolase 5 \\ EXGT-A4, endoxyloglucan transferase, \\ xyloglucan endotransglucosylase/hydrolase 5 (XTH5); FUNCTIONS IN: hydrolase activity, acting on glycosyl bonds, hydrolase activity, hydrolyzing O-glycosyl compounds, xyloglucan:xyloglucosyl transferase activity; INVOLVED IN: carbohydrate metabolic process, cellular glucan metabolic process; LOCATED IN: endomemb…	ath:AT5G13870	4	0	-2.4	-2.56	-2.95
comp12409_c0	AT1G69580	AT1G69580	Homeodomain-like superfamily protein \\ Homeodomain-like superfamily protein; CONTAINS InterPro DOMAIN/s: Myb, DNA-binding (InterPro:IPR014778), Homeodomain-like (InterPro:IPR009057), Myb-like DNA-binding domain, SHAQKYF class (InterPro:IPR006447), Homeodomain-related (InterPro:IPR012287); BEST Arabidopsis thaliana protein match is: Homeodomain-like superfamily protein (TAIR:AT3G04030.3); Has 169…	ath:AT1G69580	4	0	-7.27	-4.85	-6.11
comp12430_c0	AT5G42750.1	BKI1	BRI1 kinase inhibitor 1 \\ Encodes a plasma-membrane associated phosphoprotein that interacts directly with the kinase domain of BRI1. It interferes with the interaction between BRI1 with its signalling partner, the plasma membrane localised LRR-receptor kinase BAK1. \\ BRI1 kinase inhibitor 1 (BKI1); Has 30201 Blast hits to 17322 proteins in 780 species: Archae - 12; Bacteria - 1396; Metazoa - 1…	ath:AT5G42750	4	0	-6.25	-5.47	-4.52
comp12449_c0	AT3G51710.1	AT3G51710	D-mannose binding lectin protein with Apple-like carbohydrate-binding domain \\ D-mannose binding lectin protein with Apple-like carbohydrate-binding domain; FUNCTIONS IN: sugar binding; INVOLVED IN: recognition of pollen; LOCATED IN: endomembrane system; EXPRESSED IN: 18 plant structures; EXPRESSED DURING: 10 growth stages; CONTAINS InterPro DOMAIN/s: Curculin-like (mannose-binding) lectin (Inte…	ath:AT3G51710	4	0	-8.13	-6.28	-6.07
comp12579_c0	AT3G52740.1	AT3G52740	unknown protein; BEST Arabidopsis thaliana protein match is: unknown protein (TAIR:AT3G44450.1); Has 65 Blast hits to 65 proteins in 13 species: Archae - 0; Bacteria - 0; Metazoa - 0; Fungi - 0; Plants - 65; Viruses - 0; Other Eukaryotes - 0 (source: NCBI BLink).	ath:AT3G52740	4	0	-2.42	-2.92	-3
comp12652_c0	AT4G23200.1	CRK12	cysteine-rich RLK (RECEPTOR-like protein kinase) 12 \\ Encodes a cysteine-rich receptor-like protein kinase. \\ cysteine-rich RLK (RECEPTOR-like protein kinase) 12 (CRK12); FUNCTIONS IN: protein serine/threonine kinase activity, protein kinase activity, ATP binding; INVOLVED IN: protein amino acid phosphorylation; LOCATED IN: vacuole; EXPRESSED IN: 7 plant structures; EXPRESSED DURING: 8 growth s…	ath:AT4G23200	4	0	-11.56	-11.09	-11.43
comp12663_c0	AT5G54530.1	AT5G54530	Protein of unknown function, DUF538 \\ Protein of unknown function, DUF538; INVOLVED IN: biological_process unknown; LOCATED IN: endomembrane system; EXPRESSED IN: 16 plant structures; EXPRESSED DURING: 6 growth stages; CONTAINS InterPro DOMAIN/s: Protein of unknown function DUF538 (InterPro:IPR007493); BEST Arabidopsis thaliana protein match is: Protein of unknown function, DUF538 (TAIR:AT1G6166…	ath:AT5G54530	4	0	-4.31	-2.88	-2.16
comp12674_c1	AT1G69780.1	ATHB13	Homeobox-leucine zipper protein family \\ Encodes a homeodomain leucine zipper class I (HD-Zip I) protein. \\ ATHB13; FUNCTIONS IN: sequence-specific DNA binding, DNA binding, sequence-specific DNA binding transcription factor activity; INVOLVED IN: cotyledon morphogenesis, regulation of transcription, DNA-dependent, response to sucrose stimulus, leaf morphogenesis; LOCATED IN: nucleus; EXPRESSED…	ath:AT1G69780	4	0	-8.1	-6.2	-6.27
comp12685_c0	AT2G31230.1	ERF15	ethylene-responsive element binding factor 15 \\ encodes a member of the ERF (ethylene response factor) subfamily B-3 of ERF/AP2 transcription factor family. The protein contains one AP2 domain. There are 18 members in this subfamily including ATERF-1, ATERF-2, AND ATERF-5. \\ ethylene-responsive element binding factor 15 (ERF15); FUNCTIONS IN: DNA binding, transcription activator activity, seque…	ath:AT2G31230	4	0	-10.26	-9.54	-9.6
comp12685_c1	AT2G31230.1	ERF15	ethylene-responsive element binding factor 15 \\ encodes a member of the ERF (ethylene response factor) subfamily B-3 of ERF/AP2 transcription factor family. The protein contains one AP2 domain. There are 18 members in this subfamily including ATERF-1, ATERF-2, AND ATERF-5. \\ ethylene-responsive element binding factor 15 (ERF15); FUNCTIONS IN: DNA binding, transcription activator activity, seque…	ath:AT2G31230	4	0	-10.48	-8.81	-9.24
comp12688_c0	AT1G13300.1	HRS1	myb-like transcription factor family protein \\ Overexpression confers hypersensitivity to low phosphate-elicited inhibition of primary root growth. \\ HYPERSENSITIVITY TO LOW PI-ELICITED PRIMARY ROOT SHORTENING 1 (HRS1); CONTAINS InterPro DOMAIN/s: Homeodomain-like (InterPro:IPR009057), Myb, DNA-binding (InterPro:IPR014778), HTH transcriptional regulator, Myb-type, DNA-binding (InterPro:IPR01793…	ath:AT1G13300	4	0	-8.44	-5.96	-7.36
comp12688_c1	AT1G13300.1	HRS1	myb-like transcription factor family protein \\ Overexpression confers hypersensitivity to low phosphate-elicited inhibition of primary root growth. \\ HYPERSENSITIVITY TO LOW PI-ELICITED PRIMARY ROOT SHORTENING 1 (HRS1); CONTAINS InterPro DOMAIN/s: Homeodomain-like (InterPro:IPR009057), Myb, DNA-binding (InterPro:IPR014778), HTH transcriptional regulator, Myb-type, DNA-binding (InterPro:IPR01793…	ath:AT1G13300	4	0	-5.92	-5.04	-5.57
comp12707_c0	AT5G17720.1	AT5G17720	alpha/beta-Hydrolases superfamily protein \\ alpha/beta-Hydrolases superfamily protein; FUNCTIONS IN: hydrolase activity; LOCATED IN: endomembrane system; CONTAINS InterPro DOMAIN/s: Alpha/beta hydrolase fold-1 (InterPro:IPR000073); BEST Arabidopsis thaliana protein match is: alpha/beta-Hydrolases superfamily protein (TAIR:AT5G17780.1); Has 1807 Blast hits to 1807 proteins in 277 species: Archae …	ath:AT5G17720	4	0	-8.84	-6.84	-6.93
comp12718_c0	AT3G05800.1	AIF1	AtBS1(activation-tagged BRI1 suppressor 1)-interacting factor 1 \\ AtBS1(activation-tagged BRI1 suppressor 1)-interacting factor 1 (AIF1); BEST Arabidopsis thaliana protein match is: basic helix-loop-helix (bHLH) DNA-binding superfamily protein (TAIR:AT1G09250.1); Has 150 Blast hits to 150 proteins in 12 species: Archae - 0; Bacteria - 0; Metazoa - 0; Fungi - 0; Plants - 150; Viruses - 0; Other E…	ath:AT3G05800	4	0	-5.59	-7	-7.75
comp12731_c0	AT4G04630.1	AT4G04630	Protein of unknown function, DUF584 \\ Protein of unknown function, DUF584; CONTAINS InterPro DOMAIN/s: Protein of unknown function DUF584 (InterPro:IPR007608); BEST Arabidopsis thaliana protein match is: Protein of unknown function, DUF584 (TAIR:AT4G21970.1); Has 30201 Blast hits to 17322 proteins in 780 species: Archae - 12; Bacteria - 1396; Metazoa - 17338; Fungi - 3422; Plants - 5037; Viruses…	ath:AT4G04630	4	0	-11.26	-8.8	-9.24
comp12737_c0	AT1G30190.1	AT1G30190	unknown protein; BEST Arabidopsis thaliana protein match is: unknown protein (TAIR:AT2G34610.1); Has 56 Blast hits to 56 proteins in 13 species: Archae - 0; Bacteria - 0; Metazoa - 0; Fungi - 0; Plants - 44; Viruses - 0; Other Eukaryotes - 12 (source: NCBI BLink).	ath:AT1G30190	4	0	-9.01	-10.85	-9.82
comp12756_c0	AT1G47600	BGLU34	beta glucosidase 34 \\ Encodes a myrosinase. Over-expression led to a glucosinolate profile change. \\ beta glucosidase 34 (BGLU34); FUNCTIONS IN: thioglucosidase activity, beta-glucosidase activity, hydrolase activity, hydrolyzing O-glycosyl compounds; INVOLVED IN: glucosinolate metabolic process, response to salt stress; LOCATED IN: endomembrane system; EXPRESSED IN: root; CONTAINS InterPro DOM…	ath:AT1G47600	4	0	-4.44	-4.1	-5.72
comp12778_c0	AT1G11740.1	AT1G11740	ankyrin repeat family protein \\ ankyrin repeat family protein; CONTAINS InterPro DOMAIN/s: Ankyrin repeat-containing domain (InterPro:IPR020683), Protein of unknown function DUF3424 (InterPro:IPR021832), Ankyrin repeat (InterPro:IPR002110); BEST Arabidopsis thaliana protein match is: Ankyrin repeat family protein (TAIR:AT1G62050.1); Has 1132 Blast hits to 1026 proteins in 130 species: Archae - 4…	ath:AT1G11740	4	0	-16.54	-10.83	-7.4
comp12781_c0	AT1G30110	NUDX25	nudix hydrolase homolog 25 \\ nudix hydrolase homolog 25 (NUDX25); CONTAINS InterPro DOMAIN/s: NUDIX hydrolase domain-like (InterPro:IPR015797), NUDIX hydrolase (InterPro:IPR020476), NUDIX hydrolase, conserved site (InterPro:IPR020084), NUDIX hydrolase domain (InterPro:IPR000086); BEST Arabidopsis thaliana protein match is: nudix hydrolase homolog 26 (TAIR:AT3G10620.1); Has 5811 Blast hits to 581…	ath:AT1G30110	4	0	-24.79	-15.96	-20.07
comp12782_c0	AT3G07340.1	AT3G07340	basic helix-loop-helix (bHLH) DNA-binding superfamily protein \\ basic helix-loop-helix (bHLH) DNA-binding superfamily protein; FUNCTIONS IN: DNA binding, sequence-specific DNA binding transcription factor activity; INVOLVED IN: regulation of transcription; LOCATED IN: nucleus, chloroplast; EXPRESSED IN: 22 plant structures; EXPRESSED DURING: 11 growth stages; CONTAINS InterPro DOMAIN/s: Helix-lo…	ath:AT3G07340	4	0	-25.31	-26.01	-26.96
comp12854_c0	AT5G24010.1	AT5G24010	Protein kinase superfamily protein \\ Protein kinase superfamily protein; FUNCTIONS IN: protein serine/threonine kinase activity, protein kinase activity, kinase activity, ATP binding; INVOLVED IN: protein amino acid phosphorylation; LOCATED IN: plasma membrane; EXPRESSED IN: 23 plant structures; EXPRESSED DURING: 13 growth stages; CONTAINS InterPro DOMAIN/s: Protein kinase, ATP binding site (Int…	ath:AT5G24010	4	0	-3.51	-4.62	-4.24
comp12885_c0	AT3G20600.1	NDR1	Late embryogenesis abundant (LEA) hydroxyproline-rich glycoprotein family \\ Required for non-race specific resistance to bacterial and fungal pathogens.Mediates systemic acquired resistance (SAR) response. \\ non race-specific disease resistance 1 (NDR1); CONTAINS InterPro DOMAIN/s: Late embryogenesis abundant protein, group 2 (InterPro:IPR004864); BEST Arabidopsis thaliana protein match is: Lat…	ath:AT3G20600	4	0	-33.91	-33.88	-33.52
comp12898_c0	AT2G40940.1	ERS1	ethylene response sensor 1 \\ Ethylene receptor, subfamily 1. Has histidine kinase activity. \\ ethylene response sensor 1 (ERS1); FUNCTIONS IN: ethylene binding, protein histidine kinase activity, receptor activity; INVOLVED IN: negative regulation of ethylene mediated signaling pathway; LOCATED IN: membrane; EXPRESSED IN: 22 plant structures; EXPRESSED DURING: 13 growth stages; CONTAINS InterPr…	ath:AT2G40940	4	0	-14.43	-9.92	-8.36
comp12936_c0					4	0	-17.65	-13.23	-14.6
comp12967_c0	AT1G22470.1	AT1G22470	unknown protein; BEST Arabidopsis thaliana protein match is: unknown protein (TAIR:AT1G72240.1); Has 1693 Blast hits to 236 proteins in 54 species: Archae - 0; Bacteria - 8; Metazoa - 451; Fungi - 116; Plants - 94; Viruses - 2; Other Eukaryotes - 1022 (source: NCBI BLink).	ath:AT1G22470	4	0	-33.66	-38.97	-35.19
comp12969_c0	AT3G54000	AT3G54000	CONTAINS InterPro DOMAIN/s: Uncharacterised conserved protein UCP022260 (InterPro:IPR016802); Has 94 Blast hits to 94 proteins in 14 species: Archae - 0; Bacteria - 0; Metazoa - 0; Fungi - 0; Plants - 94; Viruses - 0; Other Eukaryotes - 0 (source: NCBI BLink).	ath:AT3G54000	4	0	-49.38	-46.51	-45.69
comp12978_c0	AT1G19610.1	PDF1.4	Arabidopsis defensin-like protein \\ Predicted to encode a PR (pathogenesis-related) protein. Belongs to the plant defensin (PDF) family with the following members: At1g75830/PDF1.1, At5g44420/PDF1.2a, At2g26020/PDF1.2b, At5g44430/PDF1.2c, At2g26010/PDF1.3, At1g19610/PDF1.4, At1g55010/PDF1.5, At2g02120/PDF2.1, At2g02100/PDF2.2, At2g02130/PDF2.3, At1g61070/PDF2.4, At5g63660/PDF2.5, At2g02140/PDF2.…	ath:AT1G19610	4	0	-111.96	-86.44	-80.18
comp12982_c0	AT1G14900.1	HMGA	high mobility group A \\ Encodes a protein belonging to the subgroup of HMGA (high mobility group A) proteins that interact with A/T-rich stretches of DNA. \\ high mobility group A (HMGA); FUNCTIONS IN: DNA binding; INVOLVED IN: regulation of transcription, DNA-dependent, nucleosome assembly; LOCATED IN: cytosol, nuclear chromatin, nucleus; EXPRESSED IN: 19 plant structures; EXPRESSED DURING: 10 …	ath:AT1G14900	4	0	-60.28	-56.1	-51.12
comp12996_c0	AT5G57685.1	GDU3	glutamine dumper 3 \\ Encodes a member of the GDU (glutamine dumper) family proteins involved in amino acid export: At4g31730 (GDU1), At4g25760 (GDU2), At5g57685 (GDU3), At2g24762 (GDU4), At5g24920 (GDU5), At3g30725 (GDU6) and At5g38770 (GDU7). \\ glutamine dumper 3 (GDU3); FUNCTIONS IN: molecular_function unknown; INVOLVED IN: secretion by cell, response to virus, regulation of amino acid export…	ath:AT5G57685	4	0	-59.38	-59.62	-58.82
comp13014_c0	AT2G17705.1	AT2G17705	unknown protein; FUNCTIONS IN: molecular_function unknown; INVOLVED IN: biological_process unknown; LOCATED IN: plasma membrane; EXPRESSED IN: cultured cell; BEST Arabidopsis thaliana protein match is: unknown protein (TAIR:AT4G08330.1); Has 135 Blast hits to 135 proteins in 32 species: Archae - 5; Bacteria - 29; Metazoa - 0; Fungi - 0; Plants - 91; Viruses - 0; Other Eukaryotes - 10 (source: NCB…	ath:AT2G17705	4	0	-76.44	-90.94	-87.48
comp13048_c0	AT4G38690.1	AT4G38690	PLC-like phosphodiesterases superfamily protein \\ PLC-like phosphodiesterases superfamily protein; FUNCTIONS IN: phospholipase C activity, phosphoric diester hydrolase activity; INVOLVED IN: intracellular signaling pathway, N-terminal protein myristoylation, lipid metabolic process; LOCATED IN: cellular_component unknown; EXPRESSED IN: 23 plant structures; EXPRESSED DURING: 12 growth stages; CON…	ath:AT4G38690	4	0	-109.57	-85.03	-59.28
comp13059_c0	AT5G43180.1	AT5G43180	Protein of unknown function, DUF599 \\ Protein of unknown function, DUF599; FUNCTIONS IN: molecular_function unknown; INVOLVED IN: biological_process unknown; LOCATED IN: endomembrane system; EXPRESSED IN: 10 plant structures; EXPRESSED DURING: LP.04 four leaves visible, 4 anthesis, petal differentiation and expansion stage; CONTAINS InterPro DOMAIN/s: Protein of unknown function DUF599 (InterPro…	ath:AT5G43180	4	0	-77.76	-42.54	-58.96
comp13186_c0	AT5G10580	AT5G10580	Protein of unknown function, DUF599 \\ Protein of unknown function, DUF599; FUNCTIONS IN: molecular_function unknown; INVOLVED IN: biological_process unknown; LOCATED IN: endomembrane system; EXPRESSED IN: hypocotyl, root, flower; EXPRESSED DURING: petal differentiation and expansion stage; CONTAINS InterPro DOMAIN/s: Protein of unknown function DUF599 (InterPro:IPR006747); BEST Arabidopsis thali…	ath:AT5G10580	4	0	-124.46	-93.46	-82.58
comp13215_c0					4	0	-19.29	-13.93	-16.09
comp13337_c0	AT5G12250.1	TUB6	beta-6 tubulin \\ Encodes a beta-tubulin. Expression of TUB6 has been shown to decrease in response to cold treatment. \\ beta-6 tubulin (TUB6); FUNCTIONS IN: structural constituent of cytoskeleton; INVOLVED IN: microtubule-based process, response to salt stress, response to cold; LOCATED IN: microtubule cytoskeleton, plasma membrane; EXPRESSED IN: 23 plant structures; EXPRESSED DURING: 13 growth…	ath:AT5G12250	4	0	-23.08	-26.97	-29.38
comp13360_c0	AT2G01850.1	EXGT-A3	endoxyloglucan transferase A3 \\ EXGT-A3 has homology to xyloglucan endotransglucosylases/hydrolases (XTHs). Mutants in this gene show a lesion mimic phenotype associated with leaf maturation and a reduction in the number of tertiary veins. Individual tracheary elements in the mutants are shorter, but phloem transport activity is not severely affected. EXGT-A3 plays a role in xyloglucan degradati…	ath:AT2G01850	4	0	-68.41	-76.8	-74.8
comp13392_c0	AT2G46690.1	AT2G46690	SAUR-like auxin-responsive protein family \\ SAUR-like auxin-responsive protein family ; CONTAINS InterPro DOMAIN/s: Auxin responsive SAUR protein (InterPro:IPR003676); BEST Arabidopsis thaliana protein match is: SAUR-like auxin-responsive protein family (TAIR:AT3G61900.1); Has 1291 Blast hits to 1280 proteins in 26 species: Archae - 0; Bacteria - 0; Metazoa - 0; Fungi - 0; Plants - 1290; Viruses…	ath:AT2G46690	4	0	-45.96	-49.71	-47.22
comp134400_c0					4	0	-2.35	-2.45	-2.65
comp13457_c0					4	0	-13.78	-12.59	-8.8
comp13457_c1	AT3G19930.1	STP4	sugar transporter 4 \\ Encodes a sucrose hydrogen symporter that is induced by wounding. \\ sugar transporter 4 (STP4); FUNCTIONS IN: carbohydrate transmembrane transporter activity, sugar:hydrogen symporter activity, monosaccharide transmembrane transporter activity, sucrose:hydrogen symporter activity; INVOLVED IN: defense response to fungus, response to wounding, sucrose transport; LOCATED IN:…	ath:AT3G19930	4	0	-24.3	-19.15	-16.3
comp13475_c0	AT5G38610.1	AT5G38610	Plant invertase/pectin methylesterase inhibitor superfamily protein \\ Plant invertase/pectin methylesterase inhibitor superfamily protein; FUNCTIONS IN: enzyme inhibitor activity, pectinesterase inhibitor activity, pectinesterase activity; INVOLVED IN: biological_process unknown; LOCATED IN: endomembrane system; EXPRESSED IN: 17 plant structures; EXPRESSED DURING: 9 growth stages; CONTAINS Inter…	ath:AT5G38610	4	0	-35.92	-29.36	-29.83
comp13491_c0	AT1G78700.1	BEH4	BES1/BZR1 homolog 4 \\ BES1/BZR1 homolog 4 (BEH4); FUNCTIONS IN: transcription regulator activity; INVOLVED IN: biological_process unknown; LOCATED IN: cellular_component unknown; EXPRESSED IN: 23 plant structures; EXPRESSED DURING: 13 growth stages; CONTAINS InterPro DOMAIN/s: BZR1, transcriptional repressor (InterPro:IPR008540); BEST Arabidopsis thaliana protein match is: BES1/BZR1 homolog 3 (T…	ath:AT1G78700	4	0	-7.82	-6.04	-5.96
comp13522_c0	AT4G02170.1	AT4G02170	unknown protein; BEST Arabidopsis thaliana protein match is: unknown protein (TAIR:AT5G38700.1); Has 53 Blast hits to 53 proteins in 10 species: Archae - 0; Bacteria - 0; Metazoa - 0; Fungi - 0; Plants - 53; Viruses - 0; Other Eukaryotes - 0 (source: NCBI BLink).	ath:AT4G02170	4	0	-18.86	-20.58	-22.48
comp13555_c0	AT1G51700.1	DOF1	DOF zinc finger protein 1 \\ Encodes dof zinc finger protein (adof1). \\ DOF zinc finger protein 1 (DOF1); CONTAINS InterPro DOMAIN/s: Zinc finger, Dof-type (InterPro:IPR003851); BEST Arabidopsis thaliana protein match is: DOF zinc finger protein 2 (TAIR:AT3G21270.1); Has 1091 Blast hits to 1086 proteins in 56 species: Archae - 0; Bacteria - 0; Metazoa - 0; Fungi - 0; Plants - 1086; Viruses - 0; …	ath:AT1G51700	4	0	-18.4	-17.98	-19.72
comp13555_c1	AT1G51700.1	DOF1	DOF zinc finger protein 1 \\ Encodes dof zinc finger protein (adof1). \\ DOF zinc finger protein 1 (DOF1); CONTAINS InterPro DOMAIN/s: Zinc finger, Dof-type (InterPro:IPR003851); BEST Arabidopsis thaliana protein match is: DOF zinc finger protein 2 (TAIR:AT3G21270.1); Has 1091 Blast hits to 1086 proteins in 56 species: Archae - 0; Bacteria - 0; Metazoa - 0; Fungi - 0; Plants - 1086; Viruses - 0; …	ath:AT1G51700	4	0	-8.78	-9.06	-9.18
comp13558_c0	AT2G36830.1	GAMMA-TIP	gamma tonoplast intrinsic protein \\ Encodes a tonoplast intrinsic protein, which functions as water channel. It has also been shown to be able to facilitate the transport of urea and hydrogen peroxide. Highly expressed in vascular tissues of the root, stem, cauline leaves and flowers but not in the apical meristems. \\ gamma tonoplast intrinsic protein (GAMMA-TIP); FUNCTIONS IN: water channel ac…	ath:AT2G36830	4	0	-153.55	-143.06	-146.25
comp13562_c0	AT1G62262.1	SLAH4	SLAC1 homologue 4 \\ Predicted to encode a protein with similarity to the SLAC1 protein involved in ion homeostasis in guard cells. \\ SLAC1 homologue 4 (SLAH4); FUNCTIONS IN: molecular_function unknown; INVOLVED IN: cellular ion homeostasis; LOCATED IN: integral to membrane; CONTAINS InterPro DOMAIN/s: C4-dicarboxylate transporter/malic acid transport protein (InterPro:IPR004695); BEST Arabidops…	ath:AT1G62262	4	0	-12.54	-12.8	-11.92
comp13564_c0	AT3G17185	TAS3	TAS3/TASIR-ARF (TRANS-ACTING SIRNA3); other RNA \\ Encodes a trans-acting siRNA (tasi-RNA) that regulates the expression of auxin response factor genes (ARF2, ARF4, ETT). One of 3 genomic loci that encode the TAS3 siRNA. \\ expressed protein		4	0	-12.98	-12.24	-13.3
comp13581_c0	AT1G73620.1	AT1G73620	Pathogenesis-related thaumatin superfamily protein \\ Pathogenesis-related thaumatin superfamily protein; INVOLVED IN: response to other organism; LOCATED IN: membrane; EXPRESSED IN: 17 plant structures; EXPRESSED DURING: 9 growth stages; CONTAINS InterPro DOMAIN/s: Thaumatin, conserved site (InterPro:IPR017949), Thaumatin, pathogenesis-related (InterPro:IPR001938); BEST Arabidopsis thaliana prot…	ath:AT1G73620	4	0	-10.84	-8.3	-11.43
comp13591_c0	AT1G17710	AT1G17710	Pyridoxal phosphate phosphatase-related protein \\ Pyridoxal phosphate phosphatase-related protein; FUNCTIONS IN: phosphatase activity; INVOLVED IN: metabolic process; EXPRESSED IN: 9 plant structures; EXPRESSED DURING: L mature pollen stage, M germinated pollen stage, 4 anthesis, petal differentiation and expansion stage; CONTAINS InterPro DOMAIN/s: Pyridoxal phosphate phosphatase, PHOSPHO2 (Int…	ath:AT1G17710	4	0	-15.13	-14.58	-15.34
comp13602_c0	AT5G48560.1	AT5G48560	basic helix-loop-helix (bHLH) DNA-binding superfamily protein \\ basic helix-loop-helix (bHLH) DNA-binding superfamily protein; FUNCTIONS IN: DNA binding, sequence-specific DNA binding transcription factor activity; INVOLVED IN: regulation of transcription; LOCATED IN: nucleus; EXPRESSED IN: 14 plant structures; EXPRESSED DURING: LP.06 six leaves visible, LP.04 four leaves visible, 4 anthesis, pe…	ath:AT5G48560	4	0	-8.88	-6.8	-9.59
comp13614_c0	AT5G20885.1	AT5G20885	RING/U-box superfamily protein \\ RING/U-box superfamily protein; FUNCTIONS IN: zinc ion binding; INVOLVED IN: biological_process unknown; LOCATED IN: cellular_component unknown; EXPRESSED IN: 22 plant structures; EXPRESSED DURING: 13 growth stages; CONTAINS InterPro DOMAIN/s: Zinc finger, RING-type (InterPro:IPR001841), Zinc finger, C3HC4 RING-type (InterPro:IPR018957); BEST Arabidopsis thaliana…	ath:AT5G20885	4	0	-24.42	-23.83	-23.15
comp13634_c0	AT1G22990.1	AT1G22990	Heavy metal transport/detoxification superfamily protein \\ Heavy metal transport/detoxification superfamily protein ; FUNCTIONS IN: metal ion binding; INVOLVED IN: metal ion transport; LOCATED IN: cellular_component unknown; EXPRESSED IN: 9 plant structures; EXPRESSED DURING: LP.04 four leaves visible, 4 anthesis, C globular stage; CONTAINS InterPro DOMAIN/s: Heavy metal transport/detoxification…	ath:AT1G22990	4	0	-117.82	-97.52	-88.98
comp13677_c0	AT1G38131.1	AT1G38131	O-fucosyltransferase family protein \\ O-fucosyltransferase family protein; FUNCTIONS IN: molecular_function unknown; INVOLVED IN: biological_process unknown; LOCATED IN: chloroplast; CONTAINS InterPro DOMAIN/s: GDP-fucose protein O-fucosyltransferase (InterPro:IPR019378); BEST Arabidopsis thaliana protein match is: O-fucosyltransferase family protein (TAIR:AT1G38065.1); Has 834 Blast hits to 825…	ath:AT1G38131	4	0	-7.99	-4.1	-5.1
comp13691_c0	AT1G70990.1	AT1G70990	proline-rich family protein \\ proline-rich family protein; BEST Arabidopsis thaliana protein match is: hydroxyproline-rich glycoprotein family protein (TAIR:AT1G23040.1); Has 16801 Blast hits to 6974 proteins in 537 species: Archae - 26; Bacteria - 1654; Metazoa - 5189; Fungi - 1184; Plants - 5387; Viruses - 1054; Other Eukaryotes - 2307 (source: NCBI BLink).	ath:AT1G70990	4	0	-12.52	-11.71	-10.99
comp13745_c0	AT2G37460.1	AT2G37460	nodulin MtN21 /EamA-like transporter family protein \\ nodulin MtN21 /EamA-like transporter family protein; LOCATED IN: membrane; EXPRESSED IN: 23 plant structures; EXPRESSED DURING: 13 growth stages; CONTAINS InterPro DOMAIN/s: Protein of unknown function DUF6, transmembrane (InterPro:IPR000620); BEST Arabidopsis thaliana protein match is: nodulin MtN21 /EamA-like transporter family protein (TAI…	ath:AT2G37460	4	0	-40.47	-38.46	-40.59
comp13745_c1	AT2G37460.1	AT2G37460	nodulin MtN21 /EamA-like transporter family protein \\ nodulin MtN21 /EamA-like transporter family protein; LOCATED IN: membrane; EXPRESSED IN: 23 plant structures; EXPRESSED DURING: 13 growth stages; CONTAINS InterPro DOMAIN/s: Protein of unknown function DUF6, transmembrane (InterPro:IPR000620); BEST Arabidopsis thaliana protein match is: nodulin MtN21 /EamA-like transporter family protein (TAI…	ath:AT2G37460	4	0	-47.33	-43.56	-46.17
comp13757_c0	AT2G28420.1	AT2G28420	Lactoylglutathione lyase / glyoxalase I family protein \\ Lactoylglutathione lyase / glyoxalase I family protein; CONTAINS InterPro DOMAIN/s: Glyoxalase/bleomycin resistance protein/dioxygenase (InterPro:IPR004360); BEST Arabidopsis thaliana protein match is: Lactoylglutathione lyase / glyoxalase I family protein (TAIR:AT1G80160.1); Has 1054 Blast hits to 1054 proteins in 326 species: Archae - 2;…	ath:AT2G28420	4	0	-4.89	-2.21	-3.1
comp13800_c1	AT5G59080.1	AT5G59080	unknown protein; FUNCTIONS IN: molecular_function unknown; INVOLVED IN: response to oxidative stress; LOCATED IN: chloroplast; EXPRESSED IN: 18 plant structures; EXPRESSED DURING: 9 growth stages; BEST Arabidopsis thaliana protein match is: unknown protein (TAIR:AT3G46880.1); Has 1807 Blast hits to 1807 proteins in 277 species: Archae - 0; Bacteria - 0; Metazoa - 736; Fungi - 347; Plants - 385; V…	ath:AT5G59080	4	0	-16.43	-16.54	-14.75
comp13804_c0	AT5G37790.1	AT5G37790	Protein kinase superfamily protein \\ Protein kinase superfamily protein; FUNCTIONS IN: protein serine/threonine kinase activity, protein kinase activity, kinase activity, ATP binding; INVOLVED IN: protein amino acid phosphorylation; LOCATED IN: cellular_component unknown; EXPRESSED IN: 21 plant structures; EXPRESSED DURING: 7 growth stages; CONTAINS InterPro DOMAIN/s: Protein kinase, catalytic d…	ath:AT5G37790	4	0	-20.42	-11.45	-14
comp13813_c0	AT2G01830	WOL	CHASE domain containing histidine kinase protein \\ Histidine kinase: cytokinin-binding receptor that transduces cytokinin signals across the plasma membrane \\ WOODEN LEG (WOL); FUNCTIONS IN: osmosensor activity, cytokine binding, cytokinin receptor activity, protein histidine kinase activity, phosphoprotein phosphatase activity; INVOLVED IN: in 7 processes; LOCATED IN: membrane; EXPRESSED IN: 3…	ath:AT2G01830	4	0	-16.92	-12.52	-15.84
comp13842_c0	AT5G49990.1	AT5G49990	Xanthine/uracil permease family protein \\ Xanthine/uracil permease family protein; FUNCTIONS IN: transmembrane transporter activity; INVOLVED IN: transport, transmembrane transport; LOCATED IN: membrane; EXPRESSED IN: 22 plant structures; EXPRESSED DURING: 13 growth stages; CONTAINS InterPro DOMAIN/s: Xanthine/uracil/vitamin C permease (InterPro:IPR006043); BEST Arabidopsis thaliana protein matc…	ath:AT5G49990	4	0	-38.78	-46.72	-39.98
comp13842_c1	AT5G49990.1	AT5G49990	Xanthine/uracil permease family protein \\ Xanthine/uracil permease family protein; FUNCTIONS IN: transmembrane transporter activity; INVOLVED IN: transport, transmembrane transport; LOCATED IN: membrane; EXPRESSED IN: 22 plant structures; EXPRESSED DURING: 13 growth stages; CONTAINS InterPro DOMAIN/s: Xanthine/uracil/vitamin C permease (InterPro:IPR006043); BEST Arabidopsis thaliana protein matc…	ath:AT5G49990	4	0	-26.92	-28.03	-26
comp13844_c0	AT1G71015.1	AT1G71015	unknown protein; BEST Arabidopsis thaliana protein match is: unknown protein (TAIR:AT2G01340.1); Has 85 Blast hits to 85 proteins in 12 species: Archae - 0; Bacteria - 0; Metazoa - 0; Fungi - 0; Plants - 85; Viruses - 0; Other Eukaryotes - 0 (source: NCBI BLink).	ath:AT1G71015	4	0	-35.04	-35.33	-36.63
comp13861_c0	AT4G40060.1	HB16	homeobox protein 16 \\ Encodes a homeodomain leucine zipper class I (HD-Zip I) protein. \\ homeobox protein 16 (HB16); FUNCTIONS IN: sequence-specific DNA binding, transcription activator activity, sequence-specific DNA binding transcription factor activity; INVOLVED IN: in 6 processes; LOCATED IN: nucleus; EXPRESSED IN: 23 plant structures; EXPRESSED DURING: 13 growth stages; CONTAINS InterPro D…	ath:AT4G40060	4	0	-93.15	-69.88	-71.11
comp13967_c0	AT4G32950.1	AT4G32950	Protein phosphatase 2C family protein \\ Protein phosphatase 2C family protein; FUNCTIONS IN: protein serine/threonine phosphatase activity, catalytic activity; INVOLVED IN: biological_process unknown; LOCATED IN: cellular_component unknown; EXPRESSED IN: 6 plant structures; EXPRESSED DURING: 4 anthesis, petal differentiation and expansion stage, E expanded cotyledon stage; CONTAINS InterPro DOMA…	ath:AT4G32950	4	0	-16.75	-21.52	-22.42
comp14007_c0	AT2G44740.1	CYCP4;1	cyclin p4;1 \\ cyclin p4;1 (CYCP4;1); CONTAINS InterPro DOMAIN/s: Negative regulatory factor PREG (InterPro:IPR012389), Cyclin-like (InterPro:IPR011028), Cyclin, N-terminal (InterPro:IPR006671), Cyclin (InterPro:IPR006670); BEST Arabidopsis thaliana protein match is: CYCLIN P4;2 (TAIR:AT5G61650.1); Has 1474 Blast hits to 1416 proteins in 218 species: Archae - 0; Bacteria - 18; Metazoa - 247; Fung…	ath:AT2G44740	4	0	-17.78	-13.93	-15.3
comp14016_c1	AT5G08520.1	AT5G08520	Duplicated homeodomain-like superfamily protein \\ Duplicated homeodomain-like superfamily protein; CONTAINS InterPro DOMAIN/s: Molecular chaperone, heat shock protein, Hsp40, DnaJ (InterPro:IPR015609), SANT, eukarya (InterPro:IPR017884), Myb-like DNA-binding domain, SHAQKYF class (InterPro:IPR006447), SANT, DNA-binding (InterPro:IPR001005), Myb, DNA-binding (InterPro:IPR014778), Homeodomain-like…	ath:AT5G08520	4	0	-11.94	-9.88	-8.04
comp14041_c1	AT1G72180.1	AT1G72180	Leucine-rich receptor-like protein kinase family protein \\ Leucine-rich receptor-like protein kinase family protein; FUNCTIONS IN: protein serine/threonine kinase activity, kinase activity, ATP binding; INVOLVED IN: transmembrane receptor protein tyrosine kinase signaling pathway, protein amino acid phosphorylation; LOCATED IN: cellular_component unknown; EXPRESSED IN: 22 plant structures; EXPRE…	ath:AT1G72180	4	0	-18.42	-16.42	-16.53
comp14043_c0	AT1G33055.1	AT1G33055	unknown protein; FUNCTIONS IN: molecular_function unknown; INVOLVED IN: anaerobic respiration; LOCATED IN: endomembrane system; EXPRESSED IN: 13 plant structures; EXPRESSED DURING: 6 growth stages; Has 20 Blast hits to 20 proteins in 8 species: Archae - 0; Bacteria - 0; Metazoa - 0; Fungi - 0; Plants - 20; Viruses - 0; Other Eukaryotes - 0 (source: NCBI BLink).	ath:AT1G33055	4	0	-59.26	-55.54	-52.3
comp140790_c0					4	0	-1.55	-1.33	-1.94
comp14098_c0	AT5G02460.1	AT5G02460	Dof-type zinc finger DNA-binding family protein \\ Dof-type zinc finger DNA-binding family protein; CONTAINS InterPro DOMAIN/s: Zinc finger, Dof-type (InterPro:IPR003851); BEST Arabidopsis thaliana protein match is: DNA binding with one finger 2.4 (TAIR:AT2G37590.1); Has 1212 Blast hits to 1182 proteins in 84 species: Archae - 0; Bacteria - 4; Metazoa - 69; Fungi - 10; Plants - 1097; Viruses - 0;…	ath:AT5G02460	4	0	-2.65	-2.46	-2.78
comp14235_c0	AT5G36940.1	CAT3	cationic amino acid transporter 3 \\ Encodes a member of the cationic amino acid transporter (CAT) subfamily of amino acid polyamine choline transporters. Does not mediate efficient uptake of basic amino acids in yeast or Xenopus systems but can transport neutral and acidic amino acid analogs. \\ cationic amino acid transporter 3 (CAT3); FUNCTIONS IN: cationic amino acid transmembrane transporter…	ath:AT5G36940	4	0	-13.15	-10.92	-9.7
comp14328_c0	AT3G04960	AT3G04960	Domain of unknown function (DUF3444) \\ CONTAINS InterPro DOMAIN/s: Molecular chaperone, heat shock protein, Hsp40, DnaJ (InterPro:IPR015609); BEST Arabidopsis thaliana protein match is: Domain of unknown function (DUF3444) (TAIR:AT4G27980.1); Has 31210 Blast hits to 20329 proteins in 1398 species: Archae - 511; Bacteria - 3238; Metazoa - 14770; Fungi - 2177; Plants - 1702; Viruses - 48; Other Eu…	ath:AT3G04960	4	0	-3.56	-3.06	-3.08
comp14381_c0	AT4G23180.1	CRK10	cysteine-rich RLK (RECEPTOR-like protein kinase) 10 \\ Encodes a receptor-like protein kinase. Naming convention from Chen et al 2003 (PMID 14756307) \\ cysteine-rich RLK (RECEPTOR-like protein kinase) 10 (CRK10); FUNCTIONS IN: protein serine/threonine kinase activity, protein kinase activity, kinase activity, ATP binding; INVOLVED IN: protein amino acid phosphorylation; LOCATED IN: plasma membra…	ath:AT4G23180	4	0	-28.06	-30.57	-28.65
comp14503_c0	AT1G01520.1	AT1G01520	Homeodomain-like superfamily protein \\ Homeodomain-like superfamily protein; CONTAINS InterPro DOMAIN/s: SANT, DNA-binding (InterPro:IPR001005), Homeodomain-like (InterPro:IPR009057), Myb, DNA-binding (InterPro:IPR014778), Myb-like DNA-binding domain, SHAQKYF class (InterPro:IPR006447), HTH transcriptional regulator, Myb-type, DNA-binding (InterPro:IPR017930); BEST Arabidopsis thaliana protein m…	ath:AT1G01520	4	0	-3.1	-3.29	-4.28
comp14596_c0	AT2G40080.1	ELF4	Protein of unknown function (DUF1313) \\ Encodes a novel nuclear 111 amino-acid phytochrome-regulated component of a negative feedback loop involving the circadian clock central oscillator components CCA1 and LHY. ELF4 is necessary for light-induced expression of both CCA1 and LHY, and conversely, CCA1 and LHY act negatively on light-induced ELF4 expression. ELF4 promotes clock accuracy and is re…	ath:AT2G40080	4	0	-12.04	-11.74	-11.85
comp14686_c0	AT5G07580.1	AT5G07580	Integrase-type DNA-binding superfamily protein \\ encodes a member of the ERF (ethylene response factor) subfamily B-3 of ERF/AP2 transcription factor family. The protein contains one AP2 domain. There are 18 members in this subfamily including ATERF-1, ATERF-2, AND ATERF-5. \\ Integrase-type DNA-binding superfamily protein; CONTAINS InterPro DOMAIN/s: DNA-binding, integrase-type (InterPro:IPR016…	ath:AT5G07580	4	0	-29.84	-23.35	-20.63
comp14710_c0	AT4G25250.1	AT4G25250	Plant invertase/pectin methylesterase inhibitor superfamily protein \\ Plant invertase/pectin methylesterase inhibitor superfamily protein; FUNCTIONS IN: enzyme inhibitor activity, pectinesterase inhibitor activity, pectinesterase activity; INVOLVED IN: biological_process unknown; EXPRESSED IN: root; CONTAINS InterPro DOMAIN/s: Pectinesterase inhibitor (InterPro:IPR006501); BEST Arabidopsis thali…	ath:AT4G25250	4	0	-8.3	-7.54	-8.36
comp14799_c0	AT5G15900.1	TBL19	TRICHOME BIREFRINGENCE-LIKE 19 \\ Encodes a member of the TBL (TRICHOME BIREFRINGENCE-LIKE) gene family containing a plant-specific DUF231 (domain of unknown function) domain. TBL gene family has 46 members, two of which (TBR/AT5G06700 and TBL3/AT5G01360) have been shown to be involved in the synthesis and deposition of secondary wall cellulose, presumably by influencing the esterification state …	ath:AT5G15900	4	0	-3.28	-2.66	-3.3
comp14806_c0	AT1G08990.1	PGSIP5	plant glycogenin-like starch initiation protein 5 \\ plant glycogenin-like starch initiation protein 5 (PGSIP5); FUNCTIONS IN: transferase activity, transferring glycosyl groups; INVOLVED IN: biosynthetic process; LOCATED IN: endomembrane system; EXPRESSED IN: root; CONTAINS InterPro DOMAIN/s: Glycosyl transferase, family 8 (InterPro:IPR002495); BEST Arabidopsis thaliana protein match is: plant g…	ath:AT1G08990	4	0	-4.8	-3.98	-4.2
comp15065_c0					4	0	-3.84	-3.8	-3.85
comp15123_c0	AT2G33580.1	AT2G33580	Protein kinase superfamily protein \\ Protein kinase superfamily protein; FUNCTIONS IN: kinase activity; INVOLVED IN: protein amino acid phosphorylation, cell wall macromolecule catabolic process; LOCATED IN: plasma membrane; EXPRESSED IN: 21 plant structures; EXPRESSED DURING: 13 growth stages; CONTAINS InterPro DOMAIN/s: Peptidoglycan-binding lysin domain (InterPro:IPR018392), Protein kinase, c…	ath:AT2G33580	4	0	-25.81	-25.85	-24.07
comp15125_c0	AT4G18980.1	AtS40-3	AtS40-3 \\ Encodes a nuclear-targeted protein AtS40-3 that modulates senescence associated gene expression. \\ AtS40-3 (AtS40-3); CONTAINS InterPro DOMAIN/s: Protein of unknown function DUF584 (InterPro:IPR007608); BEST Arabidopsis thaliana protein match is: Protein of unknown function, DUF584 (TAIR:AT5G45630.1); Has 154 Blast hits to 154 proteins in 18 species: Archae - 0; Bacteria - 0; Metazoa …	ath:AT4G18980	4	0	-3.01	-3.18	-3.67
comp15188_c0	AT5G54585.1	AT5G54585	unknown protein; Has 30201 Blast hits to 17322 proteins in 780 species: Archae - 12; Bacteria - 1396; Metazoa - 17338; Fungi - 3422; Plants - 5037; Viruses - 0; Other Eukaryotes - 2996 (source: NCBI BLink).	ath:AT5G54585	4	0	-3.32	-3.3	-3.19
comp15197_c0	AT2G31800.1	AT2G31800	Integrin-linked protein kinase family \\ Integrin-linked protein kinase family; FUNCTIONS IN: protein serine/threonine/tyrosine kinase activity, kinase activity; INVOLVED IN: regulation of signal transduction, protein amino acid phosphorylation; EXPRESSED IN: 24 plant structures; EXPRESSED DURING: 15 growth stages; CONTAINS InterPro DOMAIN/s: Integrin-linked protein kinase (InterPro:IPR016253), S…	ath:AT2G31800	4	0	-10.63	-12.92	-13
comp15270_c0	AT3G04530.1	PPCK2	phosphoenolpyruvate carboxylase kinase 2 \\ Encodes a second Arabidopsis phosphoenolpyruvate carboxylase kinase gene product with a different expression pattern from PPCK1. Expression of the gene is upregulated by exposure of the plant to light. \\ phosphoenolpyruvate carboxylase kinase 2 (PPCK2); CONTAINS InterPro DOMAIN/s: Protein kinase, ATP binding site (InterPro:IPR017441), Serine/threonine-…	ath:AT3G04530	4	0	-17.81	-13.33	-10.35
comp15339_c0	AT2G30210.1	LAC3	laccase 3 \\ putative laccase, a member of laccase family of genes (17 members in Arabidopsis). \\ laccase 3 (LAC3); FUNCTIONS IN: laccase activity; INVOLVED IN: oxidation reduction, lignin catabolic process; LOCATED IN: endomembrane system, apoplast; EXPRESSED IN: hypocotyl, fruit, root, seed; EXPRESSED DURING: E expanded cotyledon stage; CONTAINS InterPro DOMAIN/s: Multicopper oxidase, type 3 (…	ath:AT2G30210	4	0	-12.75	-7.78	-7
comp15412_c0	AT4G33130	AT4G33130	unknown protein; FUNCTIONS IN: molecular_function unknown; INVOLVED IN: biological_process unknown; LOCATED IN: chloroplast; EXPRESSED IN: 9 plant structures; EXPRESSED DURING: 6 growth stages; BEST Arabidopsis thaliana protein match is: Protein of unknown function, DUF547 (TAIR:AT1G16750.1); Has 192 Blast hits to 192 proteins in 18 species: Archae - 0; Bacteria - 0; Metazoa - 1; Fungi - 0; Plant…	ath:AT4G33130	4	0	-4.48	-3	-3.77
comp15459_c0	AT4G12290.1	AT4G12290	Copper amine oxidase family protein \\ Copper amine oxidase family protein; FUNCTIONS IN: quinone binding, primary amine oxidase activity, copper ion binding; INVOLVED IN: oxidation reduction, amine metabolic process; LOCATED IN: vacuole; CONTAINS InterPro DOMAIN/s: Copper amine oxidase, N-terminal (InterPro:IPR016182), Copper amine oxidase, N2-terminal (InterPro:IPR015800), Copper amine oxidase,…	ath:AT4G12290	4	0	-39.11	-45.75	-48.52
comp15463_c0	AT3G03650.1	EDA5	Exostosin family protein \\ embryo sac development arrest 5 (EDA5); FUNCTIONS IN: catalytic activity; INVOLVED IN: megagametogenesis, pollen tube development; LOCATED IN: membrane; CONTAINS InterPro DOMAIN/s: Exostosin-like (InterPro:IPR004263); BEST Arabidopsis thaliana protein match is: exostosin family protein (TAIR:AT3G45400.1); Has 1124 Blast hits to 1120 proteins in 61 species: Archae - 0; …	ath:AT3G03650	4	0	-13.05	-11.69	-11.46
comp15493_c0	AT1G34210.1	SERK2	somatic embryogenesis receptor-like kinase 2 \\ Plasma membrane LRR receptor-like serine threonine kinase expressed during embryogenesis in locules until stage 6 anthers, with higher expression in the tapetal cell layer. SERK1 and SERK2 receptor kinases function redundantly as an important control point for sporophytic development controlling male gametophyte production. \\ somatic embryogenesis …	ath:AT1G34210	4	0	-3.47	-4.7	-4.6
comp15504_c0	AT4G25560.1	MYB18	myb domain protein 18 \\ Member of the R2R3 factor gene family. \\ myb domain protein 18 (MYB18); CONTAINS InterPro DOMAIN/s: SANT, DNA-binding (InterPro:IPR001005), Homeodomain-like (InterPro:IPR009057), Myb, DNA-binding (InterPro:IPR014778), HTH transcriptional regulator, Myb-type, DNA-binding (InterPro:IPR017930), Homeodomain-related (InterPro:IPR012287), Myb transcription factor (InterPro:IPR…	ath:AT4G25560	4	0	-7.46	-7.15	-7.43
comp15596_c0	AT4G36120.1	AT4G36120	Plant protein of unknown function (DUF869) \\ Plant protein of unknown function (DUF869); CONTAINS InterPro DOMAIN/s: Protein of unknown function DUF869, plant (InterPro:IPR008587); BEST Arabidopsis thaliana protein match is: Plant protein of unknown function (DUF869) (TAIR:AT1G19835.2); Has 41895 Blast hits to 24172 proteins in 1641 species: Archae - 536; Bacteria - 4817; Metazoa - 21606; Fungi …	ath:AT4G36120	4	0	-3.2	-2.62	-1.86
comp15649_c0	AT1G23965.1	AT1G23965	unknown protein; FUNCTIONS IN: molecular_function unknown; INVOLVED IN: biological_process unknown; LOCATED IN: cellular_component unknown; BEST Arabidopsis thaliana protein match is: unknown protein (TAIR:AT1G70270.1); Has 30 Blast hits to 30 proteins in 8 species: Archae - 0; Bacteria - 0; Metazoa - 0; Fungi - 0; Plants - 30; Viruses - 0; Other Eukaryotes - 0 (source: NCBI BLink).	ath:AT1G23965	4	0	-6.86	-5.66	-6.48
comp15679_c0	AT5G58550	EOL2	ETO1-like 2 \\ Encodes a paralog of ETO1, which is a negative regulator of ACS5 (a key enzyme in ethylene biosynthesis pathway). EOL2 also interacts with and inhibits the activity of ACS5. \\ ETO1-like 2 (EOL2); FUNCTIONS IN: protein binding; INVOLVED IN: regulation of ethylene biosynthetic process; EXPRESSED IN: 10 plant structures; EXPRESSED DURING: 6 growth stages; CONTAINS InterPro DOMAIN/s: …	ath:AT5G58550	4	0	-4.65	-4.34	-3.17
comp15721_c0	AT5G25240.1	AT5G25240	unknown protein; FUNCTIONS IN: molecular_function unknown; INVOLVED IN: biological_process unknown; LOCATED IN: cellular_component unknown; EXPRESSED IN: 23 plant structures; EXPRESSED DURING: 13 growth stages; Has 1807 Blast hits to 1807 proteins in 277 species: Archae - 0; Bacteria - 0; Metazoa - 736; Fungi - 347; Plants - 385; Viruses - 0; Other Eukaryotes - 339 (source: NCBI BLink).	ath:AT5G25240	4	0	-14.84	-15.22	-12.24
comp15736_c0	AT1G05370.1	AT1G05370	Sec14p-like phosphatidylinositol transfer family protein \\ Sec14p-like phosphatidylinositol transfer family protein; CONTAINS InterPro DOMAIN/s: Cellular retinaldehyde-binding/triple function, C-terminal (InterPro:IPR001251), Phosphatidylinositol transfer protein-like, N-terminal (InterPro:IPR011074); BEST Arabidopsis thaliana protein match is: Sec14p-like phosphatidylinositol transfer family pr…	ath:AT1G05370	4	0	-1.62	-1.11	-1.02
comp15745_c0	AT1G16500.1	AT1G16500	unknown protein; BEST Arabidopsis thaliana protein match is: unknown protein (TAIR:AT1G79160.1); Has 136 Blast hits to 134 proteins in 17 species: Archae - 0; Bacteria - 0; Metazoa - 0; Fungi - 4; Plants - 131; Viruses - 1; Other Eukaryotes - 0 (source: NCBI BLink).	ath:AT1G16500	4	0	-4.51	-3.57	-3.44
comp15813_c0	AT5G41400.1	AT5G41400	RING/U-box superfamily protein \\ RING/U-box superfamily protein; FUNCTIONS IN: zinc ion binding; LOCATED IN: endomembrane system; EXPRESSED IN: 17 plant structures; EXPRESSED DURING: 8 growth stages; CONTAINS InterPro DOMAIN/s: Zinc finger, RING-type (InterPro:IPR001841), Zinc finger, C3HC4 RING-type (InterPro:IPR018957); BEST Arabidopsis thaliana protein match is: RING/U-box superfamily protein…	ath:AT5G41400	4	0	-2.43	-2.95	-3.08
comp15905_c0	AT4G30350.1	AT4G30350	Double Clp-N motif-containing P-loop nucleoside triphosphate hydrolases superfamily protein \\ Double Clp-N motif-containing P-loop nucleoside triphosphate hydrolases superfamily protein; BEST Arabidopsis thaliana protein match is: Double Clp-N motif-containing P-loop nucleoside triphosphate hydrolases superfamily protein (TAIR:AT5G57710.1); Has 16030 Blast hits to 14793 proteins in 2754 species:…	ath:AT4G30350	4	0	-6.72	-4.8	-3.69
comp15944_c0	AT4G34260.1	FUC95A	1,2-alpha-L-fucosidases \\ FUC95A; FUNCTIONS IN: 1,2-alpha-L-fucosidase activity; INVOLVED IN: biological_process unknown; LOCATED IN: endomembrane system; EXPRESSED IN: 22 plant structures; EXPRESSED DURING: 13 growth stages; CONTAINS InterPro DOMAIN/s: Six-hairpin glycosidase-like (InterPro:IPR008928), Uncharacterised conserved protein UCP007663 (InterPro:IPR016518); Has 1349 Blast hits to 1316…	ath:AT4G34260	4	0	-4.59	-5.08	-6.46
comp15986_c0	AT1G77145.1	AT1G77145	Protein of unknown function (DUF506) \\ Protein of unknown function (DUF506) ; FUNCTIONS IN: molecular_function unknown; INVOLVED IN: biological_process unknown; LOCATED IN: nucleus; CONTAINS InterPro DOMAIN/s: Protein of unknown function DUF506, plant (InterPro:IPR006502); BEST Arabidopsis thaliana protein match is: Protein of unknown function (DUF506) (TAIR:AT1G77160.1); Has 392 Blast hits to 3…	ath:AT1G77145	4	0	-2.9	-2.42	-3.3
comp15988_c1	AT1G68400.1	AT1G68400	leucine-rich repeat transmembrane protein kinase family protein \\ leucine-rich repeat transmembrane protein kinase family protein; FUNCTIONS IN: protein serine/threonine kinase activity, kinase activity, ATP binding; INVOLVED IN: transmembrane receptor protein tyrosine kinase signaling pathway, protein amino acid phosphorylation; LOCATED IN: endomembrane system; EXPRESSED IN: 21 plant structures…	ath:AT1G68400	4	0	-4.4	-3.06	-3.17
comp16032_c0	AT4G23500.1	AT4G23500	Pectin lyase-like superfamily protein \\ Pectin lyase-like superfamily protein; FUNCTIONS IN: polygalacturonase activity; INVOLVED IN: carbohydrate metabolic process; LOCATED IN: cell wall; CONTAINS InterPro DOMAIN/s: Pectin lyase fold/virulence factor (InterPro:IPR011050), Glycoside hydrolase, family 28 (InterPro:IPR000743), Pectin lyase fold (InterPro:IPR012334), Parallel beta-helix repeat (Int…	ath:AT4G23500	4	0	-15.44	-15.65	-15.55
comp16047_c0	AT2G32280.1	AT2G32280	Protein of unknown function (DUF1218) \\ Protein of unknown function (DUF1218); FUNCTIONS IN: molecular_function unknown; INVOLVED IN: biological_process unknown; LOCATED IN: endomembrane system; EXPRESSED IN: 18 plant structures; EXPRESSED DURING: 9 growth stages; CONTAINS InterPro DOMAIN/s: Protein of unknown function DUF1218 (InterPro:IPR009606); BEST Arabidopsis thaliana protein match is: Pro…	ath:AT2G32280	4	0	-15.54	-9.38	-12.18
comp16107_c0	AT1G01570.1	AT1G01570	Protein of unknown function (DUF604) \\ FUNCTIONS IN: transferase activity, transferring glycosyl groups; INVOLVED IN: biological_process unknown; LOCATED IN: endomembrane system; EXPRESSED IN: 15 plant structures; EXPRESSED DURING: 7 growth stages; CONTAINS InterPro DOMAIN/s: Protein of unknown function DUF604 (InterPro:IPR006740); BEST Arabidopsis thaliana protein match is: fringe-related prote…	ath:AT1G01570	4	0	-2.54	-3	-3.51
comp16193_c0	AT5G52020.1	AT5G52020	Integrase-type DNA-binding superfamily protein \\ encodes a member of the DREB subfamily A-4 of ERF/AP2 transcription factor family. The protein contains one AP2 domain. There are 17 members in this subfamily including TINY. \\ Integrase-type DNA-binding superfamily protein; FUNCTIONS IN: DNA binding, transcription activator activity, sequence-specific DNA binding transcription factor activity; I…	ath:AT5G52020	4	0	-21.98	-25.66	-24.62
comp16294_c1	AT5G16000.1	NIK1	NSP-interacting kinase 1 \\ NSP-interacting kinase (NIK1), receptor-like kinase, involved in defense response against geminivirus It acts as a virulence target of the begomovirus nuclear shuttle protein (NSP). \\ NSP-interacting kinase 1 (NIK1); FUNCTIONS IN: kinase activity; INVOLVED IN: protein amino acid phosphorylation; LOCATED IN: plasma membrane; EXPRESSED IN: 23 plant structures; EXPRESSED…	ath:AT5G16000	4	0	-21.48	-13.12	-10.1
comp16329_c0	AT3G21710	AT3G21710	unknown protein; Has 42 Blast hits to 42 proteins in 10 species: Archae - 0; Bacteria - 0; Metazoa - 0; Fungi - 0; Plants - 42; Viruses - 0; Other Eukaryotes - 0 (source: NCBI BLink).	ath:AT3G21710	4	0	-26.1	-19.5	-18.12
comp16360_c0	AT3G62270.1	AT3G62270	HCO3- transporter family \\ HCO3- transporter family; FUNCTIONS IN: anion exchanger activity; INVOLVED IN: anion transport; LOCATED IN: integral to membrane, membrane; EXPRESSED IN: 22 plant structures; EXPRESSED DURING: 13 growth stages; CONTAINS InterPro DOMAIN/s: Bicarbonate transporter, eukaryotic (InterPro:IPR003020), Bicarbonate transporter, C-terminal (InterPro:IPR011531); BEST Arabidopsis…	ath:AT3G62270	4	0	-39.57	-38.2	-38.97
comp16360_c1	AT3G62270.1	AT3G62270	HCO3- transporter family \\ HCO3- transporter family; FUNCTIONS IN: anion exchanger activity; INVOLVED IN: anion transport; LOCATED IN: integral to membrane, membrane; EXPRESSED IN: 22 plant structures; EXPRESSED DURING: 13 growth stages; CONTAINS InterPro DOMAIN/s: Bicarbonate transporter, eukaryotic (InterPro:IPR003020), Bicarbonate transporter, C-terminal (InterPro:IPR011531); BEST Arabidopsis…	ath:AT3G62270	4	0	-18.73	-17.82	-17.69
comp16495_c0	AT4G03210	XTH9	xyloglucan endotransglucosylase/hydrolase 9 \\ encodes a member of xyloglucan endotransglucosylase/hydrolases (XTHs) that catalyze the cleavage and molecular grafting of xyloglucan chains function in loosening and rearrangement of the cell wall. Gene is expressed in shoot apex region, flower buds, flower stalks and internodes bearing flowers. \\ xyloglucan endotransglucosylase/hydrolase 9 (XTH9);…	ath:AT4G03210	4	0	-25.93	-23.76	-26.55
comp16495_c1	AT4G03210	XTH9	xyloglucan endotransglucosylase/hydrolase 9 \\ encodes a member of xyloglucan endotransglucosylase/hydrolases (XTHs) that catalyze the cleavage and molecular grafting of xyloglucan chains function in loosening and rearrangement of the cell wall. Gene is expressed in shoot apex region, flower buds, flower stalks and internodes bearing flowers. \\ xyloglucan endotransglucosylase/hydrolase 9 (XTH9);…	ath:AT4G03210	4	0	-31.53	-29.22	-33.33
comp16497_c0	AT3G11660.1	NHL1	NDR1/HIN1-like 1 \\ encodes a protein whose sequence is similar to tobacco hairpin-induced gene (HIN1) and Arabidopsis non-race specific disease resistance gene (NDR1). Expression of this gene is induced by cucumber mosaic virus. Localization of the gene product is similar to that of NHL3 (plasma membrane) but it is yet inconclusive. \\ NDR1/HIN1-like 1 (NHL1); CONTAINS InterPro DOMAIN/s: Late em…	ath:AT3G11660	4	0	-26.15	-29.7	-27.94
comp16502_c0	AT1G24430.1	AT1G24430	HXXXD-type acyl-transferase family protein \\ HXXXD-type acyl-transferase family protein; FUNCTIONS IN: transferase activity, transferring acyl groups other than amino-acyl groups, transferase activity; INVOLVED IN: N-terminal protein myristoylation; LOCATED IN: cellular_component unknown; EXPRESSED IN: hypocotyl, root; CONTAINS InterPro DOMAIN/s: Transferase (InterPro:IPR003480); BEST Arabidopsi…	ath:AT1G24430	4	0	-98.03	-112.79	-134.91
comp16511_c0	AT4G40010.1	SNRK2.7	SNF1-related protein kinase 2.7 \\ encodes a member of SNF1-related protein kinases (SnRK2) whose activity is activated by ionic (salt) and non-ionic (mannitol) osmotic stress. \\ SNF1-related protein kinase 2.7 (SNRK2.7); CONTAINS InterPro DOMAIN/s: Protein kinase, ATP binding site (InterPro:IPR017441), Serine/threonine-protein kinase domain (InterPro:IPR002290), Serine/threonine-protein kinase-…	ath:AT4G40010	4	0	-30.57	-27.41	-26.35
comp16586_c0	AT1G01140	CIPK9	CBL-interacting protein kinase 9 \\ Encodes a CBL-interacting protein kinase with similarity to SOS2 \\ CBL-interacting protein kinase 9 (CIPK9); FUNCTIONS IN: protein serine/threonine kinase activity, protein kinase activity, kinase activity, ATP binding; INVOLVED IN: in 6 processes; EXPRESSED IN: 23 plant structures; EXPRESSED DURING: 15 growth stages; CONTAINS InterPro DOMAIN/s: Protein kinase…	ath:AT1G01140	4	0	-17.8	-16.3	-16.74
comp16595_c0	AT1G01620	PIP1C	plasma membrane intrinsic protein 1C \\ a member of the plasma membrane intrinsic protein subfamily PIP1. localizes to the plasma membrane and exhibits water transport activity in Xenopus oocyte. expressed ubiquitously and protein level decreases slightly during leaf development. \\ plasma membrane intrinsic protein 1C (PIP1C); FUNCTIONS IN: water channel activity; INVOLVED IN: response to water …	ath:AT1G01620	4	0	-109.84	-98.36	-91.76
comp16643_c0	AT5G14020.1	AT5G14020	Endosomal targeting BRO1-like domain-containing protein \\ Endosomal targeting BRO1-like domain-containing protein; INVOLVED IN: N-terminal protein myristoylation; LOCATED IN: vacuole; EXPRESSED IN: root; CONTAINS InterPro DOMAIN/s: BRO1 (InterPro:IPR004328); BEST Arabidopsis thaliana protein match is: Endosomal targeting BRO1-like domain-containing protein (TAIR:AT1G73390.3); Has 94 Blast hits t…	ath:AT5G14020	4	0	-3.23	-2.3	-2.82
comp16669_c0	AT1G21140.1	AT1G21140	Vacuolar iron transporter (VIT) family protein \\ Vacuolar iron transporter (VIT) family protein; CONTAINS InterPro DOMAIN/s: Protein of unknown function DUF125, transmembrane (InterPro:IPR008217); BEST Arabidopsis thaliana protein match is: Vacuolar iron transporter (VIT) family protein (TAIR:AT3G43660.1); Has 1867 Blast hits to 1856 proteins in 645 species: Archae - 60; Bacteria - 1279; Metazoa…	ath:AT1G21140	4	0	-33.02	-25.69	-25.74
comp16702_c0	AT1G20860.1	PHT1;8	phosphate transporter 1;8 \\ Encodes Pht1;8, a member of the Pht1 family of phosphate transporters which include: Pht1;1/At5g43350, Pht1;2/At5g43370, Pht1;3/At5g43360, Pht1;4/At2g38940, Pht1;5/At2g32830, Pht1;6/At5g43340, Pht1;7/At3g54700, Pht1;8/At1g20860, Pht1;9/At1g76430 (Plant Journal 2002, 31:341). \\ phosphate transporter 1;8 (PHT1;8); FUNCTIONS IN: phosphate transmembrane transporter activ…	ath:AT1G20860	4	0	-2.43	-3.08	-2.26
comp16707_c0	AT3G49760.1	bZIP5	basic leucine-zipper 5 \\ basic leucine-zipper 5 (bZIP5); FUNCTIONS IN: DNA binding, sequence-specific DNA binding transcription factor activity; INVOLVED IN: regulation of transcription, DNA-dependent; LOCATED IN: nucleus; EXPRESSED IN: root stele, pericycle, root, primary root elongation zone, primary root differentiation zone; CONTAINS InterPro DOMAIN/s: Basic-leucine zipper (bZIP) transcripti…	ath:AT3G49760	4	0	-3.76	-3.49	-3.84
comp16875_c0	AT3G48410.1	AT3G48410	alpha/beta-Hydrolases superfamily protein \\ alpha/beta-Hydrolases superfamily protein; CONTAINS InterPro DOMAIN/s: Alpha/beta hydrolase fold-1 (InterPro:IPR000073); BEST Arabidopsis thaliana protein match is: alpha/beta-Hydrolases superfamily protein (TAIR:AT2G36290.1); Has 1039 Blast hits to 1035 proteins in 267 species: Archae - 10; Bacteria - 561; Metazoa - 10; Fungi - 51; Plants - 319; Virus…	ath:AT3G48410	4	0	-5.6	-6.02	-5.99
comp16876_c0	AT3G53410.1	AT3G53410	RING/U-box superfamily protein \\ RING/U-box superfamily protein; FUNCTIONS IN: zinc ion binding; INVOLVED IN: N-terminal protein myristoylation; EXPRESSED IN: 22 plant structures; EXPRESSED DURING: 14 growth stages; CONTAINS InterPro DOMAIN/s: Zinc finger, RING-type (InterPro:IPR001841); BEST Arabidopsis thaliana protein match is: RING/U-box superfamily protein (TAIR:AT3G09770.1); Has 2040 Blast…	ath:AT3G53410	4	0	-13.26	-7.98	-6.96
comp16892_c0	AT4G22110	AT4G22110	GroES-like zinc-binding dehydrogenase family protein \\ GroES-like zinc-binding dehydrogenase family protein; FUNCTIONS IN: oxidoreductase activity, zinc ion binding; INVOLVED IN: oxidation reduction; LOCATED IN: cellular_component unknown; EXPRESSED IN: root, synergid; CONTAINS InterPro DOMAIN/s: GroES-like (InterPro:IPR011032), Alcohol dehydrogenase GroES-like (InterPro:IPR013154), Alcohol dehy…	ath:AT4G22110	4	0	-5.78	-3.51	-2.88
comp16956_c0	AT1G15550.1	GA3OX1	gibberellin 3-oxidase 1 \\ Involved in later steps of the gibberellic acid biosynthetic pathway. Activated by AGAMOUS in a cal-1, ap1-1 background. Deletion of 208 bp from -1016 to -809 (&#916;-808) resulted in loss of GA-negative feedback (this sequence, which contains a 43-bp sequence GNFEI, was shown to be sufficient for GA-negative feedback). \\ gibberellin 3-oxidase 1 (GA3OX1); CONTAINS Inte…	ath:AT1G15550	4	0	-15.49	-14.7	-15.02
comp16960_c0	AT1G11545.1	XTH8	xyloglucan endotransglucosylase/hydrolase 8 \\ xyloglucan endotransglucosylase/hydrolase 8 (XTH8); FUNCTIONS IN: hydrolase activity, acting on glycosyl bonds, xyloglucan:xyloglucosyl transferase activity, hydrolase activity, hydrolyzing O-glycosyl compounds; INVOLVED IN: carbohydrate metabolic process, cellular glucan metabolic process; LOCATED IN: endomembrane system, cell wall, apoplast; EXPRES…	ath:AT1G11545	4	0	-23.06	-20.31	-24.81
comp16968_c1	AT2G45210.1	AT2G45210	SAUR-like auxin-responsive protein family \\ SAUR-like auxin-responsive protein family ; CONTAINS InterPro DOMAIN/s: Auxin responsive SAUR protein (InterPro:IPR003676); BEST Arabidopsis thaliana protein match is: SAUR-like auxin-responsive protein family (TAIR:AT3G60690.1); Has 1221 Blast hits to 1213 proteins in 27 species: Archae - 0; Bacteria - 0; Metazoa - 0; Fungi - 0; Plants - 1220; Viruses…	ath:AT2G45210	4	0	-3.16	-2.8	-3.25
comp16976_c0	NM_001084290.1	AT1G62422	unknown protein; EXPRESSED IN: 22 plant structures; EXPRESSED DURING: 13 growth stages; BEST Arabidopsis thaliana protein match is: unknown protein (TAIR:AT1G12020.1); Has 87 Blast hits to 86 proteins in 14 species: Archae - 0; Bacteria - 0; Metazoa - 0; Fungi - 0; Plants - 87; Viruses - 0; Other Eukaryotes - 0 (source: NCBI BLink).	ath:AT1G62422	4	0	-31.48	-26.38	-19.07
comp17015_c0					4	0	-2.73	-2.44	-2.23
comp17043_c0	AT1G49470.1	AT1G49470	Family of unknown function (DUF716) \\ Family of unknown function (DUF716) ; FUNCTIONS IN: molecular_function unknown; INVOLVED IN: biological_process unknown; LOCATED IN: endomembrane system; EXPRESSED IN: 20 plant structures; EXPRESSED DURING: 10 growth stages; CONTAINS InterPro DOMAIN/s: Protein of unknown function DUF716 (InterPro:IPR006904); BEST Arabidopsis thaliana protein match is: Family…	ath:AT1G49470	4	0	-4.38	-4.46	-4.77
comp17083_c1	AT4G17900	AT4G17900	PLATZ transcription factor family protein \\ PLATZ transcription factor family protein; CONTAINS InterPro DOMAIN/s: Protein of unknown function DUF597 (InterPro:IPR006734); BEST Arabidopsis thaliana protein match is: PLATZ transcription factor family protein (TAIR:AT1G32700.1); Has 403 Blast hits to 403 proteins in 26 species: Archae - 0; Bacteria - 0; Metazoa - 0; Fungi - 0; Plants - 403; Viruse…	ath:AT4G17900	4	0	-22.39	-23.01	-22.03
comp17091_c0	AT2G19410.1	AT2G19410	U-box domain-containing protein kinase family protein \\ U-box domain-containing protein kinase family protein; FUNCTIONS IN: ubiquitin-protein ligase activity, protein serine/threonine kinase activity, protein kinase activity, kinase activity, ATP binding; INVOLVED IN: protein amino acid phosphorylation, protein ubiquitination; LOCATED IN: ubiquitin ligase complex; CONTAINS InterPro DOMAIN/s: Pr…	ath:AT2G19410	4	0	-9.06	-9.47	-8.09
comp17175_c0	AT1G15540.1	AT1G15540	2-oxoglutarate (2OG) and Fe(II)-dependent oxygenase superfamily protein \\ 2-oxoglutarate (2OG) and Fe(II)-dependent oxygenase superfamily protein; FUNCTIONS IN: oxidoreductase activity; INVOLVED IN: N-terminal protein myristoylation; CONTAINS InterPro DOMAIN/s: Oxoglutarate/iron-dependent oxygenase (InterPro:IPR005123); BEST Arabidopsis thaliana protein match is: 2-oxoglutarate (2OG) and Fe(II)-…	ath:AT1G15540	4	0	-157.72	-153.14	-177.25
comp17223_c0	AT3G14395.1	AT3G14395	unknown protein; Has 4 Blast hits to 4 proteins in 2 species: Archae - 0; Bacteria - 0; Metazoa - 0; Fungi - 0; Plants - 4; Viruses - 0; Other Eukaryotes - 0 (source: NCBI BLink).	ath:AT3G14395	4	0	-1.66	-2.19	-2.25
comp17226_c0	AT2G37300	AT2G37300	unknown protein; Has 93 Blast hits to 62 proteins in 29 species: Archae - 0; Bacteria - 6; Metazoa - 13; Fungi - 19; Plants - 25; Viruses - 0; Other Eukaryotes - 30 (source: NCBI BLink).	ath:AT2G37300	4	0	-2.48	-2.38	-2.64
comp17261_c0	AT4G24180.1	TLP1	THAUMATIN-LIKE PROTEIN 1 \\ Root-specific expression activated in response to rhizobacteria and ACC. Role in induced systemic resistance. \\ THAUMATIN-LIKE PROTEIN 1 (TLP1); FUNCTIONS IN: molecular_function unknown; INVOLVED IN: response to ethylene stimulus, response to other organism, induced systemic resistance, response to bacterium; LOCATED IN: endomembrane system; EXPRESSED IN: root vascula…	ath:AT4G24180	4	0	-5.51	-5.94	-5.45
comp17261_c1	AT4G24180.1	TLP1	THAUMATIN-LIKE PROTEIN 1 \\ Root-specific expression activated in response to rhizobacteria and ACC. Role in induced systemic resistance. \\ THAUMATIN-LIKE PROTEIN 1 (TLP1); FUNCTIONS IN: molecular_function unknown; INVOLVED IN: response to ethylene stimulus, response to other organism, induced systemic resistance, response to bacterium; LOCATED IN: endomembrane system; EXPRESSED IN: root vascula…	ath:AT4G24180	4	0	-3.14	-2.74	-3.05
comp17362_c0	AT2G21900.1	WRKY59	WRKY DNA-binding protein 59 \\ member of WRKY Transcription Factor; Group II-c \\ WRKY DNA-binding protein 59 (WRKY59); CONTAINS InterPro DOMAIN/s: DNA-binding WRKY (InterPro:IPR003657); BEST Arabidopsis thaliana protein match is: WRKY DNA-binding protein 51 (TAIR:AT5G64810.1); Has 3349 Blast hits to 2895 proteins in 189 species: Archae - 0; Bacteria - 0; Metazoa - 0; Fungi - 0; Plants - 3334; Vi…	ath:AT2G21900	4	0	-4.11	-4.43	-4.63
comp17392_c0	AT2G30400.1	OFP2	ovate family protein 2 \\ ovate family protein 2 (OFP2); INVOLVED IN: N-terminal protein myristoylation; EXPRESSED IN: 13 plant structures; EXPRESSED DURING: 6 growth stages; CONTAINS InterPro DOMAIN/s: Protein of unknown function DUF623 (InterPro:IPR006458); BEST Arabidopsis thaliana protein match is: ovate family protein 4 (TAIR:AT1G06920.1); Has 501 Blast hits to 493 proteins in 50 species: Ar…	ath:AT2G30400	4	0	-2.88	-2.31	-2.36
comp17513_c0	AT1G19660	AT1G19660	Wound-responsive family protein \\ Wound-responsive family protein; FUNCTIONS IN: DNA binding, nuclease activity; INVOLVED IN: response to wounding, nucleotide-excision repair; EXPRESSED IN: ovule; CONTAINS InterPro DOMAIN/s: Protein of unknown function DUF151 (InterPro:IPR003729), UvrB/UvrC protein (InterPro:IPR001943); BEST Arabidopsis thaliana protein match is: bifunctional nuclease in basal d…	ath:AT1G19660	4	0	-9.84	-14	-11.9
comp17570_c0	AT3G09032.1	AT3G09032	unknown protein; BEST Arabidopsis thaliana protein match is: unknown protein (TAIR:AT5G01225.1); Has 35333 Blast hits to 34131 proteins in 2444 species: Archae - 798; Bacteria - 22429; Metazoa - 974; Fungi - 991; Plants - 531; Viruses - 0; Other Eukaryotes - 9610 (source: NCBI BLink).	ath:AT3G09032	4	0	-2.07	-1.95	-2.42
comp17617_c0	AT5G49900.1	AT5G49900	Beta-glucosidase, GBA2 type family protein \\ Beta-glucosidase, GBA2 type family protein; FUNCTIONS IN: catalytic activity, glucosylceramidase activity; INVOLVED IN: glucosylceramide catabolic process, sphingolipid metabolic process; LOCATED IN: integral to membrane, membrane; EXPRESSED IN: 24 plant structures; EXPRESSED DURING: 15 growth stages; CONTAINS InterPro DOMAIN/s: Glucosylceramidase (In…	ath:AT5G49900	4	0	-17.4	-22.56	-22.56
comp17630_c1	AT5G44005.1	AT5G44005	unknown protein; FUNCTIONS IN: molecular_function unknown; INVOLVED IN: biological_process unknown; LOCATED IN: plasma membrane; Has 35333 Blast hits to 34131 proteins in 2444 species: Archae - 798; Bacteria - 22429; Metazoa - 974; Fungi - 991; Plants - 531; Viruses - 0; Other Eukaryotes - 9610 (source: NCBI BLink).	ath:AT5G44005	4	0	-19.25	-12.91	-15.43
comp17638_c0	AT1G14780.1	AT1G14780	MAC/Perforin domain-containing protein \\ MAC/Perforin domain-containing protein; CONTAINS InterPro DOMAIN/s: Membrane attack complex component/perforin (MACPF) domain (InterPro:IPR020864); BEST Arabidopsis thaliana protein match is: MAC/Perforin domain-containing protein (TAIR:AT4G24290.2); Has 221 Blast hits to 220 proteins in 25 species: Archae - 0; Bacteria - 0; Metazoa - 19; Fungi - 0; Plant…	ath:AT1G14780	4	0	-68.04	-77.56	-65.06
comp17680_c0					4	0	-9.35	-7.6	-9.05
comp17694_c0	AT5G50690.1	HSD7	hydroxysteroid dehydrogenase 7 \\ Encodes a putative hydroxysteroid dehydrogenase (HSD). Genes that encode HSD include: At5g50600 and At5g50700 (HSD1), At3g47350(HSD2), At3g47360(HSD3), At5g50590 and At5g50690(HSD4), At5g50770(HSD6) (Plant Cell Physiology 50:1463). Two copies of HSD1 and HSD4 exist due to a gene duplication event. In Plant Physiology 145:87, At5g50690 is HSD7, At4g10020 is HSD5. …	ath:AT5G50690	4	0	-78.31	-73.63	-85.29
comp17712_c0	AT3G27030.1	AT3G27030	unknown protein; FUNCTIONS IN: molecular_function unknown; INVOLVED IN: biological_process unknown; LOCATED IN: endomembrane system; CONTAINS InterPro DOMAIN/s: Protein of unknown function DUF3339 (InterPro:IPR021775); BEST Arabidopsis thaliana protein match is: Protein of unknown function (DUF 3339) (TAIR:AT5G40970.1); Has 538 Blast hits to 271 proteins in 16 species: Archae - 0; Bacteria - 0; M…	ath:AT3G27030	4	0	-16.44	-18.49	-19.59
comp17755_c0	AT5G37740	AT5G37740	Calcium-dependent lipid-binding (CaLB domain) family protein \\ Calcium-dependent lipid-binding (CaLB domain) family protein; CONTAINS InterPro DOMAIN/s: C2 membrane targeting protein (InterPro:IPR018029), C2 calcium/lipid-binding domain, CaLB (InterPro:IPR008973), C2 calcium-dependent membrane targeting (InterPro:IPR000008); BEST Arabidopsis thaliana protein match is: Calcium-dependent lipid-bin…	ath:AT5G37740	4	0	-30.22	-21.15	-21.95
comp17853_c0	AT5G66985.1	AT5G66985	unknown protein; Has 30201 Blast hits to 17322 proteins in 780 species: Archae - 12; Bacteria - 1396; Metazoa - 17338; Fungi - 3422; Plants - 5037; Viruses - 0; Other Eukaryotes - 2996 (source: NCBI BLink).	ath:AT5G66985	4	0	-43.57	-46.57	-49.44
comp17907_c0	AT3G06770	AT3G06770	Pectin lyase-like superfamily protein \\ Pectin lyase-like superfamily protein; FUNCTIONS IN: polygalacturonase activity; INVOLVED IN: response to cyclopentenone, carbohydrate metabolic process; EXPRESSED IN: 24 plant structures; EXPRESSED DURING: 15 growth stages; CONTAINS InterPro DOMAIN/s: Pectin lyase fold/virulence factor (InterPro:IPR011050), Glycoside hydrolase, family 28 (InterPro:IPR0007…	ath:AT3G06770	4	0	-2.4	-1.41	-2.15
comp18000_c2	AT5G04770.1	CAT6	cationic amino acid transporter 6 \\ Encodes a member of the cationic amino acid transporter (CAT) subfamily of amino acid polyamine choline transporters. Does not mediate efficient uptake of basic amino acids in yeast or Xenopus systems but can transport neutral and acidic amino acid analogs. Expressed in sink tissues. Induced during infestation of roots by the plant parasitic root-knot nematode…	ath:AT5G04770	4	0	-2.86	-2.3	-1.85
comp18005_c0	AT1G23205.1	AT1G23205	Plant invertase/pectin methylesterase inhibitor superfamily protein \\ Plant invertase/pectin methylesterase inhibitor superfamily protein; FUNCTIONS IN: enzyme inhibitor activity, pectinesterase inhibitor activity, pectinesterase activity; INVOLVED IN: biological_process unknown; LOCATED IN: endomembrane system; EXPRESSED IN: 18 plant structures; EXPRESSED DURING: 13 growth stages; CONTAINS Inte…	ath:AT1G23205	4	0	-9.55	-9.89	-10.69
comp18041_c0	AT4G24150.1	GRF8	growth-regulating factor 8 \\ Growth regulating factor encoding transcription activator. One of the nine members of a GRF gene family, containing nuclear targeting domain. Involved in leaf development and expressed in shoot and flower. \\ growth-regulating factor 8 (GRF8); FUNCTIONS IN: transcription activator activity; INVOLVED IN: leaf development; LOCATED IN: nucleus, chloroplast envelope; EXP…	ath:AT4G24150	4	0	-2.83	-2.7	-2.59
comp18057_c0	AT2G39870.1	AT2G39870	unknown protein; BEST Arabidopsis thaliana protein match is: unknown protein (TAIR:AT3G55690.1); Has 73 Blast hits to 71 proteins in 14 species: Archae - 0; Bacteria - 0; Metazoa - 2; Fungi - 2; Plants - 69; Viruses - 0; Other Eukaryotes - 0 (source: NCBI BLink).	ath:AT2G39870	4	0	-14.02	-7.06	-9.09
comp18210_c1	AT4G29190.1	AT4G29190	Zinc finger C-x8-C-x5-C-x3-H type family protein \\ Zinc finger C-x8-C-x5-C-x3-H type family protein; CONTAINS InterPro DOMAIN/s: Zinc finger, CCCH-type (InterPro:IPR000571); BEST Arabidopsis thaliana protein match is: CCCH-type zinc finger family protein (TAIR:AT2G19810.1); Has 726 Blast hits to 700 proteins in 125 species: Archae - 0; Bacteria - 0; Metazoa - 157; Fungi - 3; Plants - 406; Viruse…	ath:AT4G29190	4	0	-112.83	-116.61	-123.38
comp18283_c0	AT2G01300.1	AT2G01300	unknown protein; BEST Arabidopsis thaliana protein match is: unknown protein (TAIR:AT1G15010.1); Has 73 Blast hits to 73 proteins in 12 species: Archae - 0; Bacteria - 0; Metazoa - 0; Fungi - 0; Plants - 73; Viruses - 0; Other Eukaryotes - 0 (source: NCBI BLink).	ath:AT2G01300	4	0	-13.4	-18.26	-17.43
comp18284_c0	AT5G25810.1	tny	Integrase-type DNA-binding superfamily protein \\ encodes a member of the DREB subfamily A-4 of ERF/AP2 transcription factor family (TINY). The protein contains one AP2 domain. There are 17 members in this subfamily including TINY. Ectopic or overexpression of this gene in a Ds tagged line has reduced cell expansion. The expression of this gene is induced by ethylene and light and appears to stim…	ath:AT5G25810	4	0	-3.16	-2.6	-3.07
comp18310_c0					4	0	-2.26	-2.16	-2.34
comp18311_c0	AT1G31650.1	ROPGEF14	RHO guanyl-nucleotide exchange factor 14 \\ Encodes a member of KPP-like gene family, homolog of KPP (kinase partner protein) gene in tomato. Also a member of the RopGEF (guanine nucleotide exchange factor) family, containing the novel PRONE domain (plant-specific Rop nucleotide exchanger), which is exclusively active towards members of the Rop subfamily. \\ RHO guanyl-nucleotide exchange factor …	ath:AT1G31650	4	0	-3.8	-4.02	-4.39
comp18311_c1	AT1G31650.1	ROPGEF14	RHO guanyl-nucleotide exchange factor 14 \\ Encodes a member of KPP-like gene family, homolog of KPP (kinase partner protein) gene in tomato. Also a member of the RopGEF (guanine nucleotide exchange factor) family, containing the novel PRONE domain (plant-specific Rop nucleotide exchanger), which is exclusively active towards members of the Rop subfamily. \\ RHO guanyl-nucleotide exchange factor …	ath:AT1G31650	4	0	-4.31	-3.38	-3.8
comp18396_c0	AT1G15740.1	AT1G15740	Leucine-rich repeat family protein \\ Leucine-rich repeat family protein; BEST Arabidopsis thaliana protein match is: Leucine-rich repeat (LRR) family protein (TAIR:AT4G23840.1); Has 38052 Blast hits to 19856 proteins in 856 species: Archae - 6; Bacteria - 8624; Metazoa - 11681; Fungi - 680; Plants - 12072; Viruses - 79; Other Eukaryotes - 4910 (source: NCBI BLink).	ath:AT1G15740	4	0	-50.61	-43.71	-36.96
comp18401_c0	AT1G63820.1	AT1G63820	CCT motif family protein \\ CCT motif family protein; CONTAINS InterPro DOMAIN/s: CCT domain (InterPro:IPR010402); BEST Arabidopsis thaliana protein match is: CCT motif family protein (TAIR:AT5G41380.1); Has 1633 Blast hits to 1633 proteins in 102 species: Archae - 0; Bacteria - 0; Metazoa - 1; Fungi - 0; Plants - 1587; Viruses - 0; Other Eukaryotes - 45 (source: NCBI BLink).	ath:AT1G63820	4	0	-2.56	-2.92	-3.2
comp18401_c1	AT1G63820.1	AT1G63820	CCT motif family protein \\ CCT motif family protein; CONTAINS InterPro DOMAIN/s: CCT domain (InterPro:IPR010402); BEST Arabidopsis thaliana protein match is: CCT motif family protein (TAIR:AT5G41380.1); Has 1633 Blast hits to 1633 proteins in 102 species: Archae - 0; Bacteria - 0; Metazoa - 1; Fungi - 0; Plants - 1587; Viruses - 0; Other Eukaryotes - 45 (source: NCBI BLink).	ath:AT1G63820	4	0	-3.32	-4.08	-4.14
comp18668_c0	AT5G11930.1	AT5G11930	Thioredoxin superfamily protein \\ Thioredoxin superfamily protein; FUNCTIONS IN: electron carrier activity, protein disulfide oxidoreductase activity; INVOLVED IN: cell redox homeostasis; EXPRESSED IN: 11 plant structures; EXPRESSED DURING: 6 growth stages; CONTAINS InterPro DOMAIN/s: Glutaredoxin-like, plant II (InterPro:IPR011905), Thioredoxin fold (InterPro:IPR012335), Glutaredoxin (InterPro:…	ath:AT5G11930	4	0	-5.89	-7.26	-7.35
comp18674_c0	AT3G23690.1	AT3G23690	basic helix-loop-helix (bHLH) DNA-binding superfamily protein \\ basic helix-loop-helix (bHLH) DNA-binding superfamily protein; FUNCTIONS IN: DNA binding, sequence-specific DNA binding transcription factor activity; INVOLVED IN: regulation of transcription; LOCATED IN: nucleus; EXPRESSED IN: 22 plant structures; EXPRESSED DURING: 13 growth stages; CONTAINS InterPro DOMAIN/s: Helix-loop-helix DNA-…	ath:AT3G23690	4	0	-4.65	-3.44	-3.48
comp18681_c0	AT4G28570.1	AT4G28570	Long-chain fatty alcohol dehydrogenase family protein \\ Long-chain fatty alcohol dehydrogenase family protein; FUNCTIONS IN: electron carrier activity, oxidoreductase activity, acting on CH-OH group of donors, FAD binding; LOCATED IN: endoplasmic reticulum; EXPRESSED IN: 25 plant structures; EXPRESSED DURING: 13 growth stages; CONTAINS InterPro DOMAIN/s: Glucose-methanol-choline oxidoreductase, …	ath:AT4G28570	4	0	-4.04	-4.97	-5.26
comp18927_c0					4	0	-3.8	-3.65	-3.75
comp18948_c0	AT2G28690.1	AT2G28690	Protein of unknown function (DUF1635) \\ Protein of unknown function (DUF1635); CONTAINS InterPro DOMAIN/s: Protein of unknown function DUF1635 (InterPro:IPR012862); BEST Arabidopsis thaliana protein match is: Protein of unknown function (DUF1635) (TAIR:AT5G59760.1); Has 114 Blast hits to 114 proteins in 19 species: Archae - 0; Bacteria - 0; Metazoa - 0; Fungi - 0; Plants - 102; Viruses - 0; Othe…	ath:AT2G28690	4	0	-8.27	-8.37	-7.46
comp18949_c0	AT4G29905.1	AT4G29905	unknown protein; BEST Arabidopsis thaliana protein match is: unknown protein (TAIR:AT5G57123.1); Has 73 Blast hits to 73 proteins in 13 species: Archae - 0; Bacteria - 0; Metazoa - 0; Fungi - 0; Plants - 73; Viruses - 0; Other Eukaryotes - 0 (source: NCBI BLink).	ath:AT4G29905	4	0	-10.27	-12.26	-13.76
comp18959_c0	AT2G45910.1	AT2G45910	U-box domain-containing protein kinase family protein \\ U-box domain-containing protein kinase family protein; FUNCTIONS IN: ubiquitin-protein ligase activity, protein serine/threonine kinase activity, protein kinase activity, kinase activity, ATP binding; INVOLVED IN: protein amino acid phosphorylation, response to stress, protein ubiquitination; LOCATED IN: ubiquitin ligase complex; EXPRESSED …	ath:AT2G45910	4	0	-51	-66.94	-57.28
comp19042_c0	AT3G06880	AT3G06880	Transducin/WD40 repeat-like superfamily protein \\ Transducin/WD40 repeat-like superfamily protein; FUNCTIONS IN: binding, nucleotide binding; LOCATED IN: cellular_component unknown; CONTAINS InterPro DOMAIN/s: WD40 repeat 2 (InterPro:IPR019782), WD40 repeat, conserved site (InterPro:IPR019775), WD40 repeat (InterPro:IPR001680), WD40 repeat-like-containing domain (InterPro:IPR011046), WD40-repeat…	ath:AT3G06880	4	0	-1.88	-2.31	-2.31
comp19176_c0	AT4G16750.1	AT4G16750	Integrase-type DNA-binding superfamily protein \\ encodes a member of the DREB subfamily A-4 of ERF/AP2 transcription factor family. The protein contains one AP2 domain. There are 17 members in this subfamily including TINY. \\ Integrase-type DNA-binding superfamily protein; CONTAINS InterPro DOMAIN/s: DNA-binding, integrase-type (InterPro:IPR016177), Pathogenesis-related transcriptional factor/E…	ath:AT4G16750	4	0	-7.33	-7.27	-6.73
comp19202_c0	AT3G07460	AT3G07460	Protein of unknown function, DUF538 \\ Protein of unknown function, DUF538; FUNCTIONS IN: molecular_function unknown; INVOLVED IN: biological_process unknown; LOCATED IN: vacuole; CONTAINS InterPro DOMAIN/s: Protein of unknown function DUF538 (InterPro:IPR007493); BEST Arabidopsis thaliana protein match is: Protein of unknown function, DUF538 (TAIR:AT3G07470.1); Has 535 Blast hits to 535 proteins…	ath:AT3G07460	4	0	-4.85	-5.59	-6.53
comp19390_c0	AT1G68740.1	PHO1;H1	EXS (ERD1/XPR1/SYG1) family protein \\ Encodes PHO1;H1, a member of the PHO1 family. Involved in inorganic phosphate (Pi) transport and homeostasis. Complements pho1 mutation. \\ PHO1;H1; FUNCTIONS IN: molecular_function unknown; INVOLVED IN: cellular response to phosphate starvation, phosphate transport; LOCATED IN: integral to membrane; EXPRESSED IN: 24 plant structures; EXPRESSED DURING: 12 gr…	ath:AT1G68740	4	0	-3.08	-2.55	-1.96
comp19407_c0	AT1G61190.1	AT1G61190	LRR and NB-ARC domains-containing disease resistance protein \\ LRR and NB-ARC domains-containing disease resistance protein; FUNCTIONS IN: ATP binding; INVOLVED IN: N-terminal protein myristoylation, apoptosis, defense response; LOCATED IN: cellular_component unknown; CONTAINS InterPro DOMAIN/s: NB-ARC (InterPro:IPR002182), Disease resistance protein (InterPro:IPR000767); BEST Arabidopsis thalia…	ath:AT1G61190	4	0	-4.82	-5.81	-4.95
comp19506_c0	AT2G45080.1	cycp3;1	cyclin p3;1 \\ cyclin p3;1 (cycp3;1); CONTAINS InterPro DOMAIN/s: Negative regulatory factor PREG (InterPro:IPR012389), Cyclin-like (InterPro:IPR011028), Cyclin-related 2 (InterPro:IPR013922), Cyclin (InterPro:IPR006670); BEST Arabidopsis thaliana protein match is: cyclin p3;2 (TAIR:AT3G60550.1); Has 1274 Blast hits to 1274 proteins in 212 species: Archae - 0; Bacteria - 18; Metazoa - 174; Fungi …	ath:AT2G45080	4	0	-11.31	-11.54	-10.42
comp19506_c1	AT2G45080.1	cycp3;1	cyclin p3;1 \\ cyclin p3;1 (cycp3;1); CONTAINS InterPro DOMAIN/s: Negative regulatory factor PREG (InterPro:IPR012389), Cyclin-like (InterPro:IPR011028), Cyclin-related 2 (InterPro:IPR013922), Cyclin (InterPro:IPR006670); BEST Arabidopsis thaliana protein match is: cyclin p3;2 (TAIR:AT3G60550.1); Has 1274 Blast hits to 1274 proteins in 212 species: Archae - 0; Bacteria - 18; Metazoa - 174; Fungi …	ath:AT2G45080	4	0	-6.08	-6.22	-6.73
comp19679_c0	AT4G14200.1	AT4G14200	Pentatricopeptide repeat (PPR) superfamily protein \\ Pentatricopeptide repeat (PPR) superfamily protein; Has 30201 Blast hits to 17322 proteins in 780 species: Archae - 12; Bacteria - 1396; Metazoa - 17338; Fungi - 3422; Plants - 5037; Viruses - 0; Other Eukaryotes - 2996 (source: NCBI BLink).	ath:AT4G14200	4	0	-5.15	-5.46	-4.79
comp19739_c0	AT2G34060.1	AT2G34060	Peroxidase superfamily protein \\ Peroxidase superfamily protein; FUNCTIONS IN: peroxidase activity, heme binding; INVOLVED IN: response to oxidative stress, oxidation reduction; LOCATED IN: endomembrane system; EXPRESSED IN: root, flower; EXPRESSED DURING: petal differentiation and expansion stage; CONTAINS InterPro DOMAIN/s: Haem peroxidase (InterPro:IPR010255), Plant peroxidase (InterPro:IPR00…	ath:AT2G34060	4	0	-3.16	-2.57	-2.66
comp19796_c0	AT2G46710.1	AT2G46710	Rho GTPase activating protein with PAK-box/P21-Rho-binding domain \\ Rho GTPase activating protein with PAK-box/P21-Rho-binding domain; FUNCTIONS IN: Rac GTPase activator activity; INVOLVED IN: signal transduction; LOCATED IN: intracellular; EXPRESSED IN: 22 plant structures; EXPRESSED DURING: 13 growth stages; CONTAINS InterPro DOMAIN/s: PAK-box/P21-Rho-binding (InterPro:IPR000095), Rho GTPase a…	ath:AT2G46710	4	0	-4.87	-3.64	-4.15
comp19838_c0	AT1G62760.1	AT1G62760	Plant invertase/pectin methylesterase inhibitor superfamily protein \\ Plant invertase/pectin methylesterase inhibitor superfamily protein; FUNCTIONS IN: enzyme inhibitor activity, pectinesterase inhibitor activity, pectinesterase activity; EXPRESSED IN: stem, sepal, male gametophyte, carpel, stamen; EXPRESSED DURING: 4 anthesis; CONTAINS InterPro DOMAIN/s: Pectinesterase inhibitor (InterPro:IPR0…	ath:AT1G62760	4	0	-13.92	-13.8	-12.83
comp19893_c0	AT1G02400.1	GA2OX6	gibberellin 2-oxidase 6 \\ Encodes a gibberellin 2-oxidase that acts on C19 gibberellins but not C20 gibberellins. \\ gibberellin 2-oxidase 6 (GA2OX6); CONTAINS InterPro DOMAIN/s: Oxoglutarate/iron-dependent oxygenase (InterPro:IPR005123); BEST Arabidopsis thaliana protein match is: gibberellin 2-oxidase 4 (TAIR:AT1G47990.1); Has 8143 Blast hits to 8109 proteins in 973 species: Archae - 0; Bacter…	ath:AT1G02400	4	0	-6.9	-7.92	-7.42
comp19900_c0	AT1G34300.1	AT1G34300	lectin protein kinase family protein \\ lectin protein kinase family protein; FUNCTIONS IN: in 6 functions; INVOLVED IN: protein amino acid phosphorylation, recognition of pollen; LOCATED IN: plasma membrane; EXPRESSED IN: 23 plant structures; EXPRESSED DURING: 13 growth stages; CONTAINS InterPro DOMAIN/s: Curculin-like (mannose-binding) lectin (InterPro:IPR001480), Protein kinase, ATP binding si…	ath:AT1G34300	4	0	-6.23	-6.18	-5
comp19980_c0	AT5G47260.1	AT5G47260	ATP binding;GTP binding;nucleotide binding;nucleoside-triphosphatases \\ ATP binding;GTP binding;nucleotide binding;nucleoside-triphosphatases; FUNCTIONS IN: nucleoside-triphosphatase activity, GTP binding, nucleotide binding, ATP binding; INVOLVED IN: N-terminal protein myristoylation, apoptosis, defense response; LOCATED IN: cellular_component unknown; CONTAINS InterPro DOMAIN/s: ATPase, AAA+ t…	ath:AT5G47260	4	0	-3.77	-3.5	-2.44
comp20091_c0	AT5G01700	AT5G01700	Protein phosphatase 2C family protein \\ Protein phosphatase 2C family protein; FUNCTIONS IN: protein serine/threonine phosphatase activity, catalytic activity; INVOLVED IN: biological_process unknown; LOCATED IN: cellular_component unknown; EXPRESSED IN: 9 plant structures; EXPRESSED DURING: L mature pollen stage, M germinated pollen stage, 4 anthesis, petal differentiation and expansion stage; …	ath:AT5G01700	4	0	-5.31	-5.56	-4.46
comp20138_c0	AT5G58500.1	LSH5	Protein of unknown function (DUF640) \\ LIGHT SENSITIVE HYPOCOTYLS 5 (LSH5); CONTAINS InterPro DOMAIN/s: Protein of unknown function DUF640 (InterPro:IPR006936); BEST Arabidopsis thaliana protein match is: Protein of unknown function (DUF640) (TAIR:AT1G07090.1); Has 1807 Blast hits to 1807 proteins in 277 species: Archae - 0; Bacteria - 0; Metazoa - 736; Fungi - 347; Plants - 385; Viruses - 0; Ot…	ath:AT5G58500	4	0	-2.04	-2.36	-2.77
comp20176_c0	AT5G04770.1	CAT6	cationic amino acid transporter 6 \\ Encodes a member of the cationic amino acid transporter (CAT) subfamily of amino acid polyamine choline transporters. Does not mediate efficient uptake of basic amino acids in yeast or Xenopus systems but can transport neutral and acidic amino acid analogs. Expressed in sink tissues. Induced during infestation of roots by the plant parasitic root-knot nematode…	ath:AT5G04770	4	0	-4.14	-5.16	-5.7
comp20200_c0	AT1G15410.1	AT1G15410	aspartate-glutamate racemase family \\ aspartate-glutamate racemase family; FUNCTIONS IN: racemase and epimerase activity, acting on amino acids and derivatives; INVOLVED IN: metabolic process, cellular amino acid metabolic process; LOCATED IN: chloroplast; EXPRESSED IN: 22 plant structures; EXPRESSED DURING: 13 growth stages; CONTAINS InterPro DOMAIN/s: Asp/Glu/hydantoin racemase (InterPro:IPR01…	ath:AT1G15410	4	0	-2.88	-2.7	-3.56
comp20204_c0	AT1G30080.1	AT1G30080	Glycosyl hydrolase superfamily protein \\ Glycosyl hydrolase superfamily protein; FUNCTIONS IN: cation binding, hydrolase activity, hydrolyzing O-glycosyl compounds, catalytic activity; INVOLVED IN: carbohydrate metabolic process; LOCATED IN: endomembrane system; EXPRESSED IN: 9 plant structures; EXPRESSED DURING: 4 anthesis, F mature embryo stage, petal differentiation and expansion stage, E exp…	ath:AT1G30080	4	0	-3.97	-3.92	-4.46
comp20222_c2	AT1G47670.1	AT1G47670	Transmembrane amino acid transporter family protein \\ Transmembrane amino acid transporter family protein; FUNCTIONS IN: amino acid transmembrane transporter activity; INVOLVED IN: amino acid transport; LOCATED IN: plasma membrane, membrane; EXPRESSED IN: 20 plant structures; EXPRESSED DURING: 13 growth stages; CONTAINS InterPro DOMAIN/s: Amino acid transporter, transmembrane (InterPro:IPR013057…	ath:AT1G47670	4	0	-41.22	-34.78	-40.18
comp20284_c2	AT1G53830.1	PME2	pectin methylesterase 2 \\ encodes a pectin methylesterase \\ pectin methylesterase 2 (PME2); FUNCTIONS IN: pectinesterase activity; INVOLVED IN: cell wall modification; LOCATED IN: extracellular region, plant-type cell wall; EXPRESSED IN: sepal, flower, root, carpel; EXPRESSED DURING: 4 anthesis, petal differentiation and expansion stage; CONTAINS InterPro DOMAIN/s: Pectinesterase, active site (…	ath:AT1G53830	4	0	-7.69	-6.54	-8.64
comp20296_c0	AT2G34080.1	AT2G34080	Cysteine proteinases superfamily protein \\ Cysteine proteinases superfamily protein; FUNCTIONS IN: cysteine-type peptidase activity, cysteine-type endopeptidase activity; INVOLVED IN: proteolysis; LOCATED IN: endomembrane system; CONTAINS InterPro DOMAIN/s: Peptidase C1A, papain (InterPro:IPR013128), Proteinase inhibitor I29, cathepsin propeptide (InterPro:IPR013201), Peptidase C1A, papain C-ter…	ath:AT2G34080	4	0	-4.59	-5.28	-5.28
comp20300_c0	AT1G56020.1	AT1G56020	unknown protein; BEST Arabidopsis thaliana protein match is: unknown protein (TAIR:AT3G12970.1); Has 3011 Blast hits to 958 proteins in 192 species: Archae - 0; Bacteria - 193; Metazoa - 479; Fungi - 286; Plants - 158; Viruses - 8; Other Eukaryotes - 1887 (source: NCBI BLink).	ath:AT1G56020	4	0	-9.52	-9.77	-9.48
comp20317_c0	AT1G02810.1	AT1G02810	Plant invertase/pectin methylesterase inhibitor superfamily \\ Plant invertase/pectin methylesterase inhibitor superfamily; FUNCTIONS IN: enzyme inhibitor activity, pectinesterase activity; INVOLVED IN: cell wall modification; LOCATED IN: endomembrane system, cell wall, plant-type cell wall; EXPRESSED IN: 14 plant structures; EXPRESSED DURING: 6 growth stages; CONTAINS InterPro DOMAIN/s: Pectines…	ath:AT1G02810	4	0	-8.12	-8.04	-8.59
comp20317_c1	AT1G02810.1	AT1G02810	Plant invertase/pectin methylesterase inhibitor superfamily \\ Plant invertase/pectin methylesterase inhibitor superfamily; FUNCTIONS IN: enzyme inhibitor activity, pectinesterase activity; INVOLVED IN: cell wall modification; LOCATED IN: endomembrane system, cell wall, plant-type cell wall; EXPRESSED IN: 14 plant structures; EXPRESSED DURING: 6 growth stages; CONTAINS InterPro DOMAIN/s: Pectines…	ath:AT1G02810	4	0	-3.59	-2.89	-4.23
comp20353_c0	AT2G27430.1	AT2G27430	ARM repeat superfamily protein \\ ARM repeat superfamily protein; FUNCTIONS IN: binding; INVOLVED IN: biological_process unknown; LOCATED IN: cellular_component unknown; CONTAINS InterPro DOMAIN/s: Armadillo-like helical (InterPro:IPR011989), Armadillo-type fold (InterPro:IPR016024); BEST Arabidopsis thaliana protein match is: ARM repeat superfamily protein (TAIR:AT4G31890.2); Has 565 Blast hits …	ath:AT2G27430	4	0	-4.12	-3.11	-3.34
comp20392_c0	AT4G24050.1	AT4G24050	NAD(P)-binding Rossmann-fold superfamily protein \\ NAD(P)-binding Rossmann-fold superfamily protein; FUNCTIONS IN: oxidoreductase activity, binding, catalytic activity; INVOLVED IN: oxidation reduction, metabolic process; EXPRESSED IN: 15 plant structures; EXPRESSED DURING: 7 growth stages; CONTAINS InterPro DOMAIN/s: NAD(P)-binding domain (InterPro:IPR016040), Glucose/ribitol dehydrogenase (Int…	ath:AT4G24050	4	0	-13.38	-10.66	-8.77
comp20394_c0	AT4G01720.1	WRKY47	WRKY family transcription factor \\ member of WRKY Transcription Factor; Group II-b \\ WRKY47; CONTAINS InterPro DOMAIN/s: DNA-binding WRKY (InterPro:IPR003657); BEST Arabidopsis thaliana protein match is: WRKY family transcription factor (TAIR:AT4G04450.1); Has 3605 Blast hits to 3148 proteins in 215 species: Archae - 2; Bacteria - 4; Metazoa - 47; Fungi - 10; Plants - 3482; Viruses - 0; Other E…	ath:AT4G01720	4	0	-6.5	-4.9	-5.78
comp20411_c0	AT1G01360.1	RCAR1	regulatory component of ABA receptor 1 \\ Encodes RCAR1 (regulatory components of ABA receptor). Interacts with and regulates the type 2C protein phosphatases (PP2Cs) ABI1 and ABI2. Functions as abscisic acid sensor. \\ regulatory component of ABA receptor 1 (RCAR1); CONTAINS InterPro DOMAIN/s: Polyketide cyclase/dehydrase (InterPro:IPR019587); BEST Arabidopsis thaliana protein match is: PYR1-lik…	ath:AT1G01360	4	0	-9.91	-9.12	-9.92
comp20447_c0	AT1G53680.1	GSTU28	glutathione S-transferase TAU 28 \\ Encodes glutathione transferase belonging to the tau class of GSTs. Naming convention according to Wagner et al. (2002). \\ glutathione S-transferase TAU 28 (GSTU28); FUNCTIONS IN: glutathione transferase activity; INVOLVED IN: response to cadmium ion, toxin catabolic process; LOCATED IN: cytoplasm; EXPRESSED IN: 7 plant structures; EXPRESSED DURING: 4 anthesis…	ath:AT1G53680	4	0	-13.87	-10.82	-12.6
comp20447_c1	AT1G53680.1	GSTU28	glutathione S-transferase TAU 28 \\ Encodes glutathione transferase belonging to the tau class of GSTs. Naming convention according to Wagner et al. (2002). \\ glutathione S-transferase TAU 28 (GSTU28); FUNCTIONS IN: glutathione transferase activity; INVOLVED IN: response to cadmium ion, toxin catabolic process; LOCATED IN: cytoplasm; EXPRESSED IN: 7 plant structures; EXPRESSED DURING: 4 anthesis…	ath:AT1G53680	4	0	-18.7	-14.3	-16.04
comp20470_c0	AT5G44190.1	GLK2	GOLDEN2-like 2 \\ Encodes GLK2, Golden2-like 2, one of a pair of partially redundant nuclear transcription factors that regulate chloroplast development in a cell-autonomous manner. GLK1, Golden2-like 1, is encoded by At2g20570. GLK1 and GLK2 regulate the expression of the photosynthetic apparatus. \\ GOLDEN2-like 2 (GLK2); CONTAINS InterPro DOMAIN/s: Homeodomain-like (InterPro:IPR009057), Myb, D…	ath:AT5G44190	4	0	-13.54	-12.86	-13.43
comp20759_c0	AT2G39400.1	AT2G39400	alpha/beta-Hydrolases superfamily protein \\ alpha/beta-Hydrolases superfamily protein; BEST Arabidopsis thaliana protein match is: alpha/beta-Hydrolases superfamily protein (TAIR:AT3G55180.1); Has 4815 Blast hits to 4811 proteins in 1490 species: Archae - 34; Bacteria - 3394; Metazoa - 137; Fungi - 136; Plants - 554; Viruses - 35; Other Eukaryotes - 525 (source: NCBI BLink).	ath:AT2G39400	4	0	-12.9	-9.16	-8.61
comp20799_c0	AT2G36410	AT2G36410	Family of unknown function (DUF662) \\ Family of unknown function (DUF662) ; LOCATED IN: plasma membrane; EXPRESSED IN: 22 plant structures; EXPRESSED DURING: 13 growth stages; CONTAINS InterPro DOMAIN/s: Protein of unknown function DUF662 (InterPro:IPR007033); BEST Arabidopsis thaliana protein match is: Family of unknown function (DUF662) (TAIR:AT3G52920.1); Has 2751 Blast hits to 2501 proteins …	ath:AT2G36410	4	0	-6.02	-3.97	-5.42
comp20848_c0	AT5G53500.1	AT5G53500	Transducin/WD40 repeat-like superfamily protein \\ Transducin/WD40 repeat-like superfamily protein; CONTAINS InterPro DOMAIN/s: WD40 repeat 2 (InterPro:IPR019782), WD40 repeat-like-containing domain (InterPro:IPR011046), WD40-repeat-containing domain (InterPro:IPR017986), WD40/YVTN repeat-like-containing domain (InterPro:IPR015943), WD40 repeat (InterPro:IPR001680), WD40 repeat, subgroup (InterPr…	ath:AT5G53500	4	0	-2.92	-2.38	-2.3
comp20862_c0	AT3G54070.1	AT3G54070	Ankyrin repeat family protein \\ Ankyrin repeat family protein; CONTAINS InterPro DOMAIN/s: Ankyrin repeat-containing domain (InterPro:IPR020683), Ankyrin repeat (InterPro:IPR002110); BEST Arabidopsis thaliana protein match is: Ankyrin repeat family protein (TAIR:AT5G35810.1); Has 10613 Blast hits to 6237 proteins in 350 species: Archae - 27; Bacteria - 619; Metazoa - 5584; Fungi - 682; Plants - …	ath:AT3G54070	4	0	-1.67	-1.78	-1.73
comp20864_c0	AT1G01580.1	FRO2	ferric reduction oxidase 2 \\ Encodes the low-iron-inducible ferric chelate reductase responsible for reduction of iron at the root surface. It is likely to be the major Fe(III) chelate reductase in Arabidopsis iron metabolism. Coordinately regulated with IRT1, the major transporter responsible for high-affinity iron uptake from the soil, at both transcriptional and posttranscriptional levels. St…	ath:AT1G01580	4	0	-4.44	-3.12	-4.61
comp20864_c1	AT1G01580.1	FRO2	ferric reduction oxidase 2 \\ Encodes the low-iron-inducible ferric chelate reductase responsible for reduction of iron at the root surface. It is likely to be the major Fe(III) chelate reductase in Arabidopsis iron metabolism. Coordinately regulated with IRT1, the major transporter responsible for high-affinity iron uptake from the soil, at both transcriptional and posttranscriptional levels. St…	ath:AT1G01580	4	0	-7.6	-4.55	-7.36
comp20873_c0	AT1G15020	QSOX1	quiescin-sulfhydryl oxidase 1 \\ Encodes a protein disulfide isomerase-like (PDIL) protein, a member of a multigene family within the thioredoxin (TRX) superfamily. This protein also belongs to the quiescin-sulfhydryl oxidase (QSOX) family, which possess an Erv1-like domain at the COOH terminus in addition to a TRX domain. \\ quiescin-sulfhydryl oxidase 1 (QSOX1); FUNCTIONS IN: thiol oxidase acti…	ath:AT1G15020	4	0	-6.18	-6.9	-5.65
comp20933_c0	AT1G10640.1	AT1G10640	Pectin lyase-like superfamily protein \\ Pectin lyase-like superfamily protein; FUNCTIONS IN: polygalacturonase activity; INVOLVED IN: carbohydrate metabolic process; LOCATED IN: cellular_component unknown; EXPRESSED IN: 18 plant structures; EXPRESSED DURING: 11 growth stages; CONTAINS InterPro DOMAIN/s: Pectin lyase fold/virulence factor (InterPro:IPR011050), Parallel beta-helix repeat (InterPro…	ath:AT1G10640	4	0	-18.12	-20.84	-23.45
comp20966_c0	AT5G49700.1	AT5G49700	Predicted AT-hook DNA-binding family protein \\ Predicted AT-hook DNA-binding family protein; CONTAINS InterPro DOMAIN/s: Protein of unknown function DUF296 (InterPro:IPR005175), Predicted AT-hook DNA-binding (InterPro:IPR014476); BEST Arabidopsis thaliana protein match is: Predicted AT-hook DNA-binding family protein (TAIR:AT1G14490.1); Has 1807 Blast hits to 1807 proteins in 277 species: Archae…	ath:AT5G49700	4	0	-4.35	-4.68	-4.24
comp20993_c0	AT1G80240.1	AT1G80240	Protein of unknown function, DUF642 \\ Protein of unknown function, DUF642; CONTAINS InterPro DOMAIN/s: Protein of unknown function DUF642 (InterPro:IPR006946); BEST Arabidopsis thaliana protein match is: Protein of unknown function, DUF642 (TAIR:AT5G25460.1); Has 387 Blast hits to 327 proteins in 22 species: Archae - 0; Bacteria - 6; Metazoa - 0; Fungi - 0; Plants - 381; Viruses - 0; Other Eukar…	ath:AT1G80240	4	0	-6.91	-7.02	-7.6
comp21022_c0	AT1G80570	AT1G80570	RNI-like superfamily protein \\ RNI-like superfamily protein; CONTAINS InterPro DOMAIN/s: F-box domain, cyclin-like (InterPro:IPR001810); BEST Arabidopsis thaliana protein match is: F-box/RNI-like superfamily protein (TAIR:AT4G15475.1); Has 30201 Blast hits to 17322 proteins in 780 species: Archae - 12; Bacteria - 1396; Metazoa - 17338; Fungi - 3422; Plants - 5037; Viruses - 0; Other Eukaryotes -…	ath:AT1G80570	4	0	-8.92	-8.68	-7.34
comp21028_c0	AT4G39780.1	AT4G39780	Integrase-type DNA-binding superfamily protein \\ encodes a member of the DREB subfamily A-6 of ERF/AP2 transcription factor family. The protein contains one AP2 domain. There are 8 members in this subfamily including RAP2.4. \\ Integrase-type DNA-binding superfamily protein; FUNCTIONS IN: DNA binding, sequence-specific DNA binding transcription factor activity; INVOLVED IN: regulation of transcr…	ath:AT4G39780	4	0	-11.06	-7.22	-8.29
comp21141_c0	AT1G13610	AT1G13610	alpha/beta-Hydrolases superfamily protein \\ alpha/beta-Hydrolases superfamily protein; EXPRESSED IN: cotyledon, hypocotyl, root; CONTAINS InterPro DOMAIN/s: Alpha/beta hydrolase fold-1 (InterPro:IPR000073); BEST Arabidopsis thaliana protein match is: alpha/beta-Hydrolases superfamily protein (TAIR:AT3G30380.2); Has 4490 Blast hits to 4478 proteins in 963 species: Archae - 8; Bacteria - 1669; Met…	ath:AT1G13610	4	0	-8.8	-7.21	-7.38
comp21314_c0	AT3G12710.1	AT3G12710	DNA glycosylase superfamily protein \\ DNA glycosylase superfamily protein; FUNCTIONS IN: DNA-3-methyladenine glycosylase I activity, catalytic activity; INVOLVED IN: DNA repair, base-excision repair; EXPRESSED IN: 20 plant structures; EXPRESSED DURING: 13 growth stages; CONTAINS InterPro DOMAIN/s: DNA glycosylase (InterPro:IPR011257), Methyladenine glycosylase (InterPro:IPR005019); BEST Arabidop…	ath:AT3G12710	4	0	-11.12	-9.44	-11
comp21320_c0	AT5G06800	AT5G06800	myb-like HTH transcriptional regulator family protein \\ myb-like HTH transcriptional regulator family protein; CONTAINS InterPro DOMAIN/s: Homeodomain-like (InterPro:IPR009057), Myb, DNA-binding (InterPro:IPR014778), HTH transcriptional regulator, Myb-type, DNA-binding (InterPro:IPR017930), Myb-like DNA-binding domain, SHAQKYF class (InterPro:IPR006447), Homeodomain-related (InterPro:IPR012287);…	ath:AT5G06800	4	0	-3.47	-3.53	-3.8
comp21407_c0	AT2G29650	PHT4;1	phosphate transporter 4;1 \\ Encodes an inorganic phosphate transporter (PHT4;1) that is localized to the thylakoid membrane. \\ phosphate transporter 4;1 (PHT4;1); CONTAINS InterPro DOMAIN/s: Major facilitator superfamily (InterPro:IPR020846), Major facilitator superfamily MFS-1 (InterPro:IPR011701), Major facilitator superfamily, general substrate transporter (InterPro:IPR016196); BEST Arabidop…	ath:AT2G29650	4	0	-10.16	-11.57	-12.52
comp21611_c0	AT5G05870.1	UGT76C1	UDP-glucosyl transferase 76C1 \\ UDP-glucosyl transferase 76C1 (UGT76C1); FUNCTIONS IN: in 6 functions; INVOLVED IN: metabolic process; LOCATED IN: cellular_component unknown; EXPRESSED IN: 17 plant structures; EXPRESSED DURING: 11 growth stages; CONTAINS InterPro DOMAIN/s: UDP-glucuronosyl/UDP-glucosyltransferase (InterPro:IPR002213); BEST Arabidopsis thaliana protein match is: UDP-Glycosyltrans…	ath:AT5G05870	4	0	-20.98	-14.8	-13.56
comp21655_c0	AT2G03720.1	MRH6	Adenine nucleotide alpha hydrolases-like superfamily protein \\ Involved in root hair development \\ morphogenesis of root hair 6 (MRH6); CONTAINS InterPro DOMAIN/s: UspA (InterPro:IPR006016), Rossmann-like alpha/beta/alpha sandwich fold (InterPro:IPR014729); BEST Arabidopsis thaliana protein match is: Adenine nucleotide alpha hydrolases-like superfamily protein (TAIR:AT1G69080.1); Has 237 Blast …	ath:AT2G03720	4	0	-5.23	-4.4	-3.64
comp21678_c0	AT2G28460.1	AT2G28460	Cysteine/Histidine-rich C1 domain family protein \\ Cysteine/Histidine-rich C1 domain family protein; FUNCTIONS IN: zinc ion binding; EXPRESSED IN: 14 plant structures; EXPRESSED DURING: 6 growth stages; CONTAINS InterPro DOMAIN/s: DC1 (InterPro:IPR004146), Zinc finger, PHD-type (InterPro:IPR001965), C1-like (InterPro:IPR011424); BEST Arabidopsis thaliana protein match is: Cysteine/Histidine-rich…	ath:AT2G28460	4	0	-4.28	-4.78	-4.71
comp21726_c0	AT5G41790.1	CIP1	COP1-interactive protein 1 \\ encodes a protein that physically interacts specifically with the putative coiled-coil region of COP1 in vitro. In hypocotyl and cotyledon protoplasts, it is associated to the cytoskeleton, but not in the root. expression is not regulated by light. \\ COP1-interactive protein 1 (CIP1); FUNCTIONS IN: protein binding; INVOLVED IN: regulation of protein import into nucl…	ath:AT5G41790	4	0	-46.76	-45.24	-46.29
comp21800_c1	AT3G63110.1	IPT3	isopentenyltransferase 3 \\ Encodes cytokinin synthase involved in cytokinin biosynthesis. IPT3 subcellular localization is modulated by farnesylation- when farnesylated it is localized to the nucleus, otherwise to the chloroplast. \\ isopentenyltransferase 3 (IPT3); CONTAINS InterPro DOMAIN/s: tRNA isopentenyltransferase (InterPro:IPR002627); BEST Arabidopsis thaliana protein match is: isopenten…	ath:AT3G63110	4	0	-6	-5.54	-6.53
comp21818_c0	AT5G54590	AT5G54590	Protein kinase superfamily protein \\ Protein kinase superfamily protein; FUNCTIONS IN: protein serine/threonine kinase activity, protein kinase activity, ATP binding; INVOLVED IN: protein amino acid phosphorylation; LOCATED IN: endomembrane system; EXPRESSED IN: 12 plant structures; EXPRESSED DURING: 7 growth stages; CONTAINS InterPro DOMAIN/s: Protein kinase, catalytic domain (InterPro:IPR00071…	ath:AT5G54590	4	0	-6.76	-3.41	-3.58
comp22058_c1	AT4G19970.1	AT4G19970	CONTAINS InterPro DOMAIN/s: Nucleotide-diphospho-sugar transferase, predicted (InterPro:IPR005069); BEST Arabidopsis thaliana protein match is: Nucleotide-diphospho-sugar transferase family protein (TAIR:AT5G44820.1); Has 801 Blast hits to 466 proteins in 35 species: Archae - 0; Bacteria - 0; Metazoa - 2; Fungi - 0; Plants - 750; Viruses - 0; Other Eukaryotes - 49 (source: NCBI BLink).	ath:AT4G19970	4	0	-3.16	-2.59	-3.37
comp22071_c0	AT1G51060.1	HTA10	histone H2A 10 \\ Encodes HTA10, a histone H2A protein. \\ histone H2A 10 (HTA10); FUNCTIONS IN: DNA binding; INVOLVED IN: nucleosome assembly; LOCATED IN: nucleolus, cell wall; EXPRESSED IN: 24 plant structures; EXPRESSED DURING: 15 growth stages; CONTAINS InterPro DOMAIN/s: Histone H2A (InterPro:IPR002119), Histone-fold (InterPro:IPR009072), Histone core (InterPro:IPR007125); BEST Arabidopsis t…	ath:AT1G51060	4	0	-19.46	-19.36	-17.62
comp22074_c0	AT5G07820.1	AT5G07820	Plant calmodulin-binding protein-related \\ Plant calmodulin-binding protein-related; CONTAINS InterPro DOMAIN/s: Calmodulin-binding protein, plant (InterPro:IPR012417); BEST Arabidopsis thaliana protein match is: Plant calmodulin-binding protein-related (TAIR:AT5G61260.1); Has 1807 Blast hits to 1807 proteins in 277 species: Archae - 0; Bacteria - 0; Metazoa - 736; Fungi - 347; Plants - 385; Vir…	ath:AT5G07820	4	0	-10.38	-8.41	-7.93
comp22088_c1	AT1G22030.1	AT1G22030	CONTAINS InterPro DOMAIN/s: Protein BYPASS related (InterPro:IPR008511); BEST Arabidopsis thaliana protein match is: unknown protein (TAIR:AT1G77855.1); Has 99 Blast hits to 99 proteins in 17 species: Archae - 0; Bacteria - 0; Metazoa - 3; Fungi - 0; Plants - 96; Viruses - 0; Other Eukaryotes - 0 (source: NCBI BLink).	ath:AT1G22030	4	0	-6.24	-6.29	-6.52
comp22139_c0	AT3G26510	AT3G26510	Octicosapeptide/Phox/Bem1p family protein \\ Octicosapeptide/Phox/Bem1p family protein; CONTAINS InterPro DOMAIN/s: Octicosapeptide/Phox/Bem1p (InterPro:IPR000270); BEST Arabidopsis thaliana protein match is: octicosapeptide/Phox/Bem1p (PB1) domain-containing protein (TAIR:AT1G70640.1); Has 35333 Blast hits to 34131 proteins in 2444 species: Archae - 798; Bacteria - 22429; Metazoa - 974; Fungi - …	ath:AT3G26510	4	0	-18.93	-16.18	-13.01
comp22263_c0	AT5G44130.1	FLA13	FASCICLIN-like arabinogalactan protein 13 precursor \\ FASCICLIN-like arabinogalactan protein 13 precursor (FLA13); FUNCTIONS IN: molecular_function unknown; LOCATED IN: anchored to plasma membrane, plasma membrane, anchored to membrane, plant-type cell wall; EXPRESSED IN: 23 plant structures; EXPRESSED DURING: 14 growth stages; CONTAINS InterPro DOMAIN/s: FAS1 domain (InterPro:IPR000782); BEST A…	ath:AT5G44130	4	0	-35.76	-26.67	-35.13
comp22340_c0	AT3G19850.1	AT3G19850	Phototropic-responsive NPH3 family protein \\ Phototropic-responsive NPH3 family protein; FUNCTIONS IN: signal transducer activity; INVOLVED IN: response to light stimulus; LOCATED IN: endomembrane system; EXPRESSED IN: 19 plant structures; EXPRESSED DURING: 13 growth stages; CONTAINS InterPro DOMAIN/s: NPH3 (InterPro:IPR004249), BTB/POZ (InterPro:IPR013069), BTB/POZ fold (InterPro:IPR011333), BT…	ath:AT3G19850	4	0	-1.88	-1.68	-1.84
comp22343_c0	AT5G40450.1	AT5G40450	unknown protein; FUNCTIONS IN: molecular_function unknown; INVOLVED IN: biological_process unknown; LOCATED IN: chloroplast, plasma membrane; EXPRESSED IN: 24 plant structures; EXPRESSED DURING: 13 growth stages; Has 30201 Blast hits to 17322 proteins in 780 species: Archae - 12; Bacteria - 1396; Metazoa - 17338; Fungi - 3422; Plants - 5037; Viruses - 0; Other Eukaryotes - 2996 (source: NCBI BLin…	ath:AT5G40450	4	0	-4.94	-5.35	-4.78
comp22354_c0	AT1G46264.1	HSFB4	heat shock transcription factor B4 \\ Encodes SCHIZORIZA, a member of Heat Shock Transcription Factor (Hsf) family. Functions as a nuclear factor regulating asymmetry of stem cell divisions. \\ heat shock transcription factor B4 (HSFB4); FUNCTIONS IN: DNA binding, sequence-specific DNA binding transcription factor activity; INVOLVED IN: asymmetric cell division; LOCATED IN: nucleus; EXPRESSED IN:…	ath:AT1G46264	4	0	-1.74	-2.16	-2.2
comp22395_c0	F14I23_60	AT5G27900	transposable element gene \\ non-LTR retrotransposon family (LINE), has a 2.1e-26 P-value blast match to GB:AAB41224 ORF2 (LINE-element) (Rattus norvegicus)		4	0	-3.31	-4.17	-4.31
comp22422_c1	AT1G56600.1	GolS2	galactinol synthase 2 \\ galactinol synthase 2 (GolS2); CONTAINS InterPro DOMAIN/s: Glycosyl transferase, family 8 (InterPro:IPR002495); BEST Arabidopsis thaliana protein match is: galactinol synthase 3 (TAIR:AT1G09350.1); Has 1296 Blast hits to 1295 proteins in 304 species: Archae - 0; Bacteria - 134; Metazoa - 258; Fungi - 290; Plants - 471; Viruses - 73; Other Eukaryotes - 70 (source: NCBI BLi…	ath:AT1G56600	4	0	-0.95	-0.97	-0.99
comp22445_c0	AT3G24450.1	AT3G24450	Heavy metal transport/detoxification superfamily protein \\ Heavy metal transport/detoxification superfamily protein ; FUNCTIONS IN: copper ion binding, metal ion binding; INVOLVED IN: copper ion transport, metal ion transport; LOCATED IN: endomembrane system; EXPRESSED IN: 15 plant structures; EXPRESSED DURING: 8 growth stages; CONTAINS InterPro DOMAIN/s: Heavy metal transport/detoxification pro…	ath:AT3G24450	4	0	-7.69	-6.52	-6.93
comp22453_c0	AT3G47000.1	AT3G47000	Glycosyl hydrolase family protein \\ Glycosyl hydrolase family protein; FUNCTIONS IN: hydrolase activity, hydrolyzing O-glycosyl compounds; INVOLVED IN: carbohydrate metabolic process; LOCATED IN: cellular_component unknown; EXPRESSED IN: 23 plant structures; EXPRESSED DURING: 13 growth stages; CONTAINS InterPro DOMAIN/s: Glycoside hydrolase, family 3, N-terminal (InterPro:IPR001764), Glycoside h…	ath:AT3G47000	4	0	-5.92	-4.74	-6.14
comp22471_c0	AT4G12430.1	AT4G12430	Haloacid dehalogenase-like hydrolase (HAD) superfamily protein \\ Haloacid dehalogenase-like hydrolase (HAD) superfamily protein; FUNCTIONS IN: catalytic activity, trehalose-phosphatase activity; INVOLVED IN: trehalose biosynthetic process, metabolic process; EXPRESSED IN: sperm cell, male gametophyte, pollen tube; EXPRESSED DURING: L mature pollen stage, M germinated pollen stage; CONTAINS Inter…	ath:AT4G12430	4	0	-11.82	-11.63	-9.98
comp22500_c0	AT5G56550.1	OXS3	oxidative stress 3 \\ Encodes OXIDATIVE STRESS 3 (OXS3)&#65292; involved in tolerance to heavy metals and oxidative stress. \\ OXIDATIVE STRESS 3 (OXS3); BEST Arabidopsis thaliana protein match is: unknown protein (TAIR:AT4G26288.1); Has 1807 Blast hits to 1807 proteins in 277 species: Archae - 0; Bacteria - 0; Metazoa - 736; Fungi - 347; Plants - 385; Viruses - 0; Other Eukaryotes - 339 (source:…	ath:AT5G56550	4	0	-14.18	-7.66	-7.07
comp22530_c1	AT3G07650	COL9	CONSTANS-like 9 \\ This gene belongs to the CO (CONSTANS) gene family. This gene family is divided in three subgroups: groups III, to which COL9 belongs, is characterised by one B-box (supposed to regulate protein-protein interactions) and a second diverged zinc finger. COL9 downregulates expression of CO (CONSTANS) as well as FT and SOC1 which are known regulatory targets of CO. \\ CONSTANS-like…	ath:AT3G07650	4	0	-6.44	-5.31	-3.81
comp22551_c0	AT5G16490.1	RIC4	ROP-interactive CRIB motif-containing protein 4 \\ encodes a member of a novel protein family that contains contain a CRIB (for Cdc42/Rac-interactive binding) motif required for their specific interaction with GTP-bound Rop1 (plant-specific Rho GTPase). It interacts with Rop1 and is involved in pollen tube growth and function, and exocytosis in the pollen tube tip. Protein most similar to RIC2 (f…	ath:AT5G16490	4	0	-31.66	-27.4	-23.48
comp225753_c0	AT5G46330.1	FLS2	Leucine-rich receptor-like protein kinase family protein \\ Encodes a leucine-rich repeat serine/threonine protein kinase that is expressed ubiquitously. FLS2 is involved in MAP kinase signalling relay involved in innate immunity. Essential in the perception of flagellin, a potent elicitor of the defense response. FLS2 is directed for degradation by the bacterial ubiquitin ligase AvrPtoB. \\ FLAG…	ath:AT5G46330	4	0	-0.6	-0.72	-0.76
comp22641_c0	AT4G27970.1	SLAH2	SLAC1 homologue 2 \\ Encodes a protein with ten predicted transmembrane helices. The SLAH2 protein has similarity to the SLAC1 protein involved in ion homeostasis in guard cells. But, it is not expressed in guard cells and cannot complement a slac1-2 mutant suggesting that it performs a different function. SLAH2:GFP localizes to the plasma membrane. \\ SLAC1 homologue 2 (SLAH2); FUNCTIONS IN: tra…	ath:AT4G27970	4	0	-1.72	-1.38	-1.3
comp22684_c0	AT1G77210	STP14	sugar transporter 14 \\ AtSTP14 belongs to the family of sugar transport proteins (AtSTPs)in volved in monosaccharide transport. Heterologous expression in yeast revealed that AtSTP14 is the transporter specifc for galactose and does not transport other monosaccharides such as glucose or fructose. \\ sugar transport protein 14 (STP14); FUNCTIONS IN: galactose transmembrane transporter activity, c…	ath:AT1G77210	4	0	-2.9	-2.29	-2.25
comp22811_c0	AT5G65925.1	AT5G65925	unknown protein; BEST Arabidopsis thaliana protein match is: unknown protein (TAIR:AT3G49820.1); Has 45 Blast hits to 45 proteins in 6 species: Archae - 0; Bacteria - 0; Metazoa - 0; Fungi - 0; Plants - 45; Viruses - 0; Other Eukaryotes - 0 (source: NCBI BLink).	ath:AT5G65925	4	0	-8.03	-6.52	-5.51
comp22825_c0	AT3G09780.1	CCR1	CRINKLY4 related 1 \\ CRINKLY4 related 1 (CCR1); FUNCTIONS IN: protein serine/threonine kinase activity, receptor activity, protein kinase activity, kinase activity, ATP binding; INVOLVED IN: protein amino acid phosphorylation; EXPRESSED IN: 16 plant structures; EXPRESSED DURING: 7 growth stages; CONTAINS InterPro DOMAIN/s: TNFR/CD27/30/40/95 cysteine-rich region (InterPro:IPR001368), Protein kin…	ath:AT3G09780	4	0	-3.4	-4.11	-4.07
comp22879_c0	AT2G36050.1	OFP15	ovate family protein 15 \\ ovate family protein 15 (OFP15); LOCATED IN: chloroplast; EXPRESSED IN: sepal, carpel, stamen; EXPRESSED DURING: 4 anthesis, petal differentiation and expansion stage; CONTAINS InterPro DOMAIN/s: Protein of unknown function DUF623 (InterPro:IPR006458); BEST Arabidopsis thaliana protein match is: ovate family protein 18 (TAIR:AT3G52540.1); Has 245 Blast hits to 245 prote…	ath:AT2G36050	4	0	-6.21	-5.42	-5.73
comp22880_c0	AT1G65310.1	XTH17	xyloglucan endotransglucosylase/hydrolase 17 \\ Encodes a xyloglucan endotransglucosylase/hydrolase with only only the endotransglucosylase (XET; EC 2.4.1.207) activity towards xyloglucan and non-detectable endohydrolytic (XEH; EC 3.2.1.151) activity. Expressed in the mature or basal regions of both the main and lateral roots, but not in the tip of these roots where cell division occurs. \\ xylog…	ath:AT1G65310	4	0	-54.35	-61.87	-64.53
comp23033_c0	AT5G64430.1	AT5G64430	Octicosapeptide/Phox/Bem1p family protein \\ Octicosapeptide/Phox/Bem1p family protein; FUNCTIONS IN: molecular_function unknown; INVOLVED IN: biological_process unknown; LOCATED IN: chloroplast envelope; EXPRESSED IN: cultured cell; CONTAINS InterPro DOMAIN/s: Octicosapeptide/Phox/Bem1p (InterPro:IPR000270); BEST Arabidopsis thaliana protein match is: Octicosapeptide/Phox/Bem1p family protein (T…	ath:AT5G64430	4	0	-37.75	-53.76	-45.5
comp23059_c0					4	0	-3.08	-3.94	-4.04
comp23085_c1	AT3G26230.1	CYP71B24	cytochrome P450, family 71, subfamily B, polypeptide 24 \\ putative cytochrome P450 \\ cytochrome P450, family 71, subfamily B, polypeptide 24 (CYP71B24); FUNCTIONS IN: electron carrier activity, monooxygenase activity, iron ion binding, oxygen binding, heme binding; INVOLVED IN: oxidation reduction; EXPRESSED IN: 14 plant structures; EXPRESSED DURING: 9 growth stages; CONTAINS InterPro DOMAIN/s:…	ath:AT3G26230	4	0	-3.68	-3.78	-3.41
comp23090_c1	AT1G12090.1	ELP	extensin-like protein \\ extensin-like protein (ELP) \\ extensin-like protein (ELP); FUNCTIONS IN: lipid binding; INVOLVED IN: lipid transport; LOCATED IN: endomembrane system; EXPRESSED IN: 22 plant structures; EXPRESSED DURING: 13 growth stages; CONTAINS InterPro DOMAIN/s: Bifunctional inhibitor/plant lipid transfer protein/seed storage (InterPro:IPR016140), Plant lipid transfer protein/seed st…	ath:AT1G12090	4	0	-43.5	-51.76	-62.9
comp23127_c0	AT5G24775.1	AT5G24775	transposable element gene \\ CACTA-like transposase family (En/Spm), has a 1.6e-99 P-value blast match to GB:BAA20532 ORF of transposon Tdc1 (CACTA-element) (Daucus carota)		4	0	-2.12	-2.26	-3
comp23146_c0	AT3G63210.1	MARD1	Protein of unknown function (DUF581) \\ encodes a novel zinc-finger protein with a proline-rich N-terminus, identical to senescence-associated protein SAG102 \\ Protein of unknown function (DUF581); CONTAINS InterPro DOMAIN/s: Protein of unknown function DUF581 (InterPro:IPR007650); BEST Arabidopsis thaliana protein match is: Protein of unknown function (DUF581) (TAIR:AT3G22550.1); Has 30201 Blas…	ath:AT3G63210	4	0	-48.22	-40.78	-38.11
comp23157_c0	AT5G13485.1	AT5G13485	transposable element gene \\ non-LTR retrotransposon family (LINE), has a 6.7e-12 P-value blast match to GB:AAA39398 ORF2 (Mus musculus) (LINE-element)		4	0	-1.04	-1.15	-1.18
comp23184_c1	AT3G47000.1	AT3G47000	Glycosyl hydrolase family protein \\ Glycosyl hydrolase family protein; FUNCTIONS IN: hydrolase activity, hydrolyzing O-glycosyl compounds; INVOLVED IN: carbohydrate metabolic process; LOCATED IN: cellular_component unknown; EXPRESSED IN: 23 plant structures; EXPRESSED DURING: 13 growth stages; CONTAINS InterPro DOMAIN/s: Glycoside hydrolase, family 3, N-terminal (InterPro:IPR001764), Glycoside h…	ath:AT3G47000	4	0	-8.78	-8.38	-9.12
comp23208_c3	AT1G31320.1	LBD4	LOB domain-containing protein 4 \\ LOB domain-containing protein 4 (LBD4); CONTAINS InterPro DOMAIN/s: Lateral organ boundaries, LOB (InterPro:IPR004883); BEST Arabidopsis thaliana protein match is: ASYMMETRIC LEAVES 2-like 9 (TAIR:AT1G16530.1); Has 1039 Blast hits to 1034 proteins in 25 species: Archae - 0; Bacteria - 0; Metazoa - 0; Fungi - 0; Plants - 1039; Viruses - 0; Other Eukaryotes - 0 (s…	ath:AT1G31320	4	0	-27.92	-20.73	-17.87
comp23221_c1					4	0	-4.14	-3.9	-3.49
comp23372_c0	AT5G62470	MYB96	myb domain protein 96 \\ Encodes a R2R3 type Myb transcription factor whose expression is strongly induced by abscisic acid. Mediates abscisic acid signaling during drought stress response. \\ myb domain protein 96 (MYB96); CONTAINS InterPro DOMAIN/s: SANT, DNA-binding (InterPro:IPR001005), Homeodomain-like (InterPro:IPR009057), Myb, DNA-binding (InterPro:IPR014778), HTH transcriptional regulator…	ath:AT5G62470	4	0	-2.74	-3.26	-3.32
comp23486_c0	AT5G42210.1	AT5G42210	Major facilitator superfamily protein \\ Major facilitator superfamily protein; FUNCTIONS IN: molecular_function unknown; INVOLVED IN: transmembrane transport; LOCATED IN: endomembrane system; CONTAINS InterPro DOMAIN/s: Major facilitator superfamily MFS-1 (InterPro:IPR011701), Major facilitator superfamily, general substrate transporter (InterPro:IPR016196); BEST Arabidopsis thaliana protein mat…	ath:AT5G42210	4	0	-2.91	-3.66	-3.65
comp23509_c0	AT5G12440	AT5G12440	CCCH-type zinc fingerfamily protein with RNA-binding domain \\ CCCH-type zinc fingerfamily protein with RNA-binding domain; FUNCTIONS IN: nucleotide binding, zinc ion binding, nucleic acid binding; INVOLVED IN: biological_process unknown; EXPRESSED IN: 21 plant structures; EXPRESSED DURING: 13 growth stages; CONTAINS InterPro DOMAIN/s: Zinc finger, CCCH-type (InterPro:IPR000571), RNA recognition …	ath:AT5G12440	4	0	-8.59	-10	-9.2
comp23542_c1	AT4G36030.1	ARO3	armadillo repeat only 3 \\ Armadillo repeat protein. One of a family of four in Arabidopsis. Expressed in vegetative tissues, anthers and ovules. \\ armadillo repeat only 3 (ARO3); FUNCTIONS IN: binding; INVOLVED IN: biological_process unknown; LOCATED IN: cellular_component unknown; EXPRESSED IN: 24 plant structures; EXPRESSED DURING: 11 growth stages; CONTAINS InterPro DOMAIN/s: Armadillo-like …	ath:AT4G36030	4	0	-11.75	-15.36	-14.48
comp23727_c0	AT3G51680.1	AT3G51680	NAD(P)-binding Rossmann-fold superfamily protein \\ NAD(P)-binding Rossmann-fold superfamily protein; FUNCTIONS IN: oxidoreductase activity, binding, catalytic activity; INVOLVED IN: oxidation reduction, metabolic process; LOCATED IN: cellular_component unknown; EXPRESSED IN: cotyledon, root; CONTAINS InterPro DOMAIN/s: NAD(P)-binding domain (InterPro:IPR016040), Glucose/ribitol dehydrogenase (In…	ath:AT3G51680	4	0	-13.33	-10.7	-11.04
comp23739_c0	AT3G57630	AT3G57630	exostosin family protein \\ exostosin family protein; FUNCTIONS IN: catalytic activity; LOCATED IN: endomembrane system, membrane; EXPRESSED IN: 21 plant structures; EXPRESSED DURING: 13 growth stages; CONTAINS InterPro DOMAIN/s: EGF, extracellular (InterPro:IPR013111), Exostosin-like (InterPro:IPR004263), EGF-like (InterPro:IPR006210), EGF-like, type 3 (InterPro:IPR000742), EGF-like region, cons…	ath:AT3G57630	4	0	-7.41	-8.37	-6.79
comp23759_c0	AT3G20820.1	AT3G20820	Leucine-rich repeat (LRR) family protein \\ Leucine-rich repeat (LRR) family protein; INVOLVED IN: signal transduction, defense response; LOCATED IN: apoplast, cell wall, chloroplast, membrane; EXPRESSED IN: 23 plant structures; EXPRESSED DURING: 13 growth stages; CONTAINS InterPro DOMAIN/s: Leucine-rich repeat-containing N-terminal domain, type 2 (InterPro:IPR013210), Leucine-rich repeat (InterP…	ath:AT3G20820	4	0	-20.2	-21.82	-25.79
comp23793_c0	AT2G31940.1	AT2G31940	unknown protein; INVOLVED IN: biological_process unknown; LOCATED IN: endomembrane system; EXPRESSED IN: 16 plant structures; EXPRESSED DURING: 6 growth stages; BEST Arabidopsis thaliana protein match is: unknown protein (TAIR:AT5G19875.1); Has 227 Blast hits to 227 proteins in 13 species: Archae - 0; Bacteria - 0; Metazoa - 0; Fungi - 0; Plants - 227; Viruses - 0; Other Eukaryotes - 0 (source: N…	ath:AT2G31940	4	0	-27.83	-28.66	-28.72
comp23814_c0	AT1G18290.1	AT1G18290	unknown protein; FUNCTIONS IN: molecular_function unknown; INVOLVED IN: N-terminal protein myristoylation; LOCATED IN: chloroplast; EXPRESSED IN: root; Has 94 Blast hits to 94 proteins in 12 species: Archae - 0; Bacteria - 0; Metazoa - 0; Fungi - 0; Plants - 94; Viruses - 0; Other Eukaryotes - 0 (source: NCBI BLink).	ath:AT1G18290	4	0	-15.48	-18.38	-17.21
comp23884_c0	AT5G04950.1	NAS1	nicotianamine synthase 1 \\ Encodes a nicotianamide synthase. \\ nicotianamine synthase 1 (NAS1); CONTAINS InterPro DOMAIN/s: Nicotianamine synthase (InterPro:IPR004298); BEST Arabidopsis thaliana protein match is: nicotianamine synthase 2 (TAIR:AT5G56080.1); Has 1807 Blast hits to 1807 proteins in 277 species: Archae - 0; Bacteria - 0; Metazoa - 736; Fungi - 347; Plants - 385; Viruses - 0; Other…	ath:AT5G04950	4	0	-151.52	-135.92	-153
comp23905_c1	AT5G35575.1	AT5G35575	transposable element gene \\ Mutator-like transposase family, has a 7.5e-41 P-value blast match to GB:AAA21566 mudrA of transposon=MuDR (MuDr-element) (Zea mays)		4	0	-6.45	-4.05	-5.01
comp23913_c0	AT1G26930.1	AT1G26930	Galactose oxidase/kelch repeat superfamily protein \\ Galactose oxidase/kelch repeat superfamily protein; FUNCTIONS IN: molecular_function unknown; INVOLVED IN: biological_process unknown; LOCATED IN: peroxisome; EXPRESSED IN: 18 plant structures; EXPRESSED DURING: 8 growth stages; CONTAINS InterPro DOMAIN/s: Galactose oxidase/kelch, beta-propeller (InterPro:IPR011043), Kelch repeat type 1 (Inter…	ath:AT1G26930	4	0	-16.28	-12.5	-13.41
comp23913_c1	AT1G26930.1	AT1G26930	Galactose oxidase/kelch repeat superfamily protein \\ Galactose oxidase/kelch repeat superfamily protein; FUNCTIONS IN: molecular_function unknown; INVOLVED IN: biological_process unknown; LOCATED IN: peroxisome; EXPRESSED IN: 18 plant structures; EXPRESSED DURING: 8 growth stages; CONTAINS InterPro DOMAIN/s: Galactose oxidase/kelch, beta-propeller (InterPro:IPR011043), Kelch repeat type 1 (Inter…	ath:AT1G26930	4	0	-15.11	-11.94	-11.38
comp23921_c0	AT4G16780.1	HB-2	homeobox protein 2 \\ Encodes a homeodomain-leucine zipper protein that is rapidly and strongly induced by changes in the ratio of red to far-red light. It is also involved in cell expansion and cell proliferation and in the response to auxin. \\ homeobox protein 2 (HB-2); CONTAINS InterPro DOMAIN/s: HD-ZIP protein, N-terminal (InterPro:IPR006712), Helix-turn-helix motif, lambda-like repressor (I…	ath:AT4G16780	4	0	-11.98	-9.22	-8.86
comp23979_c0	AT5G25210.1	AT5G25210	unknown protein; BEST Arabidopsis thaliana protein match is: unknown protein (TAIR:AT4G32030.1); Has 30201 Blast hits to 17322 proteins in 780 species: Archae - 12; Bacteria - 1396; Metazoa - 17338; Fungi - 3422; Plants - 5037; Viruses - 0; Other Eukaryotes - 2996 (source: NCBI BLink).	ath:AT5G25210	4	0	-11.18	-10.4	-8.27
comp24036_c0	AT3G27170.1	CLC-B	chloride channel B \\ member of Anion channel protein family \\ chloride channel B (CLC-B); FUNCTIONS IN: nitrate:hydrogen symporter activity, anion channel activity, voltage-gated chloride channel activity; INVOLVED IN: chloride transport, transmembrane transport; LOCATED IN: plant-type vacuole membrane, intracellular; EXPRESSED IN: 13 plant structures; EXPRESSED DURING: 8 growth stages; CONTAIN…	ath:AT3G27170	4	0	-22.86	-24.13	-23.41
comp24036_c1	AT3G27170.1	CLC-B	chloride channel B \\ member of Anion channel protein family \\ chloride channel B (CLC-B); FUNCTIONS IN: nitrate:hydrogen symporter activity, anion channel activity, voltage-gated chloride channel activity; INVOLVED IN: chloride transport, transmembrane transport; LOCATED IN: plant-type vacuole membrane, intracellular; EXPRESSED IN: 13 plant structures; EXPRESSED DURING: 8 growth stages; CONTAIN…	ath:AT3G27170	4	0	-16.38	-15.59	-16.66
comp24041_c0	AT2G28500.1	LBD11	LOB domain-containing protein 11 \\ LOB domain-containing protein 11 (LBD11); INVOLVED IN: biological_process unknown; LOCATED IN: chloroplast; CONTAINS InterPro DOMAIN/s: Lateral organ boundaries, LOB (InterPro:IPR004883); BEST Arabidopsis thaliana protein match is: LOB domain-containing protein 1 (TAIR:AT1G07900.1); Has 1191 Blast hits to 1170 proteins in 85 species: Archae - 8; Bacteria - 66; …	ath:AT2G28500	4	0	-1.62	-1.54	-1.62
comp24072_c1	AT3G13040	AT3G13040	myb-like HTH transcriptional regulator family protein \\ myb-like HTH transcriptional regulator family protein; CONTAINS InterPro DOMAIN/s: Homeodomain-like (InterPro:IPR009057), Myb, DNA-binding (InterPro:IPR014778), HTH transcriptional regulator, Myb-type, DNA-binding (InterPro:IPR017930), Myb-like DNA-binding domain, SHAQKYF class (InterPro:IPR006447), Homeodomain-related (InterPro:IPR012287);…	ath:AT3G13040	4	0	-13.34	-12.9	-12.69
comp24145_c0	AT3G13040	AT3G13040	myb-like HTH transcriptional regulator family protein \\ myb-like HTH transcriptional regulator family protein; CONTAINS InterPro DOMAIN/s: Homeodomain-like (InterPro:IPR009057), Myb, DNA-binding (InterPro:IPR014778), HTH transcriptional regulator, Myb-type, DNA-binding (InterPro:IPR017930), Myb-like DNA-binding domain, SHAQKYF class (InterPro:IPR006447), Homeodomain-related (InterPro:IPR012287);…	ath:AT3G13040	4	0	-6.22	-5.75	-5.67
comp24150_c0	AT3G07540.1	AT3G07540	Actin-binding FH2 (formin homology 2) family protein \\ Actin-binding FH2 (formin homology 2) family protein; FUNCTIONS IN: actin binding; INVOLVED IN: cellular component organization, actin cytoskeleton organization; LOCATED IN: plasma membrane; EXPRESSED IN: 18 plant structures; EXPRESSED DURING: 11 growth stages; CONTAINS InterPro DOMAIN/s: Actin-binding FH2/DRF autoregulatory (InterPro:IPR003…	ath:AT3G07540	4	0	-4.8	-3.4	-4.41
comp24166_c0	AT1G61930.1	AT1G61930	Protein of unknown function, DUF584 \\ Protein of unknown function, DUF584; CONTAINS InterPro DOMAIN/s: Protein of unknown function DUF584 (InterPro:IPR007608); BEST Arabidopsis thaliana protein match is: Protein of unknown function, DUF584 (TAIR:AT1G11700.1); Has 322 Blast hits to 321 proteins in 17 species: Archae - 0; Bacteria - 0; Metazoa - 0; Fungi - 0; Plants - 322; Viruses - 0; Other Eukar…	ath:AT1G61930	4	0	-5.42	-4.77	-4.43
comp24190_c0	AT1G19330	AT1G19330	unknown protein; BEST Arabidopsis thaliana protein match is: unknown protein (TAIR:AT1G75060.1); Has 145 Blast hits to 145 proteins in 43 species: Archae - 0; Bacteria - 0; Metazoa - 40; Fungi - 0; Plants - 104; Viruses - 0; Other Eukaryotes - 1 (source: NCBI BLink).	ath:AT1G19330	4	0	-8.23	-6.16	-6.46
comp24228_c1	AT1G60950.1	FED A	2Fe-2S ferredoxin-like superfamily protein \\ encodes a major leaf ferredoxin \\ FED A; FUNCTIONS IN: electron carrier activity, iron-sulfur cluster binding, 2 iron, 2 sulfur cluster binding; INVOLVED IN: photosynthetic electron transport chain, response to light stimulus; LOCATED IN: chloroplast stroma, chloroplast; EXPRESSED IN: 22 plant structures; EXPRESSED DURING: 13 growth stages; CONTAINS …	ath:AT1G60950	4	0	-9.57	-8.3	-11.77
comp24265_c0	AT1G26790.1	AT1G26790	Dof-type zinc finger DNA-binding family protein \\ Dof-type zinc finger DNA-binding family protein; FUNCTIONS IN: DNA binding, sequence-specific DNA binding transcription factor activity; INVOLVED IN: regulation of transcription; LOCATED IN: endomembrane system; EXPRESSED IN: stem; CONTAINS InterPro DOMAIN/s: Zinc finger, Dof-type (InterPro:IPR003851); BEST Arabidopsis thaliana protein match is: …	ath:AT1G26790	4	0	-8.21	-9.08	-10.31
comp24314_c0					4	0	-3.39	-3.39	-3.39
comp24490_c0	AT1G22160.1	AT1G22160	Protein of unknown function (DUF581) \\ Protein of unknown function (DUF581); CONTAINS InterPro DOMAIN/s: Protein of unknown function DUF581 (InterPro:IPR007650); BEST Arabidopsis thaliana protein match is: Protein of unknown function (DUF581) (TAIR:AT1G78020.1); Has 511 Blast hits to 511 proteins in 19 species: Archae - 0; Bacteria - 0; Metazoa - 0; Fungi - 0; Plants - 511; Viruses - 0; Other Eu…	ath:AT1G22160	4	0	-4.44	-2.87	-3.29
comp24556_c3	AT3G14280.1	AT3G14280	unknown protein; Has 51 Blast hits to 51 proteins in 13 species: Archae - 0; Bacteria - 0; Metazoa - 0; Fungi - 0; Plants - 51; Viruses - 0; Other Eukaryotes - 0 (source: NCBI BLink).	ath:AT3G14280	4	0	-249.47	-191.78	-187.23
comp24573_c0	AT1G12610.1	DDF1	Integrase-type DNA-binding superfamily protein \\ Encodes a member of the DREB subfamily A-1 of ERF/AP2 transcription factor family (DDF1). The protein contains one AP2 domain. There are six members in this subfamily, including CBF1, CBF2, and CBF3. Overexpression of this gene results in delayed flowering and dwarfism, reduction of gibberellic acid biosynthesis, and increased tolerance to high le…	ath:AT1G12610	4	0	-8.94	-9.56	-9.01
comp24574_c0	AT5G03570	IREG2	iron regulated 2 \\ Encodes FPN2, a tonoplast localized nickel transport protein. FPN2 is one of the Arabidopsis orthologs (AT2G38460/IREG1/FPN1 and AT5G03570/IREG2/FPN2) the iron efflux transporter ferroportin (FPN) identified in animals. \\ iron regulated 2 (IREG2); CONTAINS InterPro DOMAIN/s: Ferroporti-1 (InterPro:IPR009716), Major facilitator superfamily, general substrate transporter (Inter…	ath:AT5G03570	4	0	-6.15	-3.97	-5.16
comp24593_c0	AT1G21200.1	AT1G21200	sequence-specific DNA binding transcription factors \\ sequence-specific DNA binding transcription factors; CONTAINS InterPro DOMAIN/s: SANT, DNA-binding (InterPro:IPR001005); BEST Arabidopsis thaliana protein match is: unknown protein (TAIR:AT1G76870.1); Has 317 Blast hits to 297 proteins in 56 species: Archae - 2; Bacteria - 28; Metazoa - 67; Fungi - 2; Plants - 135; Viruses - 9; Other Eukaryot…	ath:AT1G21200	4	0	-1.39	-1.79	-1.83
comp24605_c0	AT1G67910	AT1G67910	unknown protein; FUNCTIONS IN: molecular_function unknown; INVOLVED IN: biological_process unknown; LOCATED IN: chloroplast; EXPRESSED IN: 21 plant structures; EXPRESSED DURING: 12 growth stages; BEST Arabidopsis thaliana protein match is: unknown protein (TAIR:AT1G24577.1); Has 167 Blast hits to 167 proteins in 19 species: Archae - 0; Bacteria - 0; Metazoa - 0; Fungi - 0; Plants - 167; Viruses -…	ath:AT1G67910	4	0	-7.41	-6.58	-7.16
comp24645_c0	AT3G17470.1	CRSH	Ca2+-activated RelA/spot homolog \\ Ca2+-activated RelA/spot homolog (CRSH); FUNCTIONS IN: GTP diphosphokinase activity, calcium ion binding; INVOLVED IN: guanosine tetraphosphate metabolic process; LOCATED IN: chloroplast; EXPRESSED IN: 22 plant structures; EXPRESSED DURING: 13 growth stages; CONTAINS InterPro DOMAIN/s: EF-Hand 1, calcium-binding site (InterPro:IPR018247), EF-HAND 2 (InterPro:IP…	ath:AT3G17470	4	0	-7.87	-10.24	-10.69
comp24665_c0	AT2G47500.1	AT2G47500	P-loop nucleoside triphosphate hydrolases superfamily protein with CH (Calponin Homology) domain \\ P-loop nucleoside triphosphate hydrolases superfamily protein with CH (Calponin Homology) domain; FUNCTIONS IN: microtubule motor activity, ATP binding; INVOLVED IN: microtubule-based movement; EXPRESSED IN: 21 plant structures; EXPRESSED DURING: 12 growth stages; CONTAINS InterPro DOMAIN/s: Calpon…	ath:AT2G47500	4	0	-5.96	-4.31	-4.69
comp24665_c1	AT2G47500.1	AT2G47500	P-loop nucleoside triphosphate hydrolases superfamily protein with CH (Calponin Homology) domain \\ P-loop nucleoside triphosphate hydrolases superfamily protein with CH (Calponin Homology) domain; FUNCTIONS IN: microtubule motor activity, ATP binding; INVOLVED IN: microtubule-based movement; EXPRESSED IN: 21 plant structures; EXPRESSED DURING: 12 growth stages; CONTAINS InterPro DOMAIN/s: Calpon…	ath:AT2G47500	4	0	-3.91	-2.8	-2.39
comp24737_c0	AT3G22104.1	AT3G22104	Phototropic-responsive NPH3 family protein \\ Phototropic-responsive NPH3 family protein; FUNCTIONS IN: signal transducer activity; INVOLVED IN: response to light stimulus; EXPRESSED IN: 20 plant structures; EXPRESSED DURING: 13 growth stages; CONTAINS InterPro DOMAIN/s: NPH3 (InterPro:IPR004249), BTB/POZ fold (InterPro:IPR011333), BTB/POZ-like (InterPro:IPR000210); BEST Arabidopsis thaliana prot…	ath:AT3G22104	4	0	-7.68	-6.94	-5.77
comp24758_c1	AT1G80690.1	AT1G80690	PPPDE putative thiol peptidase family protein \\ PPPDE putative thiol peptidase family protein; CONTAINS InterPro DOMAIN/s: Protein of unknown function DUF862, eukaryotic (InterPro:IPR008580); BEST Arabidopsis thaliana protein match is: PPPDE putative thiol peptidase family protein (TAIR:AT5G25170.1); Has 30201 Blast hits to 17322 proteins in 780 species: Archae - 12; Bacteria - 1396; Metazoa - 1…	ath:AT1G80690	4	0	-29.42	-28.45	-33.27
comp24790_c0	AT1G75190	AT1G75190	unknown protein; Has 7306 Blast hits to 3858 proteins in 279 species: Archae - 15; Bacteria - 134; Metazoa - 3314; Fungi - 546; Plants - 228; Viruses - 207; Other Eukaryotes - 2862 (source: NCBI BLink).	ath:AT1G75190	4	0	-8.94	-6.83	-5
comp24797_c0	AT2G33830	AT2G33830	Dormancy/auxin associated family protein \\ Dormancy/auxin associated family protein; CONTAINS InterPro DOMAIN/s: Dormancyauxin associated (InterPro:IPR008406); BEST Arabidopsis thaliana protein match is: dormancy-associated protein-like 1 (TAIR:AT1G28330.1); Has 171 Blast hits to 171 proteins in 47 species: Archae - 0; Bacteria - 0; Metazoa - 0; Fungi - 0; Plants - 171; Viruses - 0; Other Eukary…	ath:AT2G33830	4	0	-588.48	-437.89	-281.57
comp24821_c0	AT4G19970.1	AT4G19970	CONTAINS InterPro DOMAIN/s: Nucleotide-diphospho-sugar transferase, predicted (InterPro:IPR005069); BEST Arabidopsis thaliana protein match is: Nucleotide-diphospho-sugar transferase family protein (TAIR:AT5G44820.1); Has 801 Blast hits to 466 proteins in 35 species: Archae - 0; Bacteria - 0; Metazoa - 2; Fungi - 0; Plants - 750; Viruses - 0; Other Eukaryotes - 49 (source: NCBI BLink).	ath:AT4G19970	4	0	-12.78	-11.54	-12.11
comp24828_c0	AT3G26520.1	TIP2	tonoplast intrinsic protein 2 \\ gamma tonoplast intrinsic protein 2 (TIP2). expressed throughout the plant and transcript level is increased upon NaCl or ABA treatments. NaCl stress-sensitive yeast mutant strains exhibit more resistance to salt when expressing this protein. \\ tonoplast intrinsic protein 2 (TIP2); FUNCTIONS IN: water channel activity; INVOLVED IN: response to salt stress, transp…	ath:AT3G26520	4	0	-1215.2	-904.19	-921.29
comp24851_c0	AT1G03010.1	AT1G03010	Phototropic-responsive NPH3 family protein \\ Phototropic-responsive NPH3 family protein; FUNCTIONS IN: signal transducer activity; INVOLVED IN: response to light stimulus, pollen tube growth; EXPRESSED IN: leaf apex, inflorescence meristem, cauline leaf, root, flower; EXPRESSED DURING: M germinated pollen stage, petal differentiation and expansion stage; CONTAINS InterPro DOMAIN/s: NPH3 (InterPr…	ath:AT1G03010	4	0	-2.96	-3.39	-3.23
comp24869_c0	AT3G13770.1	AT3G13770	Pentatricopeptide repeat (PPR) superfamily protein \\ Pentatricopeptide repeat (PPR) superfamily protein; CONTAINS InterPro DOMAIN/s: Pentatricopeptide repeat (InterPro:IPR002885); BEST Arabidopsis thaliana protein match is: Tetratricopeptide repeat (TPR)-like superfamily protein (TAIR:AT3G57430.1); Has 37890 Blast hits to 13461 proteins in 236 species: Archae - 0; Bacteria - 8; Metazoa - 36; Fun…	ath:AT3G13770	4	0	-2.62	-3.53	-3.4
comp249406_c0	AT3G48400.1	AT3G48400	Cysteine/Histidine-rich C1 domain family protein \\ Cysteine/Histidine-rich C1 domain family protein; CONTAINS InterPro DOMAIN/s: DC1 (InterPro:IPR004146), C1-like (InterPro:IPR011424); BEST Arabidopsis thaliana protein match is: Cysteine/Histidine-rich C1 domain family protein (TAIR:AT5G22355.1); Has 1943 Blast hits to 657 proteins in 28 species: Archae - 0; Bacteria - 0; Metazoa - 18; Fungi - 0…	ath:AT3G48400	4	0	-1.25	-1.52	-1.48
comp24959_c1	AT2G38640.1	AT2G38640	Protein of unknown function (DUF567) \\ Protein of unknown function (DUF567); CONTAINS InterPro DOMAIN/s: Protein of unknown function DUF567 (InterPro:IPR007612); BEST Arabidopsis thaliana protein match is: Protein of unknown function (DUF567) (TAIR:AT5G41590.1); Has 389 Blast hits to 388 proteins in 15 species: Archae - 0; Bacteria - 0; Metazoa - 0; Fungi - 1; Plants - 388; Viruses - 0; Other Eu…	ath:AT2G38640	4	0	-25.22	-23.48	-31.6
comp24971_c1	AT5G19040.1	IPT5	isopentenyltransferase 5 \\ Encodes cytokinin synthase. \\ isopentenyltransferase 5 (IPT5); CONTAINS InterPro DOMAIN/s: tRNA isopentenyltransferase (InterPro:IPR002627); BEST Arabidopsis thaliana protein match is: isopentenyltransferase 7 (TAIR:AT3G23630.1); Has 1807 Blast hits to 1807 proteins in 277 species: Archae - 0; Bacteria - 0; Metazoa - 736; Fungi - 347; Plants - 385; Viruses - 0; Other …	ath:AT5G19040	4	0	-2.26	-2.46	-2.74
comp24980_c0	AT1G02610.1	AT1G02610	RING/FYVE/PHD zinc finger superfamily protein \\ RING/FYVE/PHD zinc finger superfamily protein; FUNCTIONS IN: zinc ion binding; CONTAINS InterPro DOMAIN/s: Protein of unknown function DUF3675 (InterPro:IPR022143), Zinc finger, C3HC4 RING-type (InterPro:IPR018957), Zinc finger, RING-CH-type (InterPro:IPR011016); BEST Arabidopsis thaliana protein match is: RING/FYVE/PHD zinc finger superfamily prot…	ath:AT1G02610	4	0	-4.43	-3.76	-3.74
comp24983_c0	NM_112819.1	AT3G19320	Leucine-rich repeat (LRR) family protein \\ Leucine-rich repeat (LRR) family protein; LOCATED IN: endomembrane system; EXPRESSED IN: root; CONTAINS InterPro DOMAIN/s: Leucine-rich repeat (InterPro:IPR001611); BEST Arabidopsis thaliana protein match is: Leucine-rich repeat (LRR) family protein (TAIR:AT1G49750.1); Has 128497 Blast hits to 47794 proteins in 2067 species: Archae - 184; Bacteria - 147…	ath:AT3G19320	4	0	-1.1	-1.35	-1.34
comp25006_c0	AT5G25190.1	AT5G25190	Integrase-type DNA-binding superfamily protein \\ encodes a member of the ERF (ethylene response factor) subfamily B-6 of ERF/AP2 transcription factor family. The protein contains one AP2 domain. There are 12 members in this subfamily including RAP2.11. \\ Integrase-type DNA-binding superfamily protein; CONTAINS InterPro DOMAIN/s: DNA-binding, integrase-type (InterPro:IPR016177), Pathogenesis-rel…	ath:AT5G25190	4	0	-2.45	-1.82	-2.73
comp25050_c0	AT5G50150.1	AT5G50150	Protein of Unknown Function (DUF239) \\ Protein of Unknown Function (DUF239); CONTAINS InterPro DOMAIN/s: Protein of unknown function DUF239, plant (InterPro:IPR004314); BEST Arabidopsis thaliana protein match is: Protein of Unknown Function (DUF239) (TAIR:AT1G23340.2); Has 1807 Blast hits to 1807 proteins in 277 species: Archae - 0; Bacteria - 0; Metazoa - 736; Fungi - 347; Plants - 385; Viruses…	ath:AT5G50150	4	0	-11.73	-9.5	-9.49
comp25050_c1	AT5G50150.1	AT5G50150	Protein of Unknown Function (DUF239) \\ Protein of Unknown Function (DUF239); CONTAINS InterPro DOMAIN/s: Protein of unknown function DUF239, plant (InterPro:IPR004314); BEST Arabidopsis thaliana protein match is: Protein of Unknown Function (DUF239) (TAIR:AT1G23340.2); Has 1807 Blast hits to 1807 proteins in 277 species: Archae - 0; Bacteria - 0; Metazoa - 736; Fungi - 347; Plants - 385; Viruses…	ath:AT5G50150	4	0	-8.46	-7.75	-7.87
comp25055_c0	AT3G62280.1	AT3G62280	GDSL-like Lipase/Acylhydrolase superfamily protein \\ GDSL-like Lipase/Acylhydrolase superfamily protein; FUNCTIONS IN: hydrolase activity, acting on ester bonds, carboxylesterase activity; INVOLVED IN: lipid metabolic process; LOCATED IN: endomembrane system; EXPRESSED IN: hypocotyl, root, flower, cultured cell; EXPRESSED DURING: petal differentiation and expansion stage; CONTAINS InterPro DOMAI…	ath:AT3G62280	4	0	-3.13	-2.16	-2.99
comp25076_c0	AT5G65210	TGA1	bZIP transcription factor family protein \\ Encodes TGA1, a redox-controlled regulator of systemic acquired resistance. TGA1 targets the activation sequence-1 (as-1) element of the promoter region of defense proteins. TGA1 are S-nitrosylated. \\ TGA1; CONTAINS InterPro DOMAIN/s: Basic-leucine zipper (bZIP) transcription factor (InterPro:IPR004827), bZIP transcription factor, bZIP-1 (InterPro:IPR0…	ath:AT5G65210	4	0	-58.5	-47.3	-46.38
comp25120_c0	AT3G54780	AT3G54780	Zinc finger (C3HC4-type RING finger) family protein \\ Zinc finger (C3HC4-type RING finger) family protein; FUNCTIONS IN: ubiquitin-protein ligase activity, zinc ion binding; CONTAINS InterPro DOMAIN/s: Zinc finger, RING-type (InterPro:IPR001841), Zinc finger, C3HC4 RING-type (InterPro:IPR018957), von Willebrand factor, type A (InterPro:IPR002035); BEST Arabidopsis thaliana protein match is: Zinc…	ath:AT3G54780	4	0	-3.78	-3.89	-3.64
comp25154_c0					4	0	-98.6	-89.81	-86.37
comp25154_c1	AT3G01470.1	HB-1	homeobox 1 \\ Encodes a homeodomain leucine zipper class I (HD-Zip I) transcriptional activator involved in leaf development. \\ homeobox 1 (HB-1); FUNCTIONS IN: sequence-specific DNA binding, DNA binding, transcription activator activity, protein homodimerization activity, sequence-specific DNA binding transcription factor activity; INVOLVED IN: response to salt stress, response to blue light, p…	ath:AT3G01470	4	0	-213.8	-198.2	-192.15
comp25162_c1					4	0	-6.95	-6.23	-7.79
comp25227_c0	AT4G18510.1	CLE2	CLAVATA3/ESR-related 2 \\ CLE2, putative ligand, member of large gene family homologous to Clavata3 \\ CLAVATA3/ESR-related 2 (CLE2); Has 10 Blast hits to 10 proteins in 5 species: Archae - 0; Bacteria - 0; Metazoa - 0; Fungi - 0; Plants - 10; Viruses - 0; Other Eukaryotes - 0 (source: NCBI BLink).	ath:AT4G18510	4	0	-6.28	-6.1	-5.79
comp25253_c0	AT3G50740.1	UGT72E1	UDP-glucosyl transferase 72E1 \\ UGT72E1 is an UDPG:coniferyl alcohol glucosyltransferase which specifically glucosylates sinapyl- and coniferyl aldehydes. The enzyme is thought to be involved in lignin metabolism. \\ UDP-glucosyl transferase 72E1 (UGT72E1); CONTAINS InterPro DOMAIN/s: UDP-glucuronosyl/UDP-glucosyltransferase (InterPro:IPR002213); BEST Arabidopsis thaliana protein match is: UDP-G…	ath:AT3G50740	4	0	-33.38	-38.58	-33.64
comp25256_c0	AT2G31290	AT2G31290	Ubiquitin carboxyl-terminal hydrolase family protein \\ Ubiquitin carboxyl-terminal hydrolase family protein; LOCATED IN: mitochondrion; EXPRESSED IN: 17 plant structures; EXPRESSED DURING: 11 growth stages; CONTAINS InterPro DOMAIN/s: RNA recognition domain, plant (InterPro:IPR021099); BEST Arabidopsis thaliana protein match is: Ubiquitin carboxyl-terminal hydrolase family protein (TAIR:AT3G6309…	ath:AT2G31290	4	0	-3.45	-3.64	-3.15
comp25263_c0	AT1G25560.1	TEM1	AP2/B3 transcription factor family protein \\ Encodes a member of the RAV transcription factor family that contains AP2 and B3 binding domains. Involved in the regulation of flowering under long days. Loss of function results in early flowering. Overexpression causes late flowering and repression of expression of FT. Novel transcriptional regulator involved in ethylene signaling. Promoter bound b…	ath:AT1G25560	4	0	-12.6	-16.19	-15.81
comp25263_c1	AT1G68840	RAV2	related to ABI3/VP1 2 \\ Rav2 is part of a complex that has been named `regulator of the (H+)-ATPase of the vacuolar and endosomal membranes' (RAVE) \\ related to ABI3/VP1 2 (RAV2); FUNCTIONS IN: transcription repressor activity, DNA binding, sequence-specific DNA binding transcription factor activity; INVOLVED IN: regulation of transcription, DNA-dependent; LOCATED IN: chloroplast; EXPRESSED IN:…	ath:AT1G68840	4	0	-13.47	-17.61	-17.41
comp25290_c0	AT5G10930.1	CIPK5	CBL-interacting protein kinase 5 \\ Encodes CBL-interacting protein kinase 5 (CIPK5). \\ CBL-interacting protein kinase 5 (CIPK5); FUNCTIONS IN: protein serine/threonine kinase activity, protein kinase activity, kinase activity, ATP binding; INVOLVED IN: signal transduction, protein amino acid phosphorylation; LOCATED IN: cellular_component unknown; EXPRESSED IN: 22 plant structures; EXPRESSED DU…	ath:AT5G10930	4	0	-17.41	-16.53	-17.34
comp25290_c1	AT5G10930.1	CIPK5	CBL-interacting protein kinase 5 \\ Encodes CBL-interacting protein kinase 5 (CIPK5). \\ CBL-interacting protein kinase 5 (CIPK5); FUNCTIONS IN: protein serine/threonine kinase activity, protein kinase activity, kinase activity, ATP binding; INVOLVED IN: signal transduction, protein amino acid phosphorylation; LOCATED IN: cellular_component unknown; EXPRESSED IN: 22 plant structures; EXPRESSED DU…	ath:AT5G10930	4	0	-7.12	-6.43	-6.63
comp25290_c2	AT5G10930.1	CIPK5	CBL-interacting protein kinase 5 \\ Encodes CBL-interacting protein kinase 5 (CIPK5). \\ CBL-interacting protein kinase 5 (CIPK5); FUNCTIONS IN: protein serine/threonine kinase activity, protein kinase activity, kinase activity, ATP binding; INVOLVED IN: signal transduction, protein amino acid phosphorylation; LOCATED IN: cellular_component unknown; EXPRESSED IN: 22 plant structures; EXPRESSED DU…	ath:AT5G10930	4	0	-4.1	-3.57	-3.84
comp25338_c0	AT5G01740.1	AT5G01740	Nuclear transport factor 2 (NTF2) family protein \\ Nuclear transport factor 2 (NTF2) family protein; CONTAINS InterPro DOMAIN/s: Wound-induced protein, Wun1 (InterPro:IPR009798); BEST Arabidopsis thaliana protein match is: senescence associated gene 20 (TAIR:AT3G10985.1); Has 1807 Blast hits to 1807 proteins in 277 species: Archae - 0; Bacteria - 0; Metazoa - 736; Fungi - 347; Plants - 385; Viru…	ath:AT5G01740	4	0	-3.55	-2.7	-3.12
comp25341_c0	AT5G39785	AT5G39785	Protein of unknown function (DUF1666) \\ FUNCTIONS IN: structural constituent of ribosome; INVOLVED IN: translation; LOCATED IN: ribosome, intracellular; EXPRESSED IN: 23 plant structures; EXPRESSED DURING: 14 growth stages; CONTAINS InterPro DOMAIN/s: Ribosomal protein L34e (InterPro:IPR008195), Protein of unknown function DUF1666 (InterPro:IPR012870); BEST Arabidopsis thaliana protein match is:…	ath:AT5G39785	4	0	-4.06	-3.97	-4.17
comp25347_c1	AT1G76990	ACR3	ACT domain repeat 3 \\ ACT domain repeat 3 (ACR3); FUNCTIONS IN: amino acid binding; INVOLVED IN: nitrogen compound metabolic process, metabolic process; LOCATED IN: cytosol; EXPRESSED IN: 22 plant structures; EXPRESSED DURING: 13 growth stages; CONTAINS InterPro DOMAIN/s: Protein-PII uridylyltransferase (InterPro:IPR010043), Amino acid-binding ACT (InterPro:IPR002912); BEST Arabidopsis thaliana …	ath:AT1G76990	4	0	-61.97	-80.81	-81.75
comp25397_c0	AT1G12860.1	SCRM2	basic helix-loop-helix (bHLH) DNA-binding superfamily protein \\ Encodes ICE2 (Inducer of CBF Expression 2), a transcription factor of the bHLH family that participates in the response to deep freezing through the cold acclimation-dependent pathway. Overexpression of ICE2 results in increased tolerance to deep freezing stress after cold acclimation. \\ SCREAM 2 (SCRM2); FUNCTIONS IN: DNA binding,…	ath:AT1G12860	4	0	-2.37	-2.81	-3.11
comp25416_c1	AT2G28160.1	FRU	FER-like regulator of iron uptake \\ Encodes a putative transcription factor that regulates iron uptake responses. mRNA is detected in the outer cell layers of the root and accumulates in response to iron deficiency. The expression of many iron-regulated genes is dependent on FIT1. It specifically regulates FRO2 at the level of mRNA accumulation and IRT1 at the level of protein accumulation.Simil…	ath:AT2G28160	4	0	-38.14	-25.2	-24.93
comp25572_c0	AT1G76180	ERD14	Dehydrin family protein \\ Encodes a dehydrin protein whose expression is induced early on in response to dehydration stress. This gene's expression to cold occurs in two waves, with early induction occurring within 1 h and secondary induction occurring 5 h after the beginning of cold stress. Expression is also induced in response to ABA but not in response to 2,4-D, BA, and GA3. ERD14 protein is…	ath:AT1G76180	4	0	-436.66	-535.98	-526.6
comp25578_c2	AT2G46400.1	WRKY46	WRKY DNA-binding protein 46 \\ member of WRKY Transcription Factor; Group III \\ WRKY DNA-binding protein 46 (WRKY46); CONTAINS InterPro DOMAIN/s: DNA-binding WRKY (InterPro:IPR003657); BEST Arabidopsis thaliana protein match is: WRKY family transcription factor (TAIR:AT4G23810.1); Has 3385 Blast hits to 2951 proteins in 185 species: Archae - 0; Bacteria - 0; Metazoa - 0; Fungi - 0; Plants - 3370…	ath:AT2G46400	4	0	-36	-42.36	-42.43
comp25591_c0	AT1G34440.1	AT1G34440	unknown protein; BEST Arabidopsis thaliana protein match is: unknown protein (TAIR:AT4G05095.1); Has 28 Blast hits to 28 proteins in 2 species: Archae - 0; Bacteria - 0; Metazoa - 0; Fungi - 0; Plants - 28; Viruses - 0; Other Eukaryotes - 0 (source: NCBI BLink).	ath:AT1G34440	4	0	-2.62	-2.89	-2.59
comp25619_c0	AT3G18050.1	AT3G18050	unknown protein; BEST Arabidopsis thaliana protein match is: unknown protein (TAIR:AT4G28100.1); Has 67 Blast hits to 66 proteins in 12 species: Archae - 0; Bacteria - 0; Metazoa - 0; Fungi - 0; Plants - 67; Viruses - 0; Other Eukaryotes - 0 (source: NCBI BLink).	ath:AT3G18050	4	0	-7.86	-8.06	-9.09
comp25653_c0	AT3G25790.1	AT3G25790	myb-like transcription factor family protein \\ myb-like transcription factor family protein; CONTAINS InterPro DOMAIN/s: Homeodomain-like (InterPro:IPR009057), Myb, DNA-binding (InterPro:IPR014778), HTH transcriptional regulator, Myb-type, DNA-binding (InterPro:IPR017930), Myb-like DNA-binding domain, SHAQKYF class (InterPro:IPR006447), Homeodomain-related (InterPro:IPR012287); BEST Arabidopsis …	ath:AT3G25790	4	0	-3.62	-3.4	-3.48
comp25654_c0	AT2G24570.1	WRKY17	WRKY DNA-binding protein 17 \\ member of WRKY Transcription Factor; Group II-d; negative regulator of basal resistance to Pseudomonas syringae. \\ WRKY DNA-binding protein 17 (WRKY17); CONTAINS InterPro DOMAIN/s: DNA-binding WRKY (InterPro:IPR003657), Transcription factor, WRKY, Zn-cluster (InterPro:IPR018872); BEST Arabidopsis thaliana protein match is: WRKY DNA-binding protein 11 (TAIR:AT4G3155…	ath:AT2G24570	4	0	-28.91	-18.22	-17.27
comp25654_c1	AT2G24570.1	WRKY17	WRKY DNA-binding protein 17 \\ member of WRKY Transcription Factor; Group II-d; negative regulator of basal resistance to Pseudomonas syringae. \\ WRKY DNA-binding protein 17 (WRKY17); CONTAINS InterPro DOMAIN/s: DNA-binding WRKY (InterPro:IPR003657), Transcription factor, WRKY, Zn-cluster (InterPro:IPR018872); BEST Arabidopsis thaliana protein match is: WRKY DNA-binding protein 11 (TAIR:AT4G3155…	ath:AT2G24570	4	0	-11.8	-10.2	-6.26
comp25665_c0	CIR1	RVE2	Homeodomain-like superfamily protein \\ Encodes a MYB family transcription factor Circadian 1 (CIR1). Involved in circadian regulation in Arabidopsis. \\ REVEILLE 2 (RVE2); CONTAINS InterPro DOMAIN/s: SANT, DNA-binding (InterPro:IPR001005), Homeodomain-like (InterPro:IPR009057), Myb, DNA-binding (InterPro:IPR014778), HTH transcriptional regulator, Myb-type, DNA-binding (InterPro:IPR017930), Myb-l…	ath:AT5G37260	4	0	-73.1	-75.24	-81.3
comp25929_c0	AT4G02380	SAG21	senescence-associated gene 21 \\ Encodes AtLEA5 (late embryogenesis abundant like protein). Also known as SENESCENCE-ASSOCIATED GENE 21 (SAG21). Has a role on oxidative stress tolerance. mRNA levels are elevated in response to various stresses. \\ senescence-associated gene 21 (SAG21); CONTAINS InterPro DOMAIN/s: Late embryogenesis abundant protein, group 3 (InterPro:IPR004926); BEST Arabidopsis …	ath:AT4G02380	4	0	-150.48	-189.18	-190.08
comp25932_c0	AT4G22758.1	AT4G22758	unknown protein; LOCATED IN: chloroplast; BEST Arabidopsis thaliana protein match is: unknown protein (TAIR:AT2G27830.1).		4	0	-16.06	-15.74	-15.29
comp25971_c0	AT4G10270.1	AT4G10270	Wound-responsive family protein \\ Wound-responsive family protein; CONTAINS InterPro DOMAIN/s: Protein of unknown function wound-induced (InterPro:IPR022251); BEST Arabidopsis thaliana protein match is: Wound-responsive family protein (TAIR:AT4G10265.1); Has 183 Blast hits to 182 proteins in 16 species: Archae - 0; Bacteria - 0; Metazoa - 0; Fungi - 0; Plants - 183; Viruses - 0; Other Eukaryotes…	ath:AT4G10270	4	0	-15.37	-14.38	-16.04
comp26010_c0	AT3G56480.1	AT3G56480	myosin heavy chain-related \\ myosin heavy chain-related; FUNCTIONS IN: molecular_function unknown; INVOLVED IN: biological_process unknown; LOCATED IN: plasma membrane; EXPRESSED IN: 22 plant structures; EXPRESSED DURING: 13 growth stages; BEST Arabidopsis thaliana protein match is: unknown protein (TAIR:AT2G40820.1); Has 486 Blast hits to 458 proteins in 133 species: Archae - 0; Bacteria - 70; …	ath:AT3G56480	4	0	-7.2	-3.62	-4.47
comp26057_c0	AT2G30933	AT2G30933	Carbohydrate-binding X8 domain superfamily protein \\ Carbohydrate-binding X8 domain superfamily protein; FUNCTIONS IN: molecular_function unknown; INVOLVED IN: biological_process unknown; LOCATED IN: endomembrane system; CONTAINS InterPro DOMAIN/s: X8 (InterPro:IPR012946); BEST Arabidopsis thaliana protein match is: Carbohydrate-binding X8 domain superfamily protein (TAIR:AT1G29380.1); Has 35333…	ath:AT2G30933	4	0	-11.51	-8.99	-9.97
comp26170_c0	AT5G20740.1	AT5G20740	Plant invertase/pectin methylesterase inhibitor superfamily protein \\ Plant invertase/pectin methylesterase inhibitor superfamily protein; FUNCTIONS IN: enzyme inhibitor activity, pectinesterase inhibitor activity, pectinesterase activity; INVOLVED IN: biological_process unknown; LOCATED IN: endomembrane system; EXPRESSED IN: 13 plant structures; EXPRESSED DURING: 7 growth stages; CONTAINS Inter…	ath:AT5G20740	4	0	-2.39	-2.12	-2.91
comp26189_c0	AT5G27920.1	AT5G27920	F-box family protein \\ F-box family protein; CONTAINS InterPro DOMAIN/s: Leucine-rich repeat, cysteine-containing subtype (InterPro:IPR006553); BEST Arabidopsis thaliana protein match is: RNI-like superfamily protein (TAIR:AT5G01720.1); Has 30201 Blast hits to 17322 proteins in 780 species: Archae - 12; Bacteria - 1396; Metazoa - 17338; Fungi - 3422; Plants - 5037; Viruses - 0; Other Eukaryotes …	ath:AT5G27920	4	0	-10.4	-13.78	-11.96
comp26222_c0	AT1G28310	AT1G28310	Dof-type zinc finger DNA-binding family protein \\ Dof-type zinc finger DNA-binding family protein; CONTAINS InterPro DOMAIN/s: Zinc finger, Dof-type (InterPro:IPR003851); BEST Arabidopsis thaliana protein match is: OBF-binding protein 3 (TAIR:AT3G55370.2); Has 1299 Blast hits to 1242 proteins in 95 species: Archae - 0; Bacteria - 24; Metazoa - 66; Fungi - 20; Plants - 1091; Viruses - 0; Other Eu…	ath:AT1G28310	4	0	-7.25	-5.12	-5.75
comp26225_c0	AT5G62720	AT5G62720	Integral membrane HPP family protein \\ Integral membrane HPP family protein; FUNCTIONS IN: molecular_function unknown; INVOLVED IN: biological_process unknown; LOCATED IN: integral to membrane, chloroplast inner membrane, chloroplast envelope; EXPRESSED IN: 22 plant structures; EXPRESSED DURING: 13 growth stages; CONTAINS InterPro DOMAIN/s: HPP (InterPro:IPR007065); BEST Arabidopsis thaliana pro…	ath:AT5G62720	4	0	-20.1	-20.2	-18.02
comp26284_c0	AT2G26190.1	AT2G26190	calmodulin-binding family protein \\ calmodulin-binding family protein; FUNCTIONS IN: calmodulin binding; INVOLVED IN: N-terminal protein myristoylation; EXPRESSED IN: 22 plant structures; EXPRESSED DURING: 13 growth stages; CONTAINS InterPro DOMAIN/s: IQ calmodulin-binding region (InterPro:IPR000048); BEST Arabidopsis thaliana protein match is: calmodulin-binding family protein (TAIR:AT4G33050.3…	ath:AT2G26190	4	0	-24.96	-27.77	-24.68
comp26293_c0	AT5G19190.1	AT5G19190	unknown protein; BEST Arabidopsis thaliana protein match is: unknown protein (TAIR:AT3G06070.1); Has 1807 Blast hits to 1807 proteins in 277 species: Archae - 0; Bacteria - 0; Metazoa - 736; Fungi - 347; Plants - 385; Viruses - 0; Other Eukaryotes - 339 (source: NCBI BLink).	ath:AT5G19190	4	0	-5.81	-5.26	-6.18
comp26307_c0	AT1G01430.1	TBL25	TRICHOME BIREFRINGENCE-LIKE 25 \\ Encodes a member of the TBL (TRICHOME BIREFRINGENCE-LIKE) gene family containing a plant-specific DUF231 (domain of unknown function) domain. TBL gene family has 46 members, two of which (TBR/AT5G06700 and TBL3/AT5G01360) have been shown to be involved in the synthesis and deposition of secondary wall cellulose, presumably by influencing the esterification state …	ath:AT1G01430	4	0	-13.24	-8.3	-7.29
comp26385_c0	AT1G78430.1	RIP2	ROP interactive partner 2 \\ ROP interactive partner 2 (RIP2); BEST Arabidopsis thaliana protein match is: interactor of constitutive active rops 1 (TAIR:AT1G17140.2); Has 44057 Blast hits to 24944 proteins in 2009 species: Archae - 603; Bacteria - 6095; Metazoa - 22225; Fungi - 3626; Plants - 1909; Viruses - 198; Other Eukaryotes - 9401 (source: NCBI BLink).	ath:AT1G78430	4	0	-1.64	-1.48	-1.45
comp26390_c0	AT5G47140.1	GATA27	GATA transcription factor 27 \\ Encodes a member of the GATA factor family of zinc finger transcription factors. \\ GATA transcription factor 27 (GATA27); FUNCTIONS IN: sequence-specific DNA binding transcription factor activity; INVOLVED IN: regulation of transcription, DNA-dependent; CONTAINS InterPro DOMAIN/s: Zinc finger, GATA-type (InterPro:IPR000679); BEST Arabidopsis thaliana protein match…	ath:AT5G47140	4	0	-17.12	-13.98	-13.77
comp26400_c1	AT2G17695	AT2G17695	FUNCTIONS IN: molecular_function unknown; INVOLVED IN: biological_process unknown; LOCATED IN: chloroplast; CONTAINS InterPro DOMAIN/s: Domain of unknown function DUF1990 (InterPro:IPR018960); Has 259 Blast hits to 259 proteins in 120 species: Archae - 0; Bacteria - 197; Metazoa - 0; Fungi - 0; Plants - 57; Viruses - 0; Other Eukaryotes - 5 (source: NCBI BLink).	ath:AT2G17695	4	0	-9.9	-8.08	-6.01
comp26445_c1	AT1G55610	BRL1	BRI1 like \\ mutant has Altered vascular cell differentiation; LRR Receptor Kinase \\ BRI1 like (BRL1); FUNCTIONS IN: kinase activity; INVOLVED IN: protein amino acid phosphorylation; LOCATED IN: plasma membrane; EXPRESSED IN: 9 plant structures; EXPRESSED DURING: 4 anthesis, petal differentiation and expansion stage; CONTAINS InterPro DOMAIN/s: Protein kinase, ATP binding site (InterPro:IPR01744…	ath:AT1G55610	4	0	-13.68	-12.55	-11.97
comp26445_c2	AT1G55610	BRL1	BRI1 like \\ mutant has Altered vascular cell differentiation; LRR Receptor Kinase \\ BRI1 like (BRL1); FUNCTIONS IN: kinase activity; INVOLVED IN: protein amino acid phosphorylation; LOCATED IN: plasma membrane; EXPRESSED IN: 9 plant structures; EXPRESSED DURING: 4 anthesis, petal differentiation and expansion stage; CONTAINS InterPro DOMAIN/s: Protein kinase, ATP binding site (InterPro:IPR01744…	ath:AT1G55610	4	0	-10.63	-8.56	-8.57
comp26477_c1	AT5G25550.1	AT5G25550	Leucine-rich repeat (LRR) family protein \\ Leucine-rich repeat (LRR) family protein; FUNCTIONS IN: structural constituent of cell wall; INVOLVED IN: biological_process unknown; LOCATED IN: endomembrane system; EXPRESSED IN: petal, leaf whorl, flower; EXPRESSED DURING: 4 anthesis, petal differentiation and expansion stage; CONTAINS InterPro DOMAIN/s: Leucine-rich repeat (InterPro:IPR001611); BEST…	ath:AT5G25550	4	0	-1.14	-1.5	-1.35
comp26483_c1	AT2G40130	AT2G40130	Double Clp-N motif-containing P-loop nucleoside triphosphate hydrolases superfamily protein \\ Double Clp-N motif-containing P-loop nucleoside triphosphate hydrolases superfamily protein; BEST Arabidopsis thaliana protein match is: Double Clp-N motif-containing P-loop nucleoside triphosphate hydrolases superfamily protein (TAIR:AT2G29970.1); Has 212 Blast hits to 210 proteins in 27 species: Archa…	ath:AT2G40130	4	0	-0.88	-0.97	-1.05
comp26525_c0	AT4G22160	AT4G22160	unknown protein; Has 42 Blast hits to 42 proteins in 7 species: Archae - 0; Bacteria - 0; Metazoa - 0; Fungi - 0; Plants - 42; Viruses - 0; Other Eukaryotes - 0 (source: NCBI BLink).	ath:AT4G22160	4	0	-19.08	-23.28	-22.24
comp26553_c0	AT1G52190.1	AT1G52190	Major facilitator superfamily protein \\ Major facilitator superfamily protein; FUNCTIONS IN: transporter activity; INVOLVED IN: oligopeptide transport; LOCATED IN: membrane; EXPRESSED IN: 22 plant structures; EXPRESSED DURING: 13 growth stages; CONTAINS InterPro DOMAIN/s: Oligopeptide transporter (InterPro:IPR000109), Major facilitator superfamily, general substrate transporter (InterPro:IPR0161…	ath:AT1G52190	4	0	-1.4	-1.12	-1.53
comp26555_c1	AT4G18010	5PTASE2	myo-inositol polyphosphate 5-phosphatase 2 \\ Encodes an inositol polyphosphate 5-phosphatase that appears to have Type I activity. It can dephosphorylate IP3(inositol(1,4,5)P3) and IP4 (inositol(1,3,4,5)P4), but it does not appear to be active against phosphatidylinositol 4,5 bisphosphate. Overexpression of this gene renders plants insensitive to ABA in germination and growth assays. \\ myo-inos…	ath:AT4G18010	4	0	-33.46	-31.79	-34.13
comp26559_c0	AT1G68380.1	AT1G68380	Core-2/I-branching beta-1,6-N-acetylglucosaminyltransferase family protein \\ Core-2/I-branching beta-1,6-N-acetylglucosaminyltransferase family protein; CONTAINS InterPro DOMAIN/s: Core-2/I-Branching enzyme (InterPro:IPR021141); BEST Arabidopsis thaliana protein match is: Core-2/I-branching beta-1,6-N-acetylglucosaminyltransferase family protein (TAIR:AT1G68390.1); Has 576 Blast hits to 576 prot…	ath:AT1G68380	4	0	-2.59	-2.2	-2.07
comp26581_c0	AT1G56220	AT1G56220	Dormancy/auxin associated family protein \\ Dormancy/auxin associated family protein; CONTAINS InterPro DOMAIN/s: Dormancyauxin associated (InterPro:IPR008406); BEST Arabidopsis thaliana protein match is: Dormancy/auxin associated family protein (TAIR:AT1G54070.1); Has 196 Blast hits to 195 proteins in 36 species: Archae - 0; Bacteria - 0; Metazoa - 1; Fungi - 0; Plants - 194; Viruses - 0; Other …	ath:AT1G56220	4	0	-183.77	-164.22	-168.92
comp26582_c0	AT5G11070.1	AT5G11070	unknown protein; Has 1807 Blast hits to 1807 proteins in 277 species: Archae - 0; Bacteria - 0; Metazoa - 736; Fungi - 347; Plants - 385; Viruses - 0; Other Eukaryotes - 339 (source: NCBI BLink).	ath:AT5G11070	4	0	-37.76	-37.99	-33.07
comp26654_c0	AT2G45750.1	AT2G45750	S-adenosyl-L-methionine-dependent methyltransferases superfamily protein \\ S-adenosyl-L-methionine-dependent methyltransferases superfamily protein; CONTAINS InterPro DOMAIN/s: Protein of unknown function DUF248, methyltransferase putative (InterPro:IPR004159); BEST Arabidopsis thaliana protein match is: S-adenosyl-L-methionine-dependent methyltransferases superfamily protein (TAIR:AT4G00750.1);…	ath:AT2G45750	4	0	-8.6	-5.61	-5.36
comp26707_c1	AT2G01910	ATMAP65-6	Microtubule associated protein (MAP65/ASE1) family protein \\ Binds microtubules. Induces a crisscross mesh of microtubules, not bundles. Not involved in microtubule polymerization nor nucleation. Localizes to mitochondria. \\ ATMAP65-6; CONTAINS InterPro DOMAIN/s: Microtubule-associated protein, MAP65/ASE1-type (InterPro:IPR007145); BEST Arabidopsis thaliana protein match is: microtubule-associa…	ath:AT2G01910	4	0	-15.06	-17.08	-14.89
comp26707_c2	AT2G01910	ATMAP65-6	Microtubule associated protein (MAP65/ASE1) family protein \\ Binds microtubules. Induces a crisscross mesh of microtubules, not bundles. Not involved in microtubule polymerization nor nucleation. Localizes to mitochondria. \\ ATMAP65-6; CONTAINS InterPro DOMAIN/s: Microtubule-associated protein, MAP65/ASE1-type (InterPro:IPR007145); BEST Arabidopsis thaliana protein match is: microtubule-associa…	ath:AT2G01910	4	0	-23.85	-26.83	-26.78
comp26724_c0	AT5G62430.1	CDF1	cycling DOF factor 1 \\ Dof-type zinc finger domain-containing protein, similar to H-protein promoter binding factor-2a GI:3386546 from (Arabidopsis thaliana). Represses expression of Constans (CO), a circadian regulator of flowering time. Interacts with LKP2 and FKF1. Expression oscillates under constant light conditions. Mainly expressed in the vasculature of cotyledons, leaves and hypocotyls, …	ath:AT5G62430	4	0	-7.28	-6.64	-8.09
comp26750_c1	AT3G07010.1	AT3G07010	Pectin lyase-like superfamily protein \\ Pectin lyase-like superfamily protein; FUNCTIONS IN: lyase activity, pectate lyase activity; INVOLVED IN: biological_process unknown; LOCATED IN: endomembrane system; EXPRESSED IN: 22 plant structures; EXPRESSED DURING: 13 growth stages; CONTAINS InterPro DOMAIN/s: Pectin lyase fold/virulence factor (InterPro:IPR011050), AmbAllergen (InterPro:IPR018082), P…	ath:AT3G07010	4	0	-12.2	-8.91	-12.65
comp26757_c1	F20D21_25	AT1G54430	transposable element gene \\ similar to unknown protein [Arabidopsis thaliana] (TAIR:AT3G13250.1); similar to unknown protein [Arabidopsis thaliana] (TAIR:AT3G30420.1); similar to AT hook motif-containing protein-related [Arabidopsis thaliana] (TAIR:AT3G42100.1); similar to AT hook motif-containing protein, putative [Oryza sativa (japonica cultivar-group)] (GB:ABA94947.1); similar to Protein of u…		4	0	-35.12	-15.39	-19.84
comp26763_c0	AT3G20670.1	HTA13	histone H2A 13 \\ Encodes HTA13, a histone H2A protein. \\ histone H2A 13 (HTA13); FUNCTIONS IN: DNA binding; INVOLVED IN: nucleosome assembly; LOCATED IN: nucleus, nucleosome; EXPRESSED IN: 28 plant structures; EXPRESSED DURING: 14 growth stages; CONTAINS InterPro DOMAIN/s: Histone H2A (InterPro:IPR002119), Histone-fold (InterPro:IPR009072), Histone core (InterPro:IPR007125); BEST Arabidopsis th…	ath:AT3G20670	4	0	-32.48	-36.6	-38.18
comp26797_c0	AT1G79130.1	AT1G79130	SAUR-like auxin-responsive protein family \\ SAUR-like auxin-responsive protein family ; CONTAINS InterPro DOMAIN/s: Auxin responsive SAUR protein (InterPro:IPR003676); BEST Arabidopsis thaliana protein match is: SAUR-like auxin-responsive protein family (TAIR:AT1G16510.1); Has 1191 Blast hits to 1188 proteins in 26 species: Archae - 0; Bacteria - 0; Metazoa - 0; Fungi - 0; Plants - 1190; Viruses…	ath:AT1G79130	4	0	-2.9	-3.02	-3.19
comp26801_c0	AT3G52910.1	GRF4	growth-regulating factor 4 \\ Growth regulating factor encoding transcription activator. One of the nine members of a GRF gene family, containing nuclear targeting domain. Involved in leaf development and expressed in root, shoot and flower. \\ growth-regulating factor 4 (GRF4); CONTAINS InterPro DOMAIN/s: Glutamine-Leucine-Glutamine, QLQ (InterPro:IPR014978), WRC (InterPro:IPR014977); BEST Arabi…	ath:AT3G52910	4	0	-5.17	-4.14	-3.68
comp26842_c0	AT1G21460.1	AT1G21460	Nodulin MtN3 family protein \\ Nodulin MtN3 family protein; INVOLVED IN: biological_process unknown; LOCATED IN: endomembrane system, integral to membrane, membrane; EXPRESSED IN: 24 plant structures; EXPRESSED DURING: 14 growth stages; CONTAINS InterPro DOMAIN/s: MtN3/saliva-related transmembrane protein, conserved region (InterPro:IPR018169), RAG1-activating protein 1 homologue (InterPro:IPR018…	ath:AT1G21460	4	0	-24.55	-27.73	-29.26
comp26885_c0	AT3G52720	ACA1	alpha carbonic anhydrase 1 \\ Encodes a putative alpha carbonic anhydrase (CAH1) located in the chloroplast stroma. Most chloroplast proteins are encoded by the nuclear genome and imported with the help of sorting signals that are intrinsic parts of the polypeptides. CAH1 takes an alternative route through the secretory pathway, and becomes N-glycosylated before entering the chloroplast. \\ alpha…	ath:AT3G52720	4	0	-6.78	-6.74	-7.7
comp26929_c0					4	0	-2.94	-3.68	-3.64
comp26974_c0	AT5G60680.1	AT5G60680	Protein of unknown function, DUF584 \\ Protein of unknown function, DUF584; CONTAINS InterPro DOMAIN/s: Protein of unknown function DUF584 (InterPro:IPR007608); BEST Arabidopsis thaliana protein match is: Protein of unknown function, DUF584 (TAIR:AT3G45210.1); Has 1807 Blast hits to 1807 proteins in 277 species: Archae - 0; Bacteria - 0; Metazoa - 736; Fungi - 347; Plants - 385; Viruses - 0; Othe…	ath:AT5G60680	4	0	-144.95	-119.3	-110.12
comp26992_c0	AT1G78260	AT1G78260	RNA-binding (RRM/RBD/RNP motifs) family protein \\ RNA-binding (RRM/RBD/RNP motifs) family protein; FUNCTIONS IN: RNA binding, nucleotide binding, nucleic acid binding; INVOLVED IN: biological_process unknown; LOCATED IN: cellular_component unknown; EXPRESSED IN: 21 plant structures; EXPRESSED DURING: 11 growth stages; CONTAINS InterPro DOMAIN/s: RNA recognition motif, RNP-1 (InterPro:IPR000504),…	ath:AT1G78260	4	0	-14.08	-10.56	-11.27
comp27046_c0	AT2G38100.1	AT2G38100	proton-dependent oligopeptide transport (POT) family protein \\ proton-dependent oligopeptide transport (POT) family protein; FUNCTIONS IN: amino acid transmembrane transporter activity, uracil transmembrane transporter activity; INVOLVED IN: oligopeptide transport; LOCATED IN: endomembrane system, membrane; EXPRESSED IN: 10 plant structures; EXPRESSED DURING: LP.06 six leaves visible, 4 anthesis…	ath:AT2G38100	4	0	-2.18	-2.66	-2.91
comp27047_c0	AT1G10060	BCAT-1	branched-chain amino acid transaminase 1 \\ encodes a mitochondrial branched-chain amino acid aminotransferase. Complements the yeast leu/iso-leu/val auxotrophy mutant. \\ branched-chain amino acid transaminase 1 (BCAT-1); FUNCTIONS IN: branched-chain-amino-acid transaminase activity, protein binding, catalytic activity; INVOLVED IN: branched chain family amino acid metabolic process, metabolic p…	ath:AT1G10060	4	0	-1.46	-1.49	-1.7
comp27107_c0	AT1G67050.1	AT1G67050	unknown protein; BEST Arabidopsis thaliana protein match is: unknown protein (TAIR:AT5G38320.1); Has 617 Blast hits to 318 proteins in 80 species: Archae - 0; Bacteria - 16; Metazoa - 141; Fungi - 62; Plants - 128; Viruses - 2; Other Eukaryotes - 268 (source: NCBI BLink).	ath:AT1G67050	4	0	-5.29	-3.9	-3.14
comp27178_c0	AT1G52820.1	AT1G52820	2-oxoglutarate (2OG) and Fe(II)-dependent oxygenase superfamily protein \\ 2-oxoglutarate (2OG) and Fe(II)-dependent oxygenase superfamily protein; FUNCTIONS IN: oxidoreductase activity; EXPRESSED IN: root; CONTAINS InterPro DOMAIN/s: Oxoglutarate/iron-dependent oxygenase (InterPro:IPR005123); BEST Arabidopsis thaliana protein match is: 2-oxoglutarate (2OG) and Fe(II)-dependent oxygenase superfam…	ath:AT1G52820	4	0	-137.46	-142.45	-160.82
comp27183_c0	AT5G67450.1	ZF1	zinc-finger protein 1 \\ Encodes zinc-finger protein. mRNA levels are elevated in response to low temperature, cold temperatures and high salt. The protein is localized to the nucleus and acts as a transcriptional repressor. \\ zinc-finger protein 1 (ZF1); CONTAINS InterPro DOMAIN/s: Zinc finger, C2H2-like (InterPro:IPR015880), Zinc finger, C2H2-type (InterPro:IPR007087); BEST Arabidopsis thalian…	ath:AT5G67450	4	0	-9.37	-9.09	-9.4
comp27186_c0	AT4G18610.1	LSH9	Protein of unknown function (DUF640) \\ LIGHT SENSITIVE HYPOCOTYLS 9 (LSH9); FUNCTIONS IN: molecular_function unknown; INVOLVED IN: biological_process unknown; LOCATED IN: chloroplast; EXPRESSED IN: 6 plant structures; EXPRESSED DURING: petal differentiation and expansion stage; CONTAINS InterPro DOMAIN/s: Protein of unknown function DUF640 (InterPro:IPR006936); BEST Arabidopsis thaliana protein …	ath:AT4G18610	4	0	-17.62	-16.14	-15.06
comp27215_c0	AT1G10820	AT1G10820	Protein of unknown function (DUF3755) \\ Protein of unknown function (DUF3755); CONTAINS InterPro DOMAIN/s: Protein of unknown function DUF3755 (InterPro:IPR022228); BEST Arabidopsis thaliana protein match is: Protein of unknown function (DUF3755) (TAIR:AT1G60670.2); Has 155 Blast hits to 155 proteins in 22 species: Archae - 0; Bacteria - 0; Metazoa - 0; Fungi - 0; Plants - 148; Viruses - 0; Othe…	ath:AT1G10820	4	0	-11.54	-14.34	-15.97
comp27223_c0	AT5G02780	GSTL1	glutathione transferase lambda 1 \\ Encodes a member of the lambda family of glutathione transferases. It has thiol transferase activity and self S-glutathionylation activity in vitro. \\ glutathione transferase lambda 1 (GSTL1); CONTAINS InterPro DOMAIN/s: Thioredoxin fold (InterPro:IPR012335), Glutathione S-transferase, C-terminal-like (InterPro:IPR010987), Glutathione S-transferase/chloride ch…	ath:AT5G02780	4	0	-66.41	-46.56	-40.46
comp27227_c0	AT1G70090	LGT8	glucosyl transferase family 8 \\ Encodes a protein with putative galacturonosyltransferase activity. \\ glucosyl transferase family 8 (LGT8); FUNCTIONS IN: transferase activity, transferring hexosyl groups, polygalacturonate 4-alpha-galacturonosyltransferase activity, transferase activity, transferring glycosyl groups; INVOLVED IN: carbohydrate biosynthetic process; LOCATED IN: endomembrane syste…	ath:AT1G70090	4	0	-28.82	-35.8	-33.27
comp27248_c0	AT4G39700.1	AT4G39700	Heavy metal transport/detoxification superfamily protein \\ Heavy metal transport/detoxification superfamily protein ; FUNCTIONS IN: metal ion binding; INVOLVED IN: metal ion transport; LOCATED IN: cellular_component unknown; CONTAINS InterPro DOMAIN/s: Heavy metal transport/detoxification protein (InterPro:IPR006121); BEST Arabidopsis thaliana protein match is: Heavy metal transport/detoxificati…	ath:AT4G39700	4	0	-4.62	-4.35	-4.71
comp27292_c0	AT3G61490	AT3G61490	Pectin lyase-like superfamily protein \\ Pectin lyase-like superfamily protein; FUNCTIONS IN: polygalacturonase activity; INVOLVED IN: carbohydrate metabolic process; LOCATED IN: endomembrane system; EXPRESSED IN: 22 plant structures; EXPRESSED DURING: 14 growth stages; CONTAINS InterPro DOMAIN/s: Pectin lyase fold/virulence factor (InterPro:IPR011050), Glycoside hydrolase, family 28 (InterPro:IP…	ath:AT3G61490	4	0	-9.24	-10.48	-9.93
comp27351_c0	AT4G19690	IRT1	iron-regulated transporter 1 \\ Fe(II) transport protein (IRT1) \\ iron-regulated transporter 1 (IRT1); FUNCTIONS IN: manganese ion transmembrane transporter activity, zinc ion transmembrane transporter activity, cadmium ion transmembrane transporter activity, copper uptake transmembrane transporter activity, iron ion transmembrane transporter activity; INVOLVED IN: in 11 processes; LOCATED IN: e…	ath:AT4G19690	4	0	-3.06	-2.73	-3.34
comp27365_c0	AT5G11090.1	AT5G11090	serine-rich protein-related \\ serine-rich protein-related; BEST Arabidopsis thaliana protein match is: serine-rich protein-related (TAIR:AT5G25280.2); Has 1807 Blast hits to 1807 proteins in 277 species: Archae - 0; Bacteria - 0; Metazoa - 736; Fungi - 347; Plants - 385; Viruses - 0; Other Eukaryotes - 339 (source: NCBI BLink).	ath:AT5G11090	4	0	-38.61	-35.78	-36.19
comp27407_c0					4	0	-18.24	-17.01	-16.33
comp27409_c0	AT2G42250.1	CYP712A1	cytochrome P450, family 712, subfamily A, polypeptide 1 \\ member of CYP712A \\ cytochrome P450, family 712, subfamily A, polypeptide 1 (CYP712A1); FUNCTIONS IN: electron carrier activity, monooxygenase activity, iron ion binding, oxygen binding, heme binding; INVOLVED IN: oxidation reduction; LOCATED IN: endomembrane system; EXPRESSED IN: root; CONTAINS InterPro DOMAIN/s: Cytochrome P450 (InterP…	ath:AT2G42250	4	0	-21.76	-22.03	-23.61
comp27420_c0	AT5G22310.1	AT5G22310	unknown protein; BEST Arabidopsis thaliana protein match is: unknown protein (TAIR:AT3G11590.1); Has 30201 Blast hits to 17322 proteins in 780 species: Archae - 12; Bacteria - 1396; Metazoa - 17338; Fungi - 3422; Plants - 5037; Viruses - 0; Other Eukaryotes - 2996 (source: NCBI BLink).	ath:AT5G22310	4	0	-2.12	-1.58	-2.1
comp27448_c0	AT5G56870.1	BGAL4	beta-galactosidase 4 \\ beta-galactosidase 4 (BGAL4); FUNCTIONS IN: beta-galactosidase activity; INVOLVED IN: lactose catabolic process, using glucoside 3-dehydrogenase, carbohydrate metabolic process, lactose catabolic process via UDP-galactose, lactose catabolic process; LOCATED IN: endomembrane system; EXPRESSED IN: 25 plant structures; EXPRESSED DURING: 12 growth stages; CONTAINS InterPro DOM…	ath:AT5G56870	4	0	-42.82	-36.71	-31.61
comp27516_c0	AT3G15030	TCP4	TCP family transcription factor 4 \\ Arabidopsis thaliana TCP family transcription factor. Regulated by miR319. Involved in heterchronic regulation of leaf differentiation. \\ TCP family transcription factor 4 (TCP4); CONTAINS InterPro DOMAIN/s: Transcription factor, TCP (InterPro:IPR005333), Transcription factor TCP subgroup (InterPro:IPR017887); BEST Arabidopsis thaliana protein match is: TEOSI…	ath:AT3G15030	4	0	-7.65	-6.58	-8.74
comp27540_c0	AT1G63420.1	AT1G63420	Arabidopsis thaliana protein of unknown function (DUF821) \\ CONTAINS InterPro DOMAIN/s: Lipopolysaccharide-modifying protein (InterPro:IPR006598), Protein of unknown function DUF821, CAP10-like (InterPro:IPR008539); BEST Arabidopsis thaliana protein match is: Arabidopsis thaliana protein of unknown function (DUF821) (TAIR:AT3G48980.1); Has 676 Blast hits to 667 proteins in 137 species: Archae - …	ath:AT1G63420	4	0	-7.5	-4.54	-4.59
comp27599_c1	AT1G49990.1	AT1G49990	F-box family protein \\ F-box family protein; CONTAINS InterPro DOMAIN/s: F-box domain, cyclin-like (InterPro:IPR001810), F-box domain, Skp2-like (InterPro:IPR022364); BEST Arabidopsis thaliana protein match is: F-box family protein (TAIR:AT4G22430.1); Has 409 Blast hits to 404 proteins in 18 species: Archae - 0; Bacteria - 0; Metazoa - 0; Fungi - 0; Plants - 409; Viruses - 0; Other Eukaryotes - …	ath:AT1G49990	4	0	-3.98	-3.71	-3.7
comp27668_c0	AT3G62270.1	AT3G62270	HCO3- transporter family \\ HCO3- transporter family; FUNCTIONS IN: anion exchanger activity; INVOLVED IN: anion transport; LOCATED IN: integral to membrane, membrane; EXPRESSED IN: 22 plant structures; EXPRESSED DURING: 13 growth stages; CONTAINS InterPro DOMAIN/s: Bicarbonate transporter, eukaryotic (InterPro:IPR003020), Bicarbonate transporter, C-terminal (InterPro:IPR011531); BEST Arabidopsis…	ath:AT3G62270	4	0	-16.49	-14.28	-16.06
comp27680_c0	AT5G11060.1	KNAT4	KNOTTED1-like homeobox gene 4 \\ A member of Class II KN1-like homeodomain transcription factors (together with KNAT3 and KNAT5), with greatest homology to the maize knox1 homeobox protein. Expression regulated by light. Detected in all tissues examined, but most prominent in leaves and young siliques. Transient expression of GFP translational fusion protein suggests bipartite localization in nuc…	ath:AT5G11060	4	0	-9.55	-9.93	-8.3
comp27691_c0	AT1G19620.1	AT1G19620	unknown protein; Has 44 Blast hits to 24 proteins in 12 species: Archae - 0; Bacteria - 8; Metazoa - 22; Fungi - 0; Plants - 6; Viruses - 0; Other Eukaryotes - 8 (source: NCBI BLink).	ath:AT1G19620	4	0	-2.1	-2.16	-2.25
comp27736_c0	AT5G51270.1	AT5G51270	U-box domain-containing protein kinase family protein \\ U-box domain-containing protein kinase family protein; FUNCTIONS IN: ubiquitin-protein ligase activity, protein serine/threonine kinase activity, protein kinase activity, kinase activity, ATP binding; INVOLVED IN: protein amino acid phosphorylation, protein ubiquitination; LOCATED IN: ubiquitin ligase complex; EXPRESSED IN: embryo, flower; …	ath:AT5G51270	4	0	-2.58	-2.84	-2.61
comp27779_c0	AT3G58190.1	LBD29	lateral organ boundaries-domain 29 \\ This gene contains two auxin-responsive element (AuxRE). \\ lateral organ boundaries-domain 29 (LBD29); CONTAINS InterPro DOMAIN/s: Lateral organ boundaries, LOB (InterPro:IPR004883); BEST Arabidopsis thaliana protein match is: Lateral organ boundaries (LOB) domain family protein (TAIR:AT2G42440.1); Has 858 Blast hits to 853 proteins in 21 species: Archae - 0…	ath:AT3G58190	4	0	-1.06	-0.6	-0.7
comp27965_c0	AT1G14390.1	AT1G14390	Leucine-rich repeat protein kinase family protein \\ Leucine-rich repeat protein kinase family protein; FUNCTIONS IN: protein serine/threonine kinase activity, protein kinase activity, ATP binding; INVOLVED IN: transmembrane receptor protein tyrosine kinase signaling pathway, protein amino acid phosphorylation; LOCATED IN: endomembrane system; EXPRESSED IN: inflorescence meristem, root, flower; E…	ath:AT1G14390	4	0	-1.64	-1.4	-2.04
comp28026_c0	AT2G40470.1	LBD15	LOB domain-containing protein 15 \\ LOB domain-containing protein 15 (LBD15); CONTAINS InterPro DOMAIN/s: Lateral organ boundaries, LOB (InterPro:IPR004883); BEST Arabidopsis thaliana protein match is: LOB domain-containing protein 13 (TAIR:AT2G30340.1); Has 1010 Blast hits to 1005 proteins in 26 species: Archae - 0; Bacteria - 0; Metazoa - 2; Fungi - 2; Plants - 1006; Viruses - 0; Other Eukaryot…	ath:AT2G40470	4	0	-2.68	-3.76	-3.18
comp28040_c0	AT1G74840	AT1G74840	Homeodomain-like superfamily protein \\ Homeodomain-like superfamily protein; FUNCTIONS IN: DNA binding, sequence-specific DNA binding transcription factor activity; INVOLVED IN: in 9 processes; LOCATED IN: chloroplast; EXPRESSED IN: 22 plant structures; EXPRESSED DURING: 13 growth stages; CONTAINS InterPro DOMAIN/s: SANT, DNA-binding (InterPro:IPR001005), Homeodomain-like (InterPro:IPR009057), M…	ath:AT1G74840	4	0	-112.88	-101.52	-98.08
comp28059_c0	AT5G46090.1	AT5G46090	Protein of unknown function (DUF679) \\ Protein of unknown function (DUF679); FUNCTIONS IN: molecular_function unknown; INVOLVED IN: biological_process unknown; LOCATED IN: chloroplast; CONTAINS InterPro DOMAIN/s: Protein of unknown function DUF679 (InterPro:IPR007770); BEST Arabidopsis thaliana protein match is: Protein of unknown function (DUF679) (TAIR:AT4G18425.1); Has 1807 Blast hits to 1807…	ath:AT5G46090	4	0	-4.65	-3.21	-5.27
comp28065_c0	AT4G32780.1	AT4G32780	phosphoinositide binding \\ phosphoinositide binding; CONTAINS InterPro DOMAIN/s: Protein of unknown function DUF828 (InterPro:IPR008546); BEST Arabidopsis thaliana protein match is: Plant protein of unknown function (DUF828) with plant pleckstrin homology-like region (TAIR:AT5G43870.1); Has 405 Blast hits to 233 proteins in 34 species: Archae - 2; Bacteria - 17; Metazoa - 10; Fungi - 2; Plants -…	ath:AT4G32780	4	0	-8.46	-4.52	-4.5
comp28086_c0	AT4G20070.1	AAH	allantoate amidohydrolase \\ The gene encoding Arabidopsis thaliana Allantoate Amidohydrolase (AtAAH)which catalyzes the allantoate deiminase reaction (EC 3.5.3.9)is expressed in all parts of the plant being consistent with a function in purine turnover in Arabidopsis. \\ allantoate amidohydrolase (AAH); CONTAINS InterPro DOMAIN/s: Peptidase M20 (InterPro:IPR002933), ArgE/DapE/ACY1/CPG2/YscS, con…	ath:AT4G20070	4	0	-14.3	-14.84	-16.9
comp28089_c0	AT4G16600.1	AT4G16600	Nucleotide-diphospho-sugar transferases superfamily protein \\ Nucleotide-diphospho-sugar transferases superfamily protein; FUNCTIONS IN: transferase activity, transferring hexosyl groups, transferase activity, transferring glycosyl groups; INVOLVED IN: carbohydrate biosynthetic process, biosynthetic process; LOCATED IN: endomembrane system; EXPRESSED IN: 17 plant structures; EXPRESSED DURING: 11…	ath:AT4G16600	4	0	-6.57	-7.82	-7.01
comp2809_c0	AT5G15250	FTSH6	FTSH protease 6 \\ Encodes an FtsH protease that is localized to the chloroplast. AtFtsH6 is involved in the degradation of both Lhcb3 and Lhcb1 during senescence and high-light acclimation. \\ FTSH protease 6 (FTSH6); CONTAINS InterPro DOMAIN/s: Peptidase M41, FtsH (InterPro:IPR005936), ATPase, AAA+ type, core (InterPro:IPR003593), ATPase, AAA-type, core (InterPro:IPR003959), ATPase, AAA-type, c…	ath:AT5G15250	4	0	-0.72	-0.82	-0.89
comp28100_c0	AT5G48790.1	AT5G48790	Domain of unknown function (DUF1995) \\ FUNCTIONS IN: molecular_function unknown; INVOLVED IN: biological_process unknown; LOCATED IN: chloroplast; EXPRESSED IN: 22 plant structures; EXPRESSED DURING: 13 growth stages; CONTAINS InterPro DOMAIN/s: Domain of unknown function DUF1995 (InterPro:IPR018962); BEST Arabidopsis thaliana protein match is: Low PSII Accumulation 3 (TAIR:AT1G73060.1); Has 302…	ath:AT5G48790	4	0	-3.79	-3.56	-3.68
comp28210_c0	AT5G57620.1	MYB36	myb domain protein 36 \\ Encodes a putative transcription factor (MYB36). \\ myb domain protein 36 (MYB36); CONTAINS InterPro DOMAIN/s: SANT, DNA-binding (InterPro:IPR001005), Homeodomain-like (InterPro:IPR009057), Myb, DNA-binding (InterPro:IPR014778), HTH transcriptional regulator, Myb-type, DNA-binding (InterPro:IPR017930), Homeodomain-related (InterPro:IPR012287), Myb transcription factor (In…	ath:AT5G57620	4	0	-14.41	-11.76	-11.01
comp28243_c0	AT1G76890.2	GT2	Duplicated homeodomain-like superfamily protein \\ encodes a plant trihelix DNA-binding protein \\ GT2; CONTAINS InterPro DOMAIN/s: SANT, DNA-binding (InterPro:IPR001005), MYB-like (InterPro:IPR017877); BEST Arabidopsis thaliana protein match is: Duplicated homeodomain-like superfamily protein (TAIR:AT1G76880.1); Has 2646 Blast hits to 1586 proteins in 181 species: Archae - 0; Bacteria - 36; Meta…	ath:AT1G76890	4	0	-16.43	-13.63	-11.45
comp28248_c0	AT4G30650.1	AT4G30650	Low temperature and salt responsive protein family \\ Low temperature and salt responsive protein family; INVOLVED IN: response to salt stress, response to cold, hyperosmotic salinity response, defense response to fungus; LOCATED IN: endomembrane system, integral to membrane; EXPRESSED IN: 21 plant structures; EXPRESSED DURING: 13 growth stages; CONTAINS InterPro DOMAIN/s: Uncharacterised protein…	ath:AT4G30650	4	0	-11.77	-12.08	-15.67
comp28367_c0	AT3G54770	AT3G54770	RNA-binding (RRM/RBD/RNP motifs) family protein \\ RNA-binding (RRM/RBD/RNP motifs) family protein; FUNCTIONS IN: RNA binding, nucleotide binding, nucleic acid binding; LOCATED IN: cellular_component unknown; EXPRESSED IN: root, gynoecium, carpel, stamen; EXPRESSED DURING: petal differentiation and expansion stage; CONTAINS InterPro DOMAIN/s: RNA recognition motif, RNP-1 (InterPro:IPR000504), Nuc…	ath:AT3G54770	4	0	-3.62	-2.57	-3.85
comp28403_c0	AT5G40405.1	AT5G40405	Tetratricopeptide repeat (TPR)-like superfamily protein \\ Tetratricopeptide repeat (TPR)-like superfamily protein; CONTAINS InterPro DOMAIN/s: Pentatricopeptide repeat (InterPro:IPR002885); BEST Arabidopsis thaliana protein match is: Tetratricopeptide repeat (TPR)-like superfamily protein (TAIR:AT5G66520.1); Has 34577 Blast hits to 13703 proteins in 254 species: Archae - 0; Bacteria - 3; Metazoa…	ath:AT5G40405	4	0	-29.02	-22.17	-31.37
comp28404_c0	AT4G17490.1	ERF6	ethylene responsive element binding factor 6 \\ Encodes a member of the ERF (ethylene response factor) subfamily B-3 of ERF/AP2 transcription factor family (ATERF-6). The protein contains one AP2 domain. There are 18 members in this subfamily including ATERF-1, ATERF-2, AND ATERF-5. \\ ethylene responsive element binding factor 6 (ERF6); CONTAINS InterPro DOMAIN/s: DNA-binding, integrase-type (In…	ath:AT4G17490	4	0	-58.16	-66.25	-64.02
comp28404_c1	AT4G17490.1	ERF6	ethylene responsive element binding factor 6 \\ Encodes a member of the ERF (ethylene response factor) subfamily B-3 of ERF/AP2 transcription factor family (ATERF-6). The protein contains one AP2 domain. There are 18 members in this subfamily including ATERF-1, ATERF-2, AND ATERF-5. \\ ethylene responsive element binding factor 6 (ERF6); CONTAINS InterPro DOMAIN/s: DNA-binding, integrase-type (In…	ath:AT4G17490	4	0	-42.34	-50.7	-48.42
comp28443_c0	AT4G30993	AT4G30993	Calcineurin-like metallo-phosphoesterase superfamily protein \\ Calcineurin-like metallo-phosphoesterase superfamily protein; FUNCTIONS IN: molecular_function unknown; INVOLVED IN: biological_process unknown; LOCATED IN: endomembrane system; EXPRESSED IN: 24 plant structures; EXPRESSED DURING: 15 growth stages; Has 35 Blast hits to 35 proteins in 10 species: Archae - 0; Bacteria - 0; Metazoa - 0;…	ath:AT4G30993	4	0	-3.31	-2.15	-3.37
comp28476_c1	AT1G22550.1	AT1G22550	Major facilitator superfamily protein \\ Major facilitator superfamily protein; FUNCTIONS IN: transporter activity; INVOLVED IN: oligopeptide transport; LOCATED IN: membrane; EXPRESSED IN: 19 plant structures; EXPRESSED DURING: 9 growth stages; CONTAINS InterPro DOMAIN/s: PTR2 family proton/oligopeptide symporter, conserved site (InterPro:IPR018456), Oligopeptide transporter (InterPro:IPR000109),…	ath:AT1G22550	4	0	-4.3	-5.56	-5.04
comp28524_c0	AT3G10040.1	AT3G10040	sequence-specific DNA binding transcription factors \\ sequence-specific DNA binding transcription factors; BEST Arabidopsis thaliana protein match is: unknown protein (TAIR:AT1G76870.1); Has 3136 Blast hits to 1955 proteins in 249 species: Archae - 4; Bacteria - 147; Metazoa - 846; Fungi - 267; Plants - 330; Viruses - 57; Other Eukaryotes - 1485 (source: NCBI BLink).	ath:AT3G10040	4	0	-21.58	-22.26	-20.61
comp28524_c1	AT3G10040.1	AT3G10040	sequence-specific DNA binding transcription factors \\ sequence-specific DNA binding transcription factors; BEST Arabidopsis thaliana protein match is: unknown protein (TAIR:AT1G76870.1); Has 3136 Blast hits to 1955 proteins in 249 species: Archae - 4; Bacteria - 147; Metazoa - 846; Fungi - 267; Plants - 330; Viruses - 57; Other Eukaryotes - 1485 (source: NCBI BLink).	ath:AT3G10040	4	0	-20.48	-21.83	-20.49
comp28530_c0	AT5G38700.1	AT5G38700	unknown protein; FUNCTIONS IN: molecular_function unknown; INVOLVED IN: biological_process unknown; LOCATED IN: mitochondrion; EXPRESSED IN: 10 plant structures; EXPRESSED DURING: LP.04 four leaves visible, LP.10 ten leaves visible, petal differentiation and expansion stage, LP.08 eight leaves visible, LP.12 twelve leaves visible; BEST Arabidopsis thaliana protein match is: unknown protein (TAIR:…	ath:AT5G38700	4	0	-13.29	-14.42	-13.49
comp28538_c0	AT1G19400	AT1G19400	Erythronate-4-phosphate dehydrogenase family protein \\ Erythronate-4-phosphate dehydrogenase family protein; BEST Arabidopsis thaliana protein match is: Erythronate-4-phosphate dehydrogenase family protein (TAIR:AT1G75180.3); Has 144 Blast hits to 144 proteins in 19 species: Archae - 0; Bacteria - 0; Metazoa - 0; Fungi - 0; Plants - 144; Viruses - 0; Other Eukaryotes - 0 (source: NCBI BLink).	ath:AT1G19400	4	0	-8.31	-9.02	-6.88
comp28636_c0	AT3G05120.1	GID1A	alpha/beta-Hydrolases superfamily protein \\ Encodes a gibberellin (GA) receptor ortholog of the rice GA receptor gene (OsGID1). Has GA-binding activity, showing higher affinity to GA4. Interacts with DELLA proteins in vivo in the presence of GA4. The DELLA region alone can interact with GID1A in GA-dependent manner in a Y2H assay. \\ GA INSENSITIVE DWARF1A (GID1A); FUNCTIONS IN: hydrolase activi…	ath:AT3G05120	4	0	-11.2	-10.36	-10.79
comp28637_c0	AT3G59440.1	AT3G59440	Calcium-binding EF-hand family protein \\ Calcium-binding EF-hand family protein; FUNCTIONS IN: calcium ion binding; INVOLVED IN: biological_process unknown; LOCATED IN: endomembrane system; EXPRESSED IN: root; CONTAINS InterPro DOMAIN/s: EF-Hand 1, calcium-binding site (InterPro:IPR018247), EF-HAND 2 (InterPro:IPR018249), EF-hand-like domain (InterPro:IPR011992), Calcium-binding EF-hand (InterPr…	ath:AT3G59440	4	0	-63.7	-56.81	-50.3
comp28682_c0	AT1G31460.1	AT1G31460	unknown protein; FUNCTIONS IN: molecular_function unknown; INVOLVED IN: biological_process unknown; LOCATED IN: plasma membrane; EXPRESSED IN: 23 plant structures; EXPRESSED DURING: 13 growth stages; BEST Arabidopsis thaliana protein match is: unknown protein (TAIR:AT1G23270.1); Has 1251 Blast hits to 756 proteins in 185 species: Archae - 0; Bacteria - 295; Metazoa - 374; Fungi - 176; Plants - 58…	ath:AT1G31460	4	0	-10.88	-13.24	-12.9
comp28690_c0	NM_113663.1	AT3G27473	Cysteine/Histidine-rich C1 domain family protein \\ Cysteine/Histidine-rich C1 domain family protein; FUNCTIONS IN: zinc ion binding; INVOLVED IN: intracellular signaling pathway; EXPRESSED IN: stem, sperm cell, root; CONTAINS InterPro DOMAIN/s: Protein kinase C-like, phorbol ester/diacylglycerol binding (InterPro:IPR002219), DC1 (InterPro:IPR004146), Zinc finger, PHD-type (InterPro:IPR001965), C…	ath:AT3G27473	4	0	-3.08	-2.74	-3.12
comp28726_c0	AT5G45240.1	AT5G45240	Disease resistance protein (TIR-NBS-LRR class) \\ Disease resistance protein (TIR-NBS-LRR class); FUNCTIONS IN: transmembrane receptor activity, ATP binding; INVOLVED IN: signal transduction, apoptosis, defense response, innate immune response; LOCATED IN: intrinsic to membrane; CONTAINS InterPro DOMAIN/s: NB-ARC (InterPro:IPR002182), Leucine-rich repeat (InterPro:IPR001611), Disease resistance p…	ath:AT5G45240	4	0	-5.32	-4.58	-4.66
comp28741_c0	AT1G65870.1	AT1G65870	Disease resistance-responsive (dirigent-like protein) family protein \\ Disease resistance-responsive (dirigent-like protein) family protein; FUNCTIONS IN: molecular_function unknown; INVOLVED IN: lignan biosynthetic process, defense response; LOCATED IN: cell wall; EXPRESSED IN: 13 plant structures; EXPRESSED DURING: 9 growth stages; CONTAINS InterPro DOMAIN/s: Plant disease resistance response …	ath:AT1G65870	4	0	-123.16	-103.8	-103.25
comp28749_c0	AT5G01100.1	AT5G01100	O-fucosyltransferase family protein \\ O-fucosyltransferase family protein; CONTAINS InterPro DOMAIN/s: GDP-fucose protein O-fucosyltransferase (InterPro:IPR019378); BEST Arabidopsis thaliana protein match is: O-fucosyltransferase family protein (TAIR:AT3G54100.1); Has 1807 Blast hits to 1807 proteins in 277 species: Archae - 0; Bacteria - 0; Metazoa - 736; Fungi - 347; Plants - 385; Viruses - 0;…	ath:AT5G01100	4	0	-3.09	-4.31	-3.54
comp28763_c0	AT1G31770.1	ABCG14	ATP-binding cassette 14 \\ ATP-binding cassette 14 (ABCG14); FUNCTIONS IN: ATPase activity, coupled to transmembrane movement of substances; LOCATED IN: membrane; EXPRESSED IN: 23 plant structures; EXPRESSED DURING: 13 growth stages; CONTAINS InterPro DOMAIN/s: ATPase, AAA+ type, core (InterPro:IPR003593), ABC transporter-like (InterPro:IPR003439), ABC-2 type transporter (InterPro:IPR013525), ABC…	ath:AT1G31770	4	0	-72.46	-37.06	-54.02
comp28764_c0	AT4G24090.1	AT4G24090	unknown protein; FUNCTIONS IN: molecular_function unknown; INVOLVED IN: biological_process unknown; LOCATED IN: chloroplast; EXPRESSED IN: 23 plant structures; EXPRESSED DURING: 13 growth stages; Has 144 Blast hits to 142 proteins in 73 species: Archae - 3; Bacteria - 62; Metazoa - 7; Fungi - 13; Plants - 44; Viruses - 0; Other Eukaryotes - 15 (source: NCBI BLink).	ath:AT4G24090	4	0	-3.43	-2.68	-3.94
comp28792_c0	AT1G72360	HRE1	Integrase-type DNA-binding superfamily protein \\ encodes a member of the ERF (ethylene response factor) subfamily B-2 of ERF/AP2 transcription factor family. The protein contains one AP2 domain. There are 5 members in this subfamily including RAP2.2 AND RAP2.12. \\ HYPOXIA RESPONSIVE ERF (ETHYLENE RESPONSE FACTOR) 1 (HRE1); CONTAINS InterPro DOMAIN/s: DNA-binding, integrase-type (InterPro:IPR016…	ath:AT1G72360	4	0	-35.71	-34.55	-36.44
comp28813_c1	AT3G61380.1	AT3G61380	Phosphatidylinositol N-acetyglucosaminlytransferase subunit P-related \\ Phosphatidylinositol N-acetyglucosaminlytransferase subunit P-related; FUNCTIONS IN: molecular_function unknown; INVOLVED IN: biological_process unknown; LOCATED IN: plasma membrane; EXPRESSED IN: 23 plant structures; EXPRESSED DURING: 14 growth stages; BEST Arabidopsis thaliana protein match is: Phosphatidylinositol N-acety…	ath:AT3G61380	4	0	-6.51	-5.67	-5.16
comp28826_c0	AT1G79110	AT1G79110	zinc ion binding \\ zinc ion binding; FUNCTIONS IN: zinc ion binding; EXPRESSED IN: 24 plant structures; EXPRESSED DURING: 15 growth stages; CONTAINS InterPro DOMAIN/s: Zinc finger, RING-type (InterPro:IPR001841); BEST Arabidopsis thaliana protein match is: SBP (S-ribonuclease binding protein) family protein (TAIR:AT3G12920.1); Has 30201 Blast hits to 17322 proteins in 780 species: Archae - 12; B…	ath:AT1G79110	4	0	-7.71	-5.84	-6.53
comp28828_c0	AT4G19960	KUP9	K+ uptake permease 9 \\ Encodes a potassium ion transmembrane transporter. Also mediates cesium uptake when expressed in E. coli. \\ K+ uptake permease 9 (KUP9); FUNCTIONS IN: potassium ion transmembrane transporter activity; INVOLVED IN: potassium ion transport; LOCATED IN: membrane; EXPRESSED IN: 23 plant structures; EXPRESSED DURING: 11 growth stages; CONTAINS InterPro DOMAIN/s: K+ potassium t…	ath:AT4G19960	4	0	-13.3	-12.44	-11.42
comp28831_c0	AT1G69240.1	MES15	methyl esterase 15 \\ Encodes a protein predicted to act as a carboxylesterase. It has similarity to the SABP2 methyl salicylate esterase from tobacco but no enzymatic activity has been identified for this protein. \\ methyl esterase 15 (MES15); FUNCTIONS IN: hydrolase activity; LOCATED IN: chloroplast; EXPRESSED IN: root hair; CONTAINS InterPro DOMAIN/s: Alpha/beta hydrolase fold-1 (InterPro:IPR…	ath:AT1G69240	4	0	-2.76	-1.49	-2.07
comp28831_c1	AT1G69240.1	MES15	methyl esterase 15 \\ Encodes a protein predicted to act as a carboxylesterase. It has similarity to the SABP2 methyl salicylate esterase from tobacco but no enzymatic activity has been identified for this protein. \\ methyl esterase 15 (MES15); FUNCTIONS IN: hydrolase activity; LOCATED IN: chloroplast; EXPRESSED IN: root hair; CONTAINS InterPro DOMAIN/s: Alpha/beta hydrolase fold-1 (InterPro:IPR…	ath:AT1G69240	4	0	-2.7	-2.99	-2.65
comp28866_c0	AT2G35910.1	AT2G35910	RING/U-box superfamily protein \\ RING/U-box superfamily protein; FUNCTIONS IN: zinc ion binding; CONTAINS InterPro DOMAIN/s: Zinc finger, RING-type (InterPro:IPR001841), Zinc finger, C3HC4 RING-type (InterPro:IPR018957); BEST Arabidopsis thaliana protein match is: RING/U-box superfamily protein (TAIR:AT5G06490.1); Has 8225 Blast hits to 8203 proteins in 288 species: Archae - 0; Bacteria - 0; Met…	ath:AT2G35910	4	0	-3.44	-2.92	-2.48
comp28921_c0	AT4G12520.1	AT4G12520	Bifunctional inhibitor/lipid-transfer protein/seed storage 2S albumin superfamily protein \\ Bifunctional inhibitor/lipid-transfer protein/seed storage 2S albumin superfamily protein; FUNCTIONS IN: lipid binding; INVOLVED IN: lipid transport; LOCATED IN: endomembrane system; CONTAINS InterPro DOMAIN/s: Bifunctional inhibitor/plant lipid transfer protein/seed storage (InterPro:IPR016140), Plant li…	ath:AT4G12520	4	0	-149.39	-106.45	-172.12
comp28926_c0	AT1G80310.1	AT1G80310	sulfate transmembrane transporters \\ sulfate transmembrane transporters; FUNCTIONS IN: sulfate transmembrane transporter activity; INVOLVED IN: response to salt stress; LOCATED IN: vacuole; EXPRESSED IN: 19 plant structures; EXPRESSED DURING: 10 growth stages; CONTAINS InterPro DOMAIN/s: Sulphate transporter (InterPro:IPR011547); BEST Arabidopsis thaliana protein match is: molybdate transporter …	ath:AT1G80310	4	0	-37.66	-42.22	-46.36
comp28975_c0	AT5G18840.1	AT5G18840	Major facilitator superfamily protein \\ Major facilitator superfamily protein; FUNCTIONS IN: carbohydrate transmembrane transporter activity, sugar:hydrogen symporter activity; INVOLVED IN: transport, transmembrane transport; LOCATED IN: integral to membrane, membrane; EXPRESSED IN: 17 plant structures; EXPRESSED DURING: 7 growth stages; CONTAINS InterPro DOMAIN/s: Major facilitator superfamily …	ath:AT5G18840	4	0	-52.55	-62.07	-65.33
comp28993_c0	AT1G23390.1	AT1G23390	Kelch repeat-containing F-box family protein \\ Kelch repeat-containing F-box family protein; CONTAINS InterPro DOMAIN/s: F-box domain, cyclin-like (InterPro:IPR001810), F-box domain, Skp2-like (InterPro:IPR022364), Galactose oxidase/kelch, beta-propeller (InterPro:IPR011043), Kelch-type beta propeller (InterPro:IPR015915); BEST Arabidopsis thaliana protein match is: Galactose oxidase/kelch repea…	ath:AT1G23390	4	0	-1.84	-1.73	-2.09
comp29028_c0	AT2G32010	CVL1	CVP2 like 1 \\ Encodes an inositol polyphosphate 5-phosphatase (5PTase). Mediating phosphoinositide signaling. Involved in establishment of foliar vein patterns. \\ CVP2 like 1 (CVL1); FUNCTIONS IN: hydrolase activity, inositol or phosphatidylinositol phosphatase activity; INVOLVED IN: leaf vascular tissue pattern formation; LOCATED IN: cellular_component unknown; EXPRESSED IN: 21 plant structure…	ath:AT2G32010	4	0	-9.41	-7.18	-7.79
comp29082_c1	AT4G23980	ARF9	auxin response factor 9 \\ Encodes auxin response factor 9 (ARF9). \\ auxin response factor 9 (ARF9); FUNCTIONS IN: sequence-specific DNA binding transcription factor activity; INVOLVED IN: regulation of transcription, DNA-dependent; LOCATED IN: nucleus; EXPRESSED IN: 22 plant structures; EXPRESSED DURING: 13 growth stages; CONTAINS InterPro DOMAIN/s: Aux/IAA-ARF-dimerisation (InterPro:IPR011525)…	ath:AT4G23980	4	0	-71.18	-49.47	-43.22
comp29116_c0	AT3G59930.1	AT3G59930	Encodes a defensin-like (DEFL) family protein. \\ FUNCTIONS IN: molecular_function unknown; INVOLVED IN: biological_process unknown; LOCATED IN: endomembrane system; BEST Arabidopsis thaliana protein match is: Defensin-like (DEFL) family protein (TAIR:AT5G33355.1); Has 33 Blast hits to 33 proteins in 3 species: Archae - 0; Bacteria - 0; Metazoa - 0; Fungi - 0; Plants - 33; Viruses - 0; Other Euka…	ath:AT3G59930	4	0	-10.55	-10.98	-11.4
comp29127_c0	AT5G35750.1	HK2	histidine kinase 2 \\ Encodes histidine kinase AHK2. \\ histidine kinase 2 (HK2); FUNCTIONS IN: osmosensor activity, cytokinin receptor activity, protein histidine kinase activity; INVOLVED IN: in 8 processes; LOCATED IN: membrane; EXPRESSED IN: 23 plant structures; EXPRESSED DURING: 13 growth stages; CONTAINS InterPro DOMAIN/s: Signal transduction histidine kinase, homodimeric (InterPro:IPR00908…	ath:AT5G35750	4	0	-8.5	-7.14	-6.01
comp29132_c0	AT1G13120.1	emb1745	embryo defective 1745 \\ embryo defective 1745 (emb1745); FUNCTIONS IN: molecular_function unknown; INVOLVED IN: embryo development ending in seed dormancy; LOCATED IN: nuclear pore; EXPRESSED IN: 24 plant structures; EXPRESSED DURING: 14 growth stages; CONTAINS InterPro DOMAIN/s: GLE1-like (InterPro:IPR012476); BEST Arabidopsis thaliana protein match is: unknown protein (TAIR:AT4G05523.1); Has 3…	ath:AT1G13120	4	0	-9.98	-11.57	-11.4
comp29153_c0	AT3G02110.1	scpl25	serine carboxypeptidase-like 25 \\ serine carboxypeptidase-like 25 (scpl25); FUNCTIONS IN: serine-type carboxypeptidase activity; INVOLVED IN: proteolysis; LOCATED IN: endomembrane system; EXPRESSED IN: 22 plant structures; EXPRESSED DURING: 13 growth stages; CONTAINS InterPro DOMAIN/s: Peptidase S10, serine carboxypeptidase (InterPro:IPR001563), Peptidase S10, serine carboxypeptidase, active sit…	ath:AT3G02110	4	0	-5.28	-4.99	-4.63
comp29155_c0	AT5G59120.1	SBT4.13	subtilase 4.13 \\ subtilase 4.13 (SBT4.13); FUNCTIONS IN: identical protein binding, serine-type endopeptidase activity; INVOLVED IN: proteolysis, negative regulation of catalytic activity; LOCATED IN: endomembrane system; EXPRESSED IN: 16 plant structures; EXPRESSED DURING: 4 anthesis, C globular stage, petal differentiation and expansion stage; CONTAINS InterPro DOMAIN/s: Protease-associated PA…	ath:AT5G59120	4	0	-1.6	-1.48	-1.63
comp29167_c0	AT1G20530.1	AT1G20530	Protein of unknown function (DUF630 and DUF632) \\ Protein of unknown function (DUF630 and DUF632); FUNCTIONS IN: molecular_function unknown; INVOLVED IN: N-terminal protein myristoylation; LOCATED IN: cellular_component unknown; EXPRESSED IN: shoot apex, embryo, flower; EXPRESSED DURING: petal differentiation and expansion stage, D bilateral stage; CONTAINS InterPro DOMAIN/s: Protein of unknown …	ath:AT1G20530	4	0	-0.98	-1.32	-1.27
comp29201_c2	AT4G37070	PLP1	Acyl transferase/acyl hydrolase/lysophospholipase superfamily protein \\ Patatin-related phospholipase A. Expressed strongly and exclusively in roots. AtplaIVA-null mutants have reduced lateral root development. Phosphorylation by calcium-dependent protein kinases in vitro enhances its activity. \\ PLP1; CONTAINS InterPro DOMAIN/s: Acyl transferase/acyl hydrolase/lysophospholipase (InterPro:IPR01…	ath:AT4G37070	4	0	-17.58	-23.1	-20.76
comp29207_c0	AT5G26790.1	AT5G26790	unknown protein; BEST Arabidopsis thaliana protein match is: unknown protein (TAIR:AT1G06475.1); Has 30201 Blast hits to 17322 proteins in 780 species: Archae - 12; Bacteria - 1396; Metazoa - 17338; Fungi - 3422; Plants - 5037; Viruses - 0; Other Eukaryotes - 2996 (source: NCBI BLink).	ath:AT5G26790	4	0	-3.67	-4.32	-4.5
comp29220_c1	AT5G02780	GSTL1	glutathione transferase lambda 1 \\ Encodes a member of the lambda family of glutathione transferases. It has thiol transferase activity and self S-glutathionylation activity in vitro. \\ glutathione transferase lambda 1 (GSTL1); CONTAINS InterPro DOMAIN/s: Thioredoxin fold (InterPro:IPR012335), Glutathione S-transferase, C-terminal-like (InterPro:IPR010987), Glutathione S-transferase/chloride ch…	ath:AT5G02780	4	0	-11.29	-8.74	-11.44
comp29223_c0	AT1G20700.1	WOX14	WUSCHEL related homeobox 14 \\ Encodes a WUSCHEL-related homeobox gene family member with 65 amino acids in its homeodomain. Proteins in this family contain a sequence of eight residues (TLPLFPMH) downstream of the homeodomain called the WUS box. Functions in the shoot meristem organizing center to maintain the stem cells in an undifferentiated state. \\ WUSCHEL related homeobox 14 (WOX14); CONTA…	ath:AT1G20700	4	0	-6.11	-6.76	-5.47
comp29255_c0					4	0	-15.02	-19.67	-17.43
comp29259_c0	AT2G01980.1	SOS1	sodium proton exchanger, putative (NHX7) (SOS1) \\ Encodes a plasma membrane-localized Na+/H+ antiporter SOS1. Functions in the extrusion of toxic Na+ from cells and is essential for plant salt tolerance. Has 12 predicted transmembrane domains in the N-terminal region and a long cytoplasmic tail of approx. 700 aa at the C-terminal side. SOS1 interacts through its predicted cytoplasmic tail with R…	ath:AT2G01980	4	0	-23.17	-24.4	-25.21
comp29307_c0	AT5G22940.1	F8H	FRA8 homolog \\ Homolog of FRA8 (AT2G28110), a member of a member of glycosyltransferase family 47; exhibits high sequence similarity to tobacco (Nicotiana plumbaginifolia) pectin glucuronyltransferase. \\ FRA8 homolog (F8H); CONTAINS InterPro DOMAIN/s: Exostosin-like (InterPro:IPR004263); BEST Arabidopsis thaliana protein match is: Exostosin family protein (TAIR:AT2G28110.1); Has 1434 Blast hits…	ath:AT5G22940	4	0	-2.06	-1.61	-2.01
comp29397_c0	AT2G01180	PAP1	phosphatidic acid phosphatase 1 \\ Encodes phosphatidate phosphatase. Up-regulated by genotoxic stress (gamma ray or UV-B) and elicitor treatments with mastoparan and harpin. Expressed in roots and leaves. \\ phosphatidic acid phosphatase 1 (PAP1); FUNCTIONS IN: phosphatidate phosphatase activity; INVOLVED IN: phospholipid metabolic process, response to stress; LOCATED IN: plasma membrane, integr…	ath:AT2G01180	4	0	-16.92	-21.56	-18.86
comp29399_c0					4	0	-4.78	-4.6	-4.67
comp29483_c1	AT1G29270.1	AT1G29270	unknown protein; BEST Arabidopsis thaliana protein match is: unknown protein (TAIR:AT2G40435.1); Has 98 Blast hits to 98 proteins in 15 species: Archae - 0; Bacteria - 0; Metazoa - 0; Fungi - 0; Plants - 98; Viruses - 0; Other Eukaryotes - 0 (source: NCBI BLink).	ath:AT1G29270	4	0	-13.5	-14.02	-14.76
comp29485_c0	AT5G43190.1	AT5G43190	Galactose oxidase/kelch repeat superfamily protein \\ Galactose oxidase/kelch repeat superfamily protein; CONTAINS InterPro DOMAIN/s: F-box domain, cyclin-like (InterPro:IPR001810), Galactose oxidase/kelch, beta-propeller (InterPro:IPR011043), Kelch repeat type 2 (InterPro:IPR011498), F-box associated interaction domain (InterPro:IPR017451); BEST Arabidopsis thaliana protein match is: Galactose o…	ath:AT5G43190	4	0	-10.18	-7.57	-7.02
comp29501_c0	AT2G47060	AT2G47060	Protein kinase superfamily protein \\ Protein kinase superfamily protein; FUNCTIONS IN: protein serine/threonine kinase activity, protein kinase activity, kinase activity, ATP binding; INVOLVED IN: protein amino acid phosphorylation; EXPRESSED IN: 22 plant structures; EXPRESSED DURING: 13 growth stages; CONTAINS InterPro DOMAIN/s: Protein kinase, ATP binding site (InterPro:IPR017441), Serine/thre…	ath:AT2G47060	4	0	-38.5	-44.81	-42.01
comp2952_c0	AT3G18230.1	AT3G18230	Octicosapeptide/Phox/Bem1p family protein \\ Octicosapeptide/Phox/Bem1p family protein; LOCATED IN: cytosol, nucleus; EXPRESSED IN: 24 plant structures; EXPRESSED DURING: 13 growth stages; CONTAINS InterPro DOMAIN/s: Octicosapeptide/Phox/Bem1p (InterPro:IPR000270); BEST Arabidopsis thaliana protein match is: Octicosapeptide/Phox/Bem1p family protein (TAIR:AT2G01190.1); Has 3345 Blast hits to 2875…	ath:AT3G18230	4	0	-0.88	-0.76	-1.07
comp29520_c0	AT5G02200	FHL	far-red-elongated hypocotyl1-like \\ Encodes a small plant-specific protein with both nuclear localization and nuclear export signals that is specifically required, together with FHY1, for the light-regulated nuclear accumulation of phyA. \\ far-red-elongated hypocotyl1-like (FHL); BEST Arabidopsis thaliana protein match is: far-red elongated hypocotyl 1 (TAIR:AT2G37678.1); Has 27 Blast hits to 2…	ath:AT5G02200	4	0	-6.1	-6.23	-5.44
comp29544_c0	AT1G70230.1	TBL27	TRICHOME BIREFRINGENCE-LIKE 27 \\ Encodes a member of the TBL (TRICHOME BIREFRINGENCE-LIKE) gene family containing a plant-specific DUF231 (domain of unknown function) domain. TBL gene family has 46 members, two of which (TBR/AT5G06700 and TBL3/AT5G01360) have been shown to be involved in the synthesis and deposition of secondary wall cellulose, presumably by influencing the esterification state …	ath:AT1G70230	4	0	-5.31	-4.65	-4.37
comp29557_c0	AT3G13677	AT3G13677	unknown protein; Has 24 Blast hits to 24 proteins in 11 species: Archae - 0; Bacteria - 0; Metazoa - 0; Fungi - 0; Plants - 24; Viruses - 0; Other Eukaryotes - 0 (source: NCBI BLink).	ath:AT3G13677	4	0	-6.5	-5.75	-4.12
comp29558_c0	AT3G48260.1	WNK3	with no lysine (K) kinase 3 \\ Encodes a member of the WNK family (9 members in all) of protein kinases, the structural design of which is clearly distinct from those of other known protein kinases, such as receptor-like kinases and mitogen-activated protein kinases. \\ with no lysine (K) kinase 3 (WNK3); CONTAINS InterPro DOMAIN/s: Protein kinase, catalytic domain (InterPro:IPR000719), Serine/th…	ath:AT3G48260	4	0	-2.84	-2.25	-3.4
comp29597_c0	AT2G24580.1	AT2G24580	FAD-dependent oxidoreductase family protein \\ FAD-dependent oxidoreductase family protein; FUNCTIONS IN: sarcosine oxidase activity; INVOLVED IN: tetrahydrofolate metabolic process, oxidation reduction; LOCATED IN: cellular_component unknown; EXPRESSED IN: 23 plant structures; EXPRESSED DURING: 13 growth stages; CONTAINS InterPro DOMAIN/s: FAD dependent oxidoreductase (InterPro:IPR006076), Sarco…	ath:AT2G24580	4	0	-10.81	-9.86	-8.56
comp29614_c0	NM_116582.1	AT4G03440	Ankyrin repeat family protein \\ Ankyrin repeat family protein; CONTAINS InterPro DOMAIN/s: Ankyrin repeat-containing domain (InterPro:IPR020683), Ankyrin repeat (InterPro:IPR002110); BEST Arabidopsis thaliana protein match is: Ankyrin repeat family protein (TAIR:AT4G03480.1); Has 18202 Blast hits to 9223 proteins in 460 species: Archae - 22; Bacteria - 1330; Metazoa - 10010; Fungi - 1278; Plants…	ath:AT4G03440	4	0	-12.74	-10.36	-8.28
comp29630_c0	AT5G60210	RIP5	ROP interactive partner 5 \\ ROP interactive partner 5 (RIP5); LOCATED IN: plasma membrane; EXPRESSED IN: 22 plant structures; EXPRESSED DURING: 12 growth stages; BEST Arabidopsis thaliana protein match is: ROP interactive partner 3 (TAIR:AT2G37080.1); Has 98994 Blast hits to 51471 proteins in 2911 species: Archae - 1324; Bacteria - 16057; Metazoa - 45939; Fungi - 8665; Plants - 5713; Viruses - 2…	ath:AT5G60210	4	0	-2.41	-1.95	-2.75
comp29639_c0	AT3G50640.1	AT3G50640	unknown protein; BEST Arabidopsis thaliana protein match is: unknown protein (TAIR:AT5G66800.1); Has 67 Blast hits to 67 proteins in 10 species: Archae - 0; Bacteria - 0; Metazoa - 0; Fungi - 0; Plants - 67; Viruses - 0; Other Eukaryotes - 0 (source: NCBI BLink).	ath:AT3G50640	4	0	-7.19	-5.29	-6.97
comp29671_c0	AT3G51860.1	CAX3	cation exchanger 3 \\ cation exchanger 3 (CAX3); CONTAINS InterPro DOMAIN/s: Sodium/calcium exchanger membrane region (InterPro:IPR004837), Calcium/proton exchanger superfamily (InterPro:IPR004798), Calcium/proton exchanger (InterPro:IPR004713); BEST Arabidopsis thaliana protein match is: cation exchanger 1 (TAIR:AT2G38170.1); Has 3567 Blast hits to 3405 proteins in 1022 species: Archae - 24; Bac…	ath:AT3G51860	4	0	-19.1	-22.02	-19.45
comp29671_c1	AT3G51860.1	CAX3	cation exchanger 3 \\ cation exchanger 3 (CAX3); CONTAINS InterPro DOMAIN/s: Sodium/calcium exchanger membrane region (InterPro:IPR004837), Calcium/proton exchanger superfamily (InterPro:IPR004798), Calcium/proton exchanger (InterPro:IPR004713); BEST Arabidopsis thaliana protein match is: cation exchanger 1 (TAIR:AT2G38170.1); Has 3567 Blast hits to 3405 proteins in 1022 species: Archae - 24; Bac…	ath:AT3G51860	4	0	-29.2	-36.9	-33.16
comp29771_c0					4	0	-8.54	-7.22	-7.62
comp29771_c1	AT2G46780.1	AT2G46780	RNA-binding (RRM/RBD/RNP motifs) family protein \\ RNA-binding (RRM/RBD/RNP motifs) family protein; FUNCTIONS IN: RNA binding, nucleotide binding, nucleic acid binding; INVOLVED IN: biological_process unknown; LOCATED IN: cellular_component unknown; EXPRESSED IN: 22 plant structures; EXPRESSED DURING: 13 growth stages; CONTAINS InterPro DOMAIN/s: RNA recognition motif, RNP-1 (InterPro:IPR000504),…	ath:AT2G46780	4	0	-7.28	-6.09	-6.26
comp29787_c1	AT2G36420.1	AT2G36420	unknown protein; BEST Arabidopsis thaliana protein match is: unknown protein (TAIR:AT5G03670.1); Has 10588 Blast hits to 6606 proteins in 440 species: Archae - 8; Bacteria - 365; Metazoa - 4146; Fungi - 1198; Plants - 483; Viruses - 212; Other Eukaryotes - 4176 (source: NCBI BLink).	ath:AT2G36420	4	0	-31.12	-28.01	-25.79
comp29787_c2	AT4G13345	MEE55	Serinc-domain containing serine and sphingolipid biosynthesis protein \\ maternal effect embryo arrest 55 (MEE55); INVOLVED IN: embryo development ending in seed dormancy; LOCATED IN: membrane; EXPRESSED IN: 14 plant structures; EXPRESSED DURING: 7 growth stages; CONTAINS InterPro DOMAIN/s: TMS membrane protein/tumour differentially expressed protein (InterPro:IPR005016); BEST Arabidopsis thalian…	ath:AT4G13345	4	0	-7.78	-6.99	-6.36
comp29798_c0	AT2G14960.1	GH3.1	Auxin-responsive GH3 family protein \\ encodes a protein similar to IAA-amido synthases. Lines carrying an insertion in this gene are hypersensitive to auxin. \\ GH3.1; CONTAINS InterPro DOMAIN/s: GH3 auxin-responsive promoter (InterPro:IPR004993); BEST Arabidopsis thaliana protein match is: Auxin-responsive GH3 family protein (TAIR:AT4G37390.1); Has 1628 Blast hits to 1412 proteins in 230 specie…	ath:AT2G14960	4	0	-1.54	-1.6	-1.6
comp29804_c0	AT3G52710.1	AT3G52710	unknown protein; FUNCTIONS IN: molecular_function unknown; INVOLVED IN: biological_process unknown; LOCATED IN: plasma membrane; EXPRESSED IN: 19 plant structures; EXPRESSED DURING: 9 growth stages; BEST Arabidopsis thaliana protein match is: unknown protein (TAIR:AT2G36220.1); Has 64 Blast hits to 64 proteins in 10 species: Archae - 0; Bacteria - 0; Metazoa - 0; Fungi - 0; Plants - 64; Viruses -…	ath:AT3G52710	4	0	-29.58	-29.95	-27.15
comp29822_c0	AT2G18890	AT2G18890	Protein kinase superfamily protein \\ Protein kinase superfamily protein; FUNCTIONS IN: protein serine/threonine kinase activity, protein kinase activity, kinase activity, ATP binding; INVOLVED IN: protein amino acid phosphorylation; EXPRESSED IN: 22 plant structures; EXPRESSED DURING: 12 growth stages; CONTAINS InterPro DOMAIN/s: Protein kinase, ATP binding site (InterPro:IPR017441), Protein kin…	ath:AT2G18890	4	0	-19.12	-16.19	-14.95
comp29865_c0	AT3G26710.1	CCB1	cofactor assembly of complex C \\ cofactor assembly of complex C (CCB1); FUNCTIONS IN: molecular_function unknown; INVOLVED IN: cytochrome b6f complex assembly; LOCATED IN: chloroplast; EXPRESSED IN: 23 plant structures; EXPRESSED DURING: 13 growth stages; CONTAINS InterPro DOMAIN/s: Protein of unknown function DUF3529 (InterPro:IPR021919); Has 212 Blast hits to 212 proteins in 63 species: Archae…	ath:AT3G26710	4	0	-6.64	-5.74	-7.5
comp29872_c0					4	0	-6.94	-6	-5.96
comp29884_c0	AT2G43290.1	MSS3	Calcium-binding EF-hand family protein \\ Encodes calmodulin-like MSS3. \\ multicopy suppressors of snf4 deficiency in yeast 3 (MSS3); FUNCTIONS IN: calcium ion binding; INVOLVED IN: biological_process unknown; EXPRESSED IN: 22 plant structures; EXPRESSED DURING: 13 growth stages; CONTAINS InterPro DOMAIN/s: EF-Hand 1, calcium-binding site (InterPro:IPR018247), EF-HAND 2 (InterPro:IPR018249), EF-…	ath:AT2G43290	4	0	-225.32	-231.02	-215.63
comp29885_c0	AT1G64780.1	AMT1;2	ammonium transporter 1;2 \\ encodes an ammonium transporter protein believed to act as a high affinity transporter. It is expressed in the root, primarily in endodermal and cortical cells, and contributes to ammonium uptake in the root. \\ ammonium transporter 1;2 (AMT1;2); CONTAINS InterPro DOMAIN/s: Ammonium transporter (InterPro:IPR001905), Ammonium transporter, conserved site (InterPro:IPR018…	ath:AT1G64780	4	0	-3.71	-3.61	-3.71
comp29914_c0	AT1G31820.1	AT1G31820	Amino acid permease family protein \\ Amino acid permease family protein; FUNCTIONS IN: cationic amino acid transmembrane transporter activity; INVOLVED IN: transport, amino acid transport, transmembrane transport; LOCATED IN: membrane; EXPRESSED IN: 18 plant structures; EXPRESSED DURING: 9 growth stages; CONTAINS InterPro DOMAIN/s: Amino acid/polyamine transporter I (InterPro:IPR002293), Amino a…	ath:AT1G31820	4	0	-1.32	-0.72	-1.3
comp29988_c0	AT5G14880.1	AT5G14880	Potassium transporter family protein \\ Potassium transporter family protein; FUNCTIONS IN: potassium ion transmembrane transporter activity; INVOLVED IN: potassium ion transport; LOCATED IN: membrane; EXPRESSED IN: 22 plant structures; EXPRESSED DURING: 13 growth stages; CONTAINS InterPro DOMAIN/s: Potassium uptake protein, kup (InterPro:IPR018519), K+ potassium transporter (InterPro:IPR003855);…	ath:AT5G14880	4	0	-43.49	-29.65	-26.44
comp30006_c0	AT5G12940.1	AT5G12940	Leucine-rich repeat (LRR) family protein \\ Leucine-rich repeat (LRR) family protein; INVOLVED IN: signal transduction; LOCATED IN: endomembrane system; EXPRESSED IN: 18 plant structures; EXPRESSED DURING: 10 growth stages; CONTAINS InterPro DOMAIN/s: Leucine-rich repeat-containing N-terminal domain, type 2 (InterPro:IPR013210), Leucine-rich repeat (InterPro:IPR001611); BEST Arabidopsis thaliana …	ath:AT5G12940	4	0	-10.08	-8.92	-9.78
comp30023_c0	AT3G24300.1	AMT1;3	ammonium transporter 1;3 \\ Encodes a plasma membrane localized ammonium transporter. \\ ammonium transporter 1;3 (AMT1;3); CONTAINS InterPro DOMAIN/s: Ammonium transporter (InterPro:IPR001905), Ammonium transporter, conserved site (InterPro:IPR018047); BEST Arabidopsis thaliana protein match is: ammonium transporter 1;5 (TAIR:AT3G24290.1); Has 11505 Blast hits to 11486 proteins in 2067 species: …	ath:AT3G24300	4	0	-28.25	-29.85	-26.39
comp30024_c1					4	0	-3.28	-3.22	-2.64
comp30073_c0	AT5G56040	AT5G56040	Leucine-rich receptor-like protein kinase family protein \\ Leucine-rich receptor-like protein kinase family protein; FUNCTIONS IN: protein serine/threonine kinase activity, kinase activity, ATP binding; INVOLVED IN: transmembrane receptor protein tyrosine kinase signaling pathway, protein amino acid phosphorylation; LOCATED IN: endomembrane system; EXPRESSED IN: 22 plant structures; EXPRESSED DU…	ath:AT5G56040	4	0	-19.89	-15.9	-15.26
comp30102_c0	AT1G71450.1	AT1G71450	Integrase-type DNA-binding superfamily protein \\ encodes a member of the DREB subfamily A-4 of ERF/AP2 transcription factor family. The protein contains one AP2 domain. There are 17 members in this subfamily including TINY. \\ Integrase-type DNA-binding superfamily protein; FUNCTIONS IN: DNA binding, sequence-specific DNA binding transcription factor activity; INVOLVED IN: regulation of transcri…	ath:AT1G71450	4	0	-3.44	-3.7	-3.5
comp30137_c0	AT2G40140	CZF1	zinc finger (CCCH-type) family protein \\ CZF1; CONTAINS InterPro DOMAIN/s: Zinc finger, CCCH-type (InterPro:IPR000571), Ankyrin repeat-containing domain (InterPro:IPR020683), Ankyrin repeat (InterPro:IPR002110); BEST Arabidopsis thaliana protein match is: salt-inducible zinc finger 1 (TAIR:AT3G55980.1); Has 1196 Blast hits to 1143 proteins in 183 species: Archae - 4; Bacteria - 47; Metazoa - 401…	ath:AT2G40140	4	0	-81.88	-98.86	-82.56
comp30137_c1	AT2G40140	CZF1	zinc finger (CCCH-type) family protein \\ CZF1; CONTAINS InterPro DOMAIN/s: Zinc finger, CCCH-type (InterPro:IPR000571), Ankyrin repeat-containing domain (InterPro:IPR020683), Ankyrin repeat (InterPro:IPR002110); BEST Arabidopsis thaliana protein match is: salt-inducible zinc finger 1 (TAIR:AT3G55980.1); Has 1196 Blast hits to 1143 proteins in 183 species: Archae - 4; Bacteria - 47; Metazoa - 401…	ath:AT2G40140	4	0	-83.85	-99.88	-81.25
comp30143_c0	AT5G54160.1	OMT1	O-methyltransferase 1 \\ A caffeic acid/5-hydroxyferulic acid O-methyltransferase. Interacts with 14-4-3 proteins in yeast 2 hybrid assay. AtOMT1 (At5g54160) encodes a flavonol 3-O-methyltransferase that is highly active towards quercetin and myricetin. The substrate specificity identifies the enzyme as flavonol 3-methyltransferase which replaces the former annotation of the gene to encode a caff…	ath:AT5G54160	4	0	-178.52	-152.1	-194.99
comp30214_c0	AT5G52250.1	AT5G52250	Transducin/WD40 repeat-like superfamily protein \\ Encodes a transducin protein whose gene expression is induced by UV-B. This induction is reduced in hy5 mutant and may be a target of HY5 during UV-B response. \\ Transducin/WD40 repeat-like superfamily protein; CONTAINS InterPro DOMAIN/s: WD40 repeat 2 (InterPro:IPR019782), WD40 repeat-like-containing domain (InterPro:IPR011046), WD40-repeat-con…	ath:AT5G52250	4	0	-1.53	-1.42	-1.71
comp30216_c3	AT4G24015.1	AT4G24015	RING/U-box superfamily protein \\ RING/U-box superfamily protein; FUNCTIONS IN: zinc ion binding; INVOLVED IN: biological_process unknown; LOCATED IN: cellular_component unknown; CONTAINS InterPro DOMAIN/s: Zinc finger, RING-type (InterPro:IPR001841); BEST Arabidopsis thaliana protein match is: RING/U-box superfamily protein (TAIR:AT4G10150.1); Has 35333 Blast hits to 34131 proteins in 2444 speci…	ath:AT4G24015	4	0	-6.69	-3.95	-4.59
comp30262_c0	AT2G37570	SLT1	HSP20-like chaperones superfamily protein \\ encodes a protein that can complement the salt-sensitive phenotype of a calcineurin (CaN)-deficient yeast mutant. This gene occurs in a single-copy and is 75% identical to tobacco SLT1 gene. \\ sodium- and lithium-tolerant 1 (SLT1); FUNCTIONS IN: molecular_function unknown; INVOLVED IN: hyperosmotic salinity response; LOCATED IN: cellular_component unk…	ath:AT2G37570	4	0	-38.53	-30.14	-30.89
comp30275_c0	AT2G02170	AT2G02170	Remorin family protein \\ Remorin family protein; FUNCTIONS IN: DNA binding; INVOLVED IN: biological_process unknown; LOCATED IN: plasma membrane; EXPRESSED IN: 22 plant structures; EXPRESSED DURING: 13 growth stages; CONTAINS InterPro DOMAIN/s: Remorin, C-terminal (InterPro:IPR005516); BEST Arabidopsis thaliana protein match is: Remorin family protein (TAIR:AT1G30320.1); Has 3690 Blast hits to 2…	ath:AT2G02170	4	0	-2.41	-2.11	-2.5
comp30293_c0	AT2G46890.1	AT2G46890	Protein of unknown function (DUF1295) \\ FUNCTIONS IN: oxidoreductase activity, acting on the CH-CH group of donors; INVOLVED IN: lipid metabolic process; LOCATED IN: endomembrane system, integral to membrane, cytoplasm; CONTAINS InterPro DOMAIN/s: 3-oxo-5-alpha-steroid 4-dehydrogenase, C-terminal (InterPro:IPR001104), Protein of unknown function DUF1295 (InterPro:IPR010721); BEST Arabidopsis tha…	ath:AT2G46890	4	0	-43.63	-34.94	-45.63
comp30319_c0	AT3G50750.1	BEH1	BES1/BZR1 homolog 1 \\ BES1/BZR1 homolog 1 (BEH1); FUNCTIONS IN: transcription regulator activity; INVOLVED IN: biological_process unknown; LOCATED IN: vacuole; EXPRESSED IN: 17 plant structures; EXPRESSED DURING: 12 growth stages; CONTAINS InterPro DOMAIN/s: BZR1, transcriptional repressor (InterPro:IPR008540); BEST Arabidopsis thaliana protein match is: Brassinosteroid signalling positive regul…	ath:AT3G50750	4	0	-2.61	-2.39	-2.55
comp30407_c0	AT5G65683.1	AT5G65683	Zinc finger (C3HC4-type RING finger) family protein \\ Zinc finger (C3HC4-type RING finger) family protein; FUNCTIONS IN: ubiquitin-protein ligase activity, zinc ion binding; INVOLVED IN: biological_process unknown; LOCATED IN: cellular_component unknown; CONTAINS InterPro DOMAIN/s: Zinc finger, RING-type (InterPro:IPR001841), von Willebrand factor, type A (InterPro:IPR002035); BEST Arabidopsis t…	ath:AT5G65683	4	0	-11.92	-10.36	-8.76
comp30410_c0	AT3G28510.1	AT3G28510	P-loop containing nucleoside triphosphate hydrolases superfamily protein \\ P-loop containing nucleoside triphosphate hydrolases superfamily protein; FUNCTIONS IN: nucleoside-triphosphatase activity, ATPase activity, nucleotide binding, ATP binding; EXPRESSED IN: 7 plant structures; EXPRESSED DURING: LP.06 six leaves visible, LP.04 four leaves visible, 4 anthesis, 4 leaf senescence stage; CONTAIN…	ath:AT3G28510	4	0	-90.42	-105.1	-109.87
comp30415_c0	AT1G29100.1	AT1G29100	Heavy metal transport/detoxification superfamily protein \\ Heavy metal transport/detoxification superfamily protein ; FUNCTIONS IN: copper ion binding, metal ion binding; INVOLVED IN: copper ion transport, metal ion transport; CONTAINS InterPro DOMAIN/s: Heavy metal transport/detoxification protein (InterPro:IPR006121); BEST Arabidopsis thaliana protein match is: Heavy metal transport/detoxifica…	ath:AT1G29100	4	0	-4.85	-5.46	-4.94
comp30485_c1	AT2G41250.1	AT2G41250	Haloacid dehalogenase-like hydrolase (HAD) superfamily protein \\ Haloacid dehalogenase-like hydrolase (HAD) superfamily protein; FUNCTIONS IN: hydrolase activity, catalytic activity, phosphoglycolate phosphatase activity; INVOLVED IN: metabolic process; LOCATED IN: mitochondrion; EXPRESSED IN: 24 plant structures; EXPRESSED DURING: 15 growth stages; CONTAINS InterPro DOMAIN/s: Haloacid dehalogen…	ath:AT2G41250	4	0	-20.93	-21.32	-22.43
comp30515_c0	AT2G30100.1	AT2G30100	pentatricopeptide (PPR) repeat-containing protein \\ pentatricopeptide (PPR) repeat-containing protein; LOCATED IN: chloroplast; EXPRESSED IN: 22 plant structures; EXPRESSED DURING: 13 growth stages; CONTAINS InterPro DOMAIN/s: Pentatricopeptide repeat (InterPro:IPR002885); BEST Arabidopsis thaliana protein match is: pentatricopeptide (PPR) repeat-containing protein (TAIR:AT5G04810.1); Has 68862 …	ath:AT2G30100	4	0	-12.25	-9.9	-7.86
comp30522_c0					4	0	-2.34	-2.07	-2.33
comp30535_c1	AT2G27360.1	AT2G27360	GDSL-like Lipase/Acylhydrolase superfamily protein \\ GDSL-like Lipase/Acylhydrolase superfamily protein; FUNCTIONS IN: hydrolase activity, acting on ester bonds, carboxylesterase activity; INVOLVED IN: glycerol biosynthetic process, lipid metabolic process; LOCATED IN: endomembrane system; EXPRESSED IN: 20 plant structures; EXPRESSED DURING: 13 growth stages; CONTAINS InterPro DOMAIN/s: Lipase, …	ath:AT2G27360	4	0	-2.22	-2.59	-3.03
comp30549_c10	AT2G25930.1	ELF3	hydroxyproline-rich glycoprotein family protein \\ Encodes a novel nuclear protein that is expressed rhythmically and interacts with phytochrome B to control plant development and flowering through a signal transduction pathway. Required component of the core circadian clock regardless of light conditions. \\ EARLY FLOWERING 3 (ELF3); BEST Arabidopsis thaliana protein match is: unknown protein (T…	ath:AT2G25930	4	0	-31.22	-28.04	-25.88
comp30559_c0	AT3G03870	AT3G03870	unknown protein; BEST Arabidopsis thaliana protein match is: unknown protein (TAIR:AT5G18130.1); Has 41 Blast hits to 41 proteins in 11 species: Archae - 0; Bacteria - 0; Metazoa - 2; Fungi - 0; Plants - 39; Viruses - 0; Other Eukaryotes - 0 (source: NCBI BLink).	ath:AT3G03870	4	0	-24.99	-24.69	-22.5
comp30571_c0	AT1G27210.1	AT1G27210	ARM repeat superfamily protein \\ ARM repeat superfamily protein; FUNCTIONS IN: binding; LOCATED IN: chloroplast; EXPRESSED IN: 23 plant structures; EXPRESSED DURING: 13 growth stages; CONTAINS InterPro DOMAIN/s: HEAT (InterPro:IPR000357), Armadillo-like helical (InterPro:IPR011989), HEAT, type 2 (InterPro:IPR021133), Armadillo-type fold (InterPro:IPR016024); BEST Arabidopsis thaliana protein mat…	ath:AT1G27210	4	0	-3.91	-3.84	-4.41
comp306_c1	AT1G78530.1	AT1G78530	Protein kinase superfamily protein \\ Protein kinase superfamily protein; FUNCTIONS IN: protein serine/threonine kinase activity, protein kinase activity, kinase activity, ATP binding; INVOLVED IN: protein amino acid phosphorylation; LOCATED IN: endomembrane system; EXPRESSED IN: 7 plant structures; EXPRESSED DURING: LP.04 four leaves visible, 4 anthesis, petal differentiation and expansion stage…	ath:AT1G78530	4	0	-0.72	-0.85	-0.96
comp30650_c0	AT4G04990.1	AT4G04990	Protein of unknown function (DUF761) \\ Protein of unknown function (DUF761); FUNCTIONS IN: molecular_function unknown; INVOLVED IN: biological_process unknown; LOCATED IN: endomembrane system; CONTAINS InterPro DOMAIN/s: Protein of unknown function DUF761, plant (InterPro:IPR008480); BEST Arabidopsis thaliana protein match is: Protein of unknown function (DUF761) (TAIR:AT1G61260.1); Has 30201 Bl…	ath:AT4G04990	4	0	-11.55	-11.33	-9.88
comp30693_c0	AT1G11310	MLO2	Seven transmembrane MLO family protein \\ A member of a large family of seven-transmembrane domain proteins specific to plants, homologs of the barley mildew resistance locus o (MLO) protein. The Arabidopsis genome contains 15 genes encoding MLO proteins, with localization in plasma membrane. Phylogenetic analysis revealed four clades of closely-related AtMLO genes. ATMLO2 belongs to the clade IV…	ath:AT1G11310	4	0	-7.41	-6.82	-6.79
comp30706_c2	AT1G22530.1	PATL2	PATELLIN 2 \\ PATELLIN 2 (PATL2); FUNCTIONS IN: transporter activity; INVOLVED IN: transport; LOCATED IN: plasma membrane, chloroplast; EXPRESSED IN: 25 plant structures; EXPRESSED DURING: 14 growth stages; CONTAINS InterPro DOMAIN/s: Cellular retinaldehyde-binding/triple function, C-terminal (InterPro:IPR001251), Cellular retinaldehyde-binding/triple function, N-terminal (InterPro:IPR008273), Ce…	ath:AT1G22530	4	0	-98.64	-131.94	-113.42
comp30734_c0	AT2G19580.1	TET2	tetraspanin2 \\ Member of TETRASPANIN family \\ tetraspanin2 (TET2); FUNCTIONS IN: molecular_function unknown; INVOLVED IN: aging; LOCATED IN: endomembrane system, integral to membrane; EXPRESSED IN: 21 plant structures; EXPRESSED DURING: 13 growth stages; CONTAINS InterPro DOMAIN/s: Tetraspanin (InterPro:IPR018499), Tetraspanin, subgroup (InterPro:IPR000301); BEST Arabidopsis thaliana protein ma…	ath:AT2G19580	4	0	-48.32	-70.37	-59.16
comp30748_c3	AT3G56880.1	AT3G56880	VQ motif-containing protein \\ VQ motif-containing protein; CONTAINS InterPro DOMAIN/s: VQ (InterPro:IPR008889); BEST Arabidopsis thaliana protein match is: calmodulin (CAM)-binding protein of 25 kDa (TAIR:AT2G41010.1); Has 109 Blast hits to 109 proteins in 12 species: Archae - 0; Bacteria - 0; Metazoa - 0; Fungi - 3; Plants - 106; Viruses - 0; Other Eukaryotes - 0 (source: NCBI BLink).	ath:AT3G56880	4	0	-56.86	-64.5	-60.48
comp30804_c1	AT5G62420.1	AT5G62420	NAD(P)-linked oxidoreductase superfamily protein \\ NAD(P)-linked oxidoreductase superfamily protein; FUNCTIONS IN: oxidoreductase activity; INVOLVED IN: oxidation reduction; EXPRESSED IN: root; CONTAINS InterPro DOMAIN/s: Aldo/keto reductase (InterPro:IPR001395), Aldo/keto reductase subgroup (InterPro:IPR020471), Aldo/keto reductase, conserved site (InterPro:IPR018170); BEST Arabidopsis thaliana…	ath:AT5G62420	4	0	-13.47	-11.17	-11.4
comp30841_c0	AT4G14740	AT4G14740	Plant protein of unknown function (DUF828) with plant pleckstrin homology-like region \\ FUNCTIONS IN: phosphoinositide binding; INVOLVED IN: signal transduction; EXPRESSED IN: cultured cell; CONTAINS InterPro DOMAIN/s: Pleckstrin-like, plant (InterPro:IPR013666), Protein of unknown function DUF828 (InterPro:IPR008546); BEST Arabidopsis thaliana protein match is: Plant protein of unknown function…	ath:AT4G14740	4	0	-17.12	-13.12	-11.38
comp30879_c1	AT5G39660	CDF2	cycling DOF factor 2 \\ Dof-type zinc finger domain-containing protein, identical to H-protein promoter binding factor-2a GI:3386546 from (Arabidopsis thaliana). Interacts with LKP2 and FKF1, but its overexpression does not change flowering time under short or long day conditions. \\ cycling DOF factor 2 (CDF2); CONTAINS InterPro DOMAIN/s: Zinc finger, Dof-type (InterPro:IPR003851); BEST Arabidop…	ath:AT5G39660	4	0	-10.3	-11.62	-13.45
comp30893_c0	AT5G49360.1	BXL1	beta-xylosidase 1 \\ Encodes a bifunctional {beta}-D-xylosidase/{alpha}-L-arabinofuranosidase required for pectic arabinan modification. Located in the extracellular matrix. Gene is expressed specifically in tissues undergoing secondary wall thickening. This is a member of glycosyl hydrolase family 3 and has six other closely related members. \\ beta-xylosidase 1 (BXL1); FUNCTIONS IN: alpha-N-ara…	ath:AT5G49360	4	0	-21.62	-19.33	-19.78
comp30912_c2	AT4G32340.1	AT4G32340	Tetratricopeptide repeat (TPR)-like superfamily protein \\ Tetratricopeptide repeat (TPR)-like superfamily protein; BEST Arabidopsis thaliana protein match is: Tetratricopeptide repeat (TPR)-like superfamily protein (TAIR:AT1G80130.1); Has 1807 Blast hits to 1807 proteins in 277 species: Archae - 0; Bacteria - 0; Metazoa - 736; Fungi - 347; Plants - 385; Viruses - 0; Other Eukaryotes - 339 (sourc…	ath:AT4G32340	4	0	-12.88	-19.04	-15.45
comp30947_c0	AT3G16490.1	IQD26	IQ-domain 26 \\ IQ-domain 26 (IQD26); CONTAINS InterPro DOMAIN/s: IQ calmodulin-binding region (InterPro:IPR000048); BEST Arabidopsis thaliana protein match is: IQ-domain 27 (TAIR:AT1G51960.1); Has 778 Blast hits to 763 proteins in 39 species: Archae - 0; Bacteria - 0; Metazoa - 5; Fungi - 10; Plants - 755; Viruses - 0; Other Eukaryotes - 8 (source: NCBI BLink).	ath:AT3G16490	4	0	-6.46	-6.17	-6.56
comp30957_c0	AT4G03190.1	GRH1	GRR1-like protein 1 \\ Encodes an F box protein belonging to the TIR1 subfamily. This protein forms SCF complexes with ASK1 and CUL1 and interacts with Aux/IAA proteins in an auxin-dependent manner. It also has sequence similarity to the yeast protein GRR1, which is involved in glucose repression. \\ GRR1-like protein 1 (GRH1); CONTAINS InterPro DOMAIN/s: F-box domain, cyclin-like (InterPro:IPR00…	ath:AT4G03190	4	0	-7.08	-4.74	-6.3
comp3096_c0	AT5G07505.1	AT5G07505	transposable element gene \\ non-LTR retrotransposon family (LINE), has a 4.7e-41 P-value blast match to GB:NP_038603 L1 repeat, Tf subfamily, member 23 (LINE-element) (Mus musculus)		4	0	-1.72	-1.88	-1.78
comp30980_c0	AT4G22190.1	AT4G22190	unknown protein; Has 283 Blast hits to 154 proteins in 44 species: Archae - 0; Bacteria - 2; Metazoa - 24; Fungi - 12; Plants - 48; Viruses - 0; Other Eukaryotes - 197 (source: NCBI BLink).	ath:AT4G22190	4	0	-7.69	-7.61	-8.01
comp30984_c0	AT1G72010.1	AT1G72010	TCP family transcription factor \\ TCP family transcription factor ; FUNCTIONS IN: sequence-specific DNA binding transcription factor activity; INVOLVED IN: regulation of transcription; LOCATED IN: chloroplast; CONTAINS InterPro DOMAIN/s: Transcription factor, TCP (InterPro:IPR005333), Transcription factor TCP subgroup (InterPro:IPR017887); BEST Arabidopsis thaliana protein match is: TCP family t…	ath:AT1G72010	4	0	-12.77	-11.11	-8.94
comp30987_c0	AT1G61660	AT1G61660	basic helix-loop-helix (bHLH) DNA-binding superfamily protein \\ basic helix-loop-helix (bHLH) DNA-binding superfamily protein; FUNCTIONS IN: DNA binding, sequence-specific DNA binding transcription factor activity; INVOLVED IN: regulation of transcription; LOCATED IN: nucleus; EXPRESSED IN: 22 plant structures; EXPRESSED DURING: 13 growth stages; CONTAINS InterPro DOMAIN/s: Helix-loop-helix DNA-…	ath:AT1G61660	4	0	-12.7	-12.63	-16.77
comp31004_c0	AT2G24140.1	AT2G24140	Protein of unknown function, DUF593 \\ Protein of unknown function, DUF593; CONTAINS InterPro DOMAIN/s: Protein of unknown function DUF593 (InterPro:IPR007656); BEST Arabidopsis thaliana protein match is: Protein of unknown function, DUF593 (TAIR:AT4G30830.1); Has 1121 Blast hits to 1059 proteins in 203 species: Archae - 5; Bacteria - 110; Metazoa - 379; Fungi - 69; Plants - 280; Viruses - 2; Oth…	ath:AT2G24140	4	0	-8.75	-8.14	-8.68
comp31013_c0	AT4G31450.1	AT4G31450	RING/U-box superfamily protein \\ RING/U-box superfamily protein; FUNCTIONS IN: zinc ion binding; EXPRESSED IN: 22 plant structures; EXPRESSED DURING: 15 growth stages; CONTAINS InterPro DOMAIN/s: Zinc finger, RING-type (InterPro:IPR001841), Zinc finger, C3HC4 RING-type (InterPro:IPR018957); BEST Arabidopsis thaliana protein match is: RING/U-box superfamily protein (TAIR:AT5G24870.2); Has 30201 B…	ath:AT4G31450	4	0	-12.2	-8.16	-7.64
comp31073_c0	AT1G28690.1	AT1G28690	Tetratricopeptide repeat (TPR)-like superfamily protein \\ Tetratricopeptide repeat (TPR)-like superfamily protein; CONTAINS InterPro DOMAIN/s: Pentatricopeptide repeat (InterPro:IPR002885); BEST Arabidopsis thaliana protein match is: Pentatricopeptide repeat (PPR) superfamily protein (TAIR:AT4G14820.1); Has 38334 Blast hits to 13612 proteins in 253 species: Archae - 1; Bacteria - 23; Metazoa - 1…	ath:AT1G28690	4	0	-8.69	-8.48	-9.3
comp31128_c1	AT1G28260	AT1G28260	Telomerase activating protein Est1 \\ Telomerase activating protein Est1; CONTAINS InterPro DOMAIN/s: Telomerase activating protein Est1 (InterPro:IPR019458); BEST Arabidopsis thaliana protein match is: Telomerase activating protein Est1 (TAIR:AT5G19400.2); Has 490 Blast hits to 489 proteins in 126 species: Archae - 0; Bacteria - 0; Metazoa - 280; Fungi - 120; Plants - 68; Viruses - 0; Other Euka…	ath:AT1G28260	4	0	-21.36	-15.74	-14.87
comp31130_c1	AT1G17720	ATB BETA	Protein phosphatase 2A, regulatory subunit PR55 \\ type 2A protein serine/threonine phosphatase 55 kDa B \\ ATB BETA; CONTAINS InterPro DOMAIN/s: WD40 repeat-like-containing domain (InterPro:IPR011046), Protein phosphatase 2A, regulatory subunit PR55 (InterPro:IPR000009), Protein phosphatase 2A, regulatory subunit PR55, conserved site (InterPro:IPR018067), WD40 repeat, conserved site (InterPro:IP…	ath:AT1G17720	4	0	-51.08	-56.91	-52.93
comp31148_c0	AT5G64340.1	SAC51	sequence-specific DNA binding transcription factors;transcription regulators \\ Encodes a bHLH(basic helix-loop-helix)-type transcription factor SAC51 [suppressor of acaulis 51]. Upregulation of SAC51 reverses the dwarf phenotype caused by a loss-of-function mutation in ACL5 (Arabidopsis thaliana ACAULIS 5) gene, suggesting that activation of SAC51 may lead to the expression of a subset of genes …	ath:AT5G64340	4	0	-18.23	-14.15	-14.71
comp31149_c0	AT4G01330	AT4G01330	Protein kinase superfamily protein \\ Protein kinase superfamily protein; FUNCTIONS IN: protein serine/threonine kinase activity, protein kinase activity, kinase activity, ATP binding; INVOLVED IN: protein amino acid phosphorylation; LOCATED IN: plasma membrane; EXPRESSED IN: 23 plant structures; EXPRESSED DURING: 13 growth stages; CONTAINS InterPro DOMAIN/s: Protein kinase, ATP binding site (Int…	ath:AT4G01330	4	0	-22.56	-20.79	-16.3
comp31181_c0	AT4G31510.1	AT4G31510	unknown protein; BEST Arabidopsis thaliana protein match is: unknown protein (TAIR:AT2G24550.1); Has 205 Blast hits to 205 proteins in 31 species: Archae - 0; Bacteria - 0; Metazoa - 5; Fungi - 3; Plants - 187; Viruses - 0; Other Eukaryotes - 10 (source: NCBI BLink).	ath:AT4G31510	4	0	-2.73	-2.66	-2.58
comp31204_c0	AT3G47400.1	AT3G47400	Plant invertase/pectin methylesterase inhibitor superfamily \\ Plant invertase/pectin methylesterase inhibitor superfamily; FUNCTIONS IN: enzyme inhibitor activity, pectinesterase activity; INVOLVED IN: cell wall modification; LOCATED IN: endomembrane system, cell wall, plant-type cell wall; EXPRESSED IN: hypocotyl, flower, root, carpel; EXPRESSED DURING: petal differentiation and expansion stage…	ath:AT3G47400	4	0	-2.09	-2.28	-2.42
comp31288_c3	AT5G04860.1	AT5G04860	unknown protein; BEST Arabidopsis thaliana protein match is: unknown protein (TAIR:AT3G11760.1); Has 1807 Blast hits to 1807 proteins in 277 species: Archae - 0; Bacteria - 0; Metazoa - 736; Fungi - 347; Plants - 385; Viruses - 0; Other Eukaryotes - 339 (source: NCBI BLink).	ath:AT5G04860	4	0	-11.55	-9.06	-7.17
comp31295_c0	AT1G30360.1	ERD4	Early-responsive to dehydration stress protein (ERD4) \\ early-responsive to dehydration 4 (ERD4); INVOLVED IN: response to water deprivation; LOCATED IN: plasma membrane, chloroplast, vacuole, membrane, chloroplast envelope; EXPRESSED IN: 26 plant structures; EXPRESSED DURING: 14 growth stages; CONTAINS InterPro DOMAIN/s: Protein of unknown function DUF221 (InterPro:IPR003864); BEST Arabidopsis …	ath:AT1G30360	4	0	-13.82	-17.97	-16.16
comp31406_c0	AT5G40030.1	AT5G40030	Protein kinase superfamily protein \\ Protein kinase superfamily protein; FUNCTIONS IN: kinase activity; INVOLVED IN: protein amino acid phosphorylation; LOCATED IN: chloroplast; EXPRESSED IN: shoot apex, embryo, root, flower, seed; EXPRESSED DURING: F mature embryo stage, petal differentiation and expansion stage, E expanded cotyledon stage, D bilateral stage; CONTAINS InterPro DOMAIN/s: Protein…	ath:AT5G40030	4	0	-6.84	-5.05	-5.54
comp31426_c0	AT4G36010	AT4G36010	Pathogenesis-related thaumatin superfamily protein \\ Pathogenesis-related thaumatin superfamily protein; CONTAINS InterPro DOMAIN/s: Thaumatin, pathogenesis-related (InterPro:IPR001938); BEST Arabidopsis thaliana protein match is: Pathogenesis-related thaumatin superfamily protein (TAIR:AT2G17860.1); Has 1622 Blast hits to 1597 proteins in 186 species: Archae - 0; Bacteria - 48; Metazoa - 58; Fu…	ath:AT4G36010	4	0	-9.1	-9.36	-10.15
comp31426_c1	AT4G36010	AT4G36010	Pathogenesis-related thaumatin superfamily protein \\ Pathogenesis-related thaumatin superfamily protein; CONTAINS InterPro DOMAIN/s: Thaumatin, pathogenesis-related (InterPro:IPR001938); BEST Arabidopsis thaliana protein match is: Pathogenesis-related thaumatin superfamily protein (TAIR:AT2G17860.1); Has 1622 Blast hits to 1597 proteins in 186 species: Archae - 0; Bacteria - 48; Metazoa - 58; Fu…	ath:AT4G36010	4	0	-4.86	-6.35	-6.39
comp31443_c0	AT3G54790	AT3G54790	ARM repeat superfamily protein \\ ARM repeat superfamily protein; FUNCTIONS IN: ubiquitin-protein ligase activity, binding; INVOLVED IN: protein ubiquitination; LOCATED IN: ubiquitin ligase complex; EXPRESSED IN: 22 plant structures; EXPRESSED DURING: 13 growth stages; CONTAINS InterPro DOMAIN/s: U box domain (InterPro:IPR003613), Armadillo-like helical (InterPro:IPR011989), Armadillo (InterPro:I…	ath:AT3G54790	4	0	-3.91	-2.49	-2.48
comp31444_c0	AT2G47440.1	AT2G47440	Tetratricopeptide repeat (TPR)-like superfamily protein \\ Tetratricopeptide repeat (TPR)-like superfamily protein; FUNCTIONS IN: binding, heat shock protein binding; INVOLVED IN: protein folding; LOCATED IN: cellular_component unknown; EXPRESSED IN: 22 plant structures; EXPRESSED DURING: 13 growth stages; CONTAINS InterPro DOMAIN/s: Tetratricopeptide TPR-1 (InterPro:IPR001440), Tetratricopeptide…	ath:AT2G47440	4	0	-5.44	-6.26	-6.32
comp31446_c0	AT5G66310.1	AT5G66310	ATP binding microtubule motor family protein \\ ATP binding microtubule motor family protein; FUNCTIONS IN: microtubule motor activity, ATP binding; INVOLVED IN: microtubule-based movement; EXPRESSED IN: 22 plant structures; EXPRESSED DURING: 15 growth stages; CONTAINS InterPro DOMAIN/s: Protein of unknown function DUF3490 (InterPro:IPR021881), Kinesin, motor region, conserved site (InterPro:IPR0…	ath:AT5G66310	4	0	-3.39	-2.8	-3.5
comp31498_c6	AT1G28130	GH3.17	Auxin-responsive GH3 family protein \\ encodes an IAA-amido synthase that conjugates Asp and other amino acids to auxin in vitro. Lines carrying insertions in this gene are hypersensitive to auxin. \\ GH3.17; CONTAINS InterPro DOMAIN/s: GH3 auxin-responsive promoter (InterPro:IPR004993); BEST Arabidopsis thaliana protein match is: Auxin-responsive GH3 family protein (TAIR:AT5G54510.1); Has 1405 B…	ath:AT1G28130	4	0	-68.94	-57.1	-62.06
comp31499_c0	AT4G10270.1	AT4G10270	Wound-responsive family protein \\ Wound-responsive family protein; CONTAINS InterPro DOMAIN/s: Protein of unknown function wound-induced (InterPro:IPR022251); BEST Arabidopsis thaliana protein match is: Wound-responsive family protein (TAIR:AT4G10265.1); Has 183 Blast hits to 182 proteins in 16 species: Archae - 0; Bacteria - 0; Metazoa - 0; Fungi - 0; Plants - 183; Viruses - 0; Other Eukaryotes…	ath:AT4G10270	4	0	-139.92	-130.42	-133.14
comp31510_c1	AT5G01520	AT5G01520	RING/U-box superfamily protein \\ RING/U-box superfamily protein; FUNCTIONS IN: zinc ion binding; EXPRESSED IN: 17 plant structures; EXPRESSED DURING: 8 growth stages; CONTAINS InterPro DOMAIN/s: Zinc finger, RING-type, conserved site (InterPro:IPR017907), Zinc finger, RING-type (InterPro:IPR001841), Zinc finger, C3HC4 RING-type (InterPro:IPR018957); BEST Arabidopsis thaliana protein match is: RI…	ath:AT5G01520	4	0	-14.38	-11.41	-10.54
comp316852_c0	AT4G02670.1	IDD12	indeterminate(ID)-domain 12 \\ indeterminate(ID)-domain 12 (IDD12); FUNCTIONS IN: sequence-specific DNA binding transcription factor activity, zinc ion binding, nucleic acid binding; INVOLVED IN: regulation of transcription; LOCATED IN: intracellular, chloroplast; EXPRESSED IN: shoot apex, embryo, flower, pedicel, seed; EXPRESSED DURING: 4 anthesis, C globular stage, petal differentiation and exp…	ath:AT4G02670	4	0	-0.91	-0.78	-1.11
comp31718_c0	UPI00000A9D07	AT2G17490	transposable element gene \\ copia-like retrotransposon family, has a 9.3e-199 P-value blast match to gb|AAO73521.1| gag-pol polyprotein (Glycine max) (SIRE1) (Ty1_Copia-family)		4	0	-1.66	-1.18	-1.06
comp31725_c0	AT2G14510.1	AT2G14510	Leucine-rich repeat protein kinase family protein \\ Leucine-rich repeat protein kinase family protein; FUNCTIONS IN: kinase activity; INVOLVED IN: protein amino acid phosphorylation; LOCATED IN: endomembrane system; CONTAINS InterPro DOMAIN/s: Protein kinase, ATP binding site (InterPro:IPR017441), Protein kinase, catalytic domain (InterPro:IPR000719), Serine-threonine/tyrosine-protein kinase (In…	ath:AT2G14510	4	0	-4.65	-5.4	-5.78
comp31742_c0	AT1G69900.1	AT1G69900	Actin cross-linking protein \\ Actin cross-linking protein; CONTAINS InterPro DOMAIN/s: Protein of unknown function DUF569 (InterPro:IPR007679), Actin cross-linking (InterPro:IPR008999); BEST Arabidopsis thaliana protein match is: Actin cross-linking protein (TAIR:AT1G27100.1); Has 330 Blast hits to 179 proteins in 14 species: Archae - 0; Bacteria - 0; Metazoa - 0; Fungi - 0; Plants - 330; Viruse…	ath:AT1G69900	4	0	-8.21	-11.81	-10.02
comp31793_c0	AT4G38340.1	AT4G38340	Plant regulator RWP-RK family protein \\ Plant regulator RWP-RK family protein; CONTAINS InterPro DOMAIN/s: Octicosapeptide/Phox/Bem1p (InterPro:IPR000270), Plant regulator RWP-RK (InterPro:IPR003035), GAF (InterPro:IPR003018); BEST Arabidopsis thaliana protein match is: Plant regulator RWP-RK family protein (TAIR:AT1G76350.1); Has 720 Blast hits to 573 proteins in 47 species: Archae - 0; Bacteri…	ath:AT4G38340	4	0	-5.16	-4.88	-4.8
comp31831_c0	AT2G46310.1	CRF5	cytokinin response factor 5 \\ CRF5 encodes one of the six cytokinin response factors. It is transcriptionally upregulated in response to cytokinin. CRF5 belongs to the AP2/ERF superfamily of the transcriptional factors. CRF proteins rapidly relocalize to the nucleus in response to cytokinin. Analysis of loos-of-function mutants revealed that the CRFs function redundantly to regulate the developm…	ath:AT2G46310	4	0	-7.31	-8.72	-9.06
comp31835_c0	AT2G38970.1	AT2G38970	Zinc finger (C3HC4-type RING finger) family protein \\ Zinc finger (C3HC4-type RING finger) family protein; FUNCTIONS IN: ubiquitin-protein ligase activity, zinc ion binding; EXPRESSED IN: 22 plant structures; EXPRESSED DURING: 13 growth stages; CONTAINS InterPro DOMAIN/s: Zinc finger, RING-type (InterPro:IPR001841), Zinc finger, C3HC4 RING-type (InterPro:IPR018957), von Willebrand factor, type A…	ath:AT2G38970	4	0	-9.88	-5.6	-7.4
comp31875_c0	AT1G75640.1	AT1G75640	Leucine-rich receptor-like protein kinase family protein \\ Leucine-rich receptor-like protein kinase family protein; FUNCTIONS IN: protein serine/threonine kinase activity, kinase activity, ATP binding; INVOLVED IN: transmembrane receptor protein tyrosine kinase signaling pathway, protein amino acid phosphorylation; LOCATED IN: plasma membrane; EXPRESSED IN: 18 plant structures; EXPRESSED DURING…	ath:AT1G75640	4	0	-0.82	-1.02	-0.96
comp31882_c1	AT1G54070.1	AT1G54070	Dormancy/auxin associated family protein \\ Dormancy/auxin associated family protein; CONTAINS InterPro DOMAIN/s: Dormancyauxin associated (InterPro:IPR008406); BEST Arabidopsis thaliana protein match is: Dormancy/auxin associated family protein (TAIR:AT1G56220.3); Has 172 Blast hits to 172 proteins in 35 species: Archae - 0; Bacteria - 0; Metazoa - 0; Fungi - 0; Plants - 171; Viruses - 0; Other …	ath:AT1G54070	4	0	-17.71	-10.48	-9.44
comp31901_c0	AT2G17230.1	EXL5	EXORDIUM like 5 \\ EXORDIUM like 5 (EXL5); FUNCTIONS IN: molecular_function unknown; INVOLVED IN: biological_process unknown; LOCATED IN: endomembrane system; EXPRESSED IN: 22 plant structures; EXPRESSED DURING: 13 growth stages; CONTAINS InterPro DOMAIN/s: Phosphate-induced protein 1 (InterPro:IPR006766); BEST Arabidopsis thaliana protein match is: EXORDIUM like 1 (TAIR:AT2G35150.1); Has 402 Bla…	ath:AT2G17230	4	0	-7.6	-7.28	-7.31
comp31901_c1	AT5G51550.1	EXL3	EXORDIUM like 3 \\ EXORDIUM like 3 (EXL3); CONTAINS InterPro DOMAIN/s: Phosphate-induced protein 1 (InterPro:IPR006766); BEST Arabidopsis thaliana protein match is: EXORDIUM like 5 (TAIR:AT2G17230.1); Has 398 Blast hits to 397 proteins in 23 species: Archae - 0; Bacteria - 2; Metazoa - 0; Fungi - 0; Plants - 396; Viruses - 0; Other Eukaryotes - 0 (source: NCBI BLink).	ath:AT5G51550	4	0	-21.65	-16.46	-22.22
comp31912_c0	AT3G61520.1	AT3G61520	Pentatricopeptide repeat (PPR) superfamily protein \\ Pentatricopeptide repeat (PPR) superfamily protein; CONTAINS InterPro DOMAIN/s: Pentatricopeptide repeat (InterPro:IPR002885); BEST Arabidopsis thaliana protein match is: Pentatricopeptide repeat (PPR) superfamily protein (TAIR:AT5G28460.1); Has 51879 Blast hits to 14395 proteins in 309 species: Archae - 5; Bacteria - 71; Metazoa - 859; Fungi …	ath:AT3G61520	4	0	-6.46	-7.21	-7.53
comp31917_c0	AT4G11290.1	AT4G11290	Peroxidase superfamily protein \\ Peroxidase superfamily protein; FUNCTIONS IN: peroxidase activity, heme binding; INVOLVED IN: response to oxidative stress, oxidation reduction; LOCATED IN: endomembrane system; EXPRESSED IN: 11 plant structures; EXPRESSED DURING: 7 growth stages; CONTAINS InterPro DOMAIN/s: Haem peroxidase (InterPro:IPR010255), Plant peroxidase (InterPro:IPR000823), Peroxidases …	ath:AT4G11290	4	0	-33.74	-25.58	-37.5
comp31934_c4	AT1G61960.1	AT1G61960	Mitochondrial transcription termination factor family protein \\ Mitochondrial transcription termination factor family protein; FUNCTIONS IN: molecular_function unknown; INVOLVED IN: biological_process unknown; LOCATED IN: mitochondrion; CONTAINS InterPro DOMAIN/s: Mitochodrial transcription termination factor-related (InterPro:IPR003690); BEST Arabidopsis thaliana protein match is: Mitochondrial…	ath:AT1G61960	4	0	-232.19	-239.87	-295.03
comp31981_c1	AT3G46480.1	AT3G46480	2-oxoglutarate (2OG) and Fe(II)-dependent oxygenase superfamily protein \\ 2-oxoglutarate (2OG) and Fe(II)-dependent oxygenase superfamily protein; FUNCTIONS IN: oxidoreductase activity, acting on paired donors, with incorporation or reduction of molecular oxygen, 2-oxoglutarate as one donor, and incorporation of one atom each of oxygen into both donors, oxidoreductase activity, iron ion binding;…	ath:AT3G46480	4	0	-2.56	-2.98	-3.09
comp31988_c0	AT3G23410.1	FAO3	fatty alcohol oxidase 3 \\ Encodes a fatty alcohol oxidase. \\ fatty alcohol oxidase 3 (FAO3); CONTAINS InterPro DOMAIN/s: FAD-dependent pyridine nucleotide-disulphide oxidoreductase (InterPro:IPR013027), Glucose-methanol-choline oxidoreductase, N-terminal (InterPro:IPR000172), Glucose-methanol-choline oxidoreductase, C-terminal (InterPro:IPR007867), Long-chain fatty alcohol dehydrogenase (InterP…	ath:AT3G23410	4	0	-14.7	-14.77	-12.01
comp31994_c4	AT1G25550.1	AT1G25550	myb-like transcription factor family protein \\ myb-like transcription factor family protein; CONTAINS InterPro DOMAIN/s: Homeodomain-like (InterPro:IPR009057), Myb, DNA-binding (InterPro:IPR014778), Myb-like DNA-binding domain, SHAQKYF class (InterPro:IPR006447), HTH transcriptional regulator, Myb-type, DNA-binding (InterPro:IPR017930), Homeodomain-related (InterPro:IPR012287); BEST Arabidopsis …	ath:AT1G25550	4	0	-15.46	-16.88	-16.58
comp32027_c0	AT4G05150.1	AT4G05150	Octicosapeptide/Phox/Bem1p family protein \\ Octicosapeptide/Phox/Bem1p family protein; FUNCTIONS IN: molecular_function unknown; INVOLVED IN: biological_process unknown; LOCATED IN: cellular_component unknown; EXPRESSED IN: 24 plant structures; EXPRESSED DURING: 13 growth stages; CONTAINS InterPro DOMAIN/s: Octicosapeptide/Phox/Bem1p (InterPro:IPR000270); BEST Arabidopsis thaliana protein match …	ath:AT4G05150	4	0	-118.85	-130.43	-123.98
comp32027_c1	AT4G05150.1	AT4G05150	Octicosapeptide/Phox/Bem1p family protein \\ Octicosapeptide/Phox/Bem1p family protein; FUNCTIONS IN: molecular_function unknown; INVOLVED IN: biological_process unknown; LOCATED IN: cellular_component unknown; EXPRESSED IN: 24 plant structures; EXPRESSED DURING: 13 growth stages; CONTAINS InterPro DOMAIN/s: Octicosapeptide/Phox/Bem1p (InterPro:IPR000270); BEST Arabidopsis thaliana protein match …	ath:AT4G05150	4	0	-135.25	-145.4	-136.77
comp32032_c0	AT1G01580.1	FRO2	ferric reduction oxidase 2 \\ Encodes the low-iron-inducible ferric chelate reductase responsible for reduction of iron at the root surface. It is likely to be the major Fe(III) chelate reductase in Arabidopsis iron metabolism. Coordinately regulated with IRT1, the major transporter responsible for high-affinity iron uptake from the soil, at both transcriptional and posttranscriptional levels. St…	ath:AT1G01580	4	0	-14.62	-13.93	-14.69
comp32034_c0	AT1G52780.1	AT1G52780	Protein of unknown function (DUF2921) \\ Protein of unknown function (DUF2921); FUNCTIONS IN: molecular_function unknown; INVOLVED IN: biological_process unknown; LOCATED IN: membrane; EXPRESSED IN: cultured cell, callus, leaf; CONTAINS InterPro DOMAIN/s: Protein of unknown function DUF2921 (InterPro:IPR021319); BEST Arabidopsis thaliana protein match is: Protein of unknown function (DUF2921) (TA…	ath:AT1G52780	4	0	-17.2	-20.89	-24.84
comp32070_c1	AT5G62100	BAG2	BCL-2-associated athanogene 2 \\ A member of Arabidopsis BAG (Bcl-2-associated athanogene) proteins, plant homologs of mammalian regulators of apoptosis. Plant BAG proteins are multi-functional and remarkably similar to their animal counterparts, as they regulate apoptotic-like processes ranging from pathogen attack, to abiotic stress, to plant development. \\ BCL-2-associated athanogene 2 (BAG2)…	ath:AT5G62100	4	0	-8.48	-6.4	-4.49
comp32090_c0	AT5G62170.1	AT5G62170	unknown protein; BEST Arabidopsis thaliana protein match is: unknown protein (TAIR:AT5G51850.1); Has 381 Blast hits to 359 proteins in 81 species: Archae - 0; Bacteria - 16; Metazoa - 101; Fungi - 21; Plants - 99; Viruses - 3; Other Eukaryotes - 141 (source: NCBI BLink).	ath:AT5G62170	4	0	-2.87	-2.22	-2.6
comp32110_c2	AT5G65207.1	AT5G65207	unknown protein; BEST Arabidopsis thaliana protein match is: unknown protein (TAIR:AT5G10040.1); Has 30201 Blast hits to 17322 proteins in 780 species: Archae - 12; Bacteria - 1396; Metazoa - 17338; Fungi - 3422; Plants - 5037; Viruses - 0; Other Eukaryotes - 2996 (source: NCBI BLink).	ath:AT5G65207	4	0	-58.46	-55.49	-55.19
comp32114_c0	AT1G29170	WAVE2	SCAR family protein \\ Encodes a member of the SCAR family.These proteins are part of a complex (WAVE) complex.The SCAR subunit activates the ARP2/3 complex which in turn act as a nucleator for actin filaments. \\ WAVE2; BEST Arabidopsis thaliana protein match is: SCAR family protein (TAIR:AT2G34150.2); Has 1242 Blast hits to 945 proteins in 214 species: Archae - 0; Bacteria - 272; Metazoa - 455;…	ath:AT1G29170	4	0	-6.96	-3.97	-3.66
comp32133_c0	AT4G20140.1	GSO1	Leucine-rich repeat transmembrane protein kinase \\ Encodes GASSHO1 (GSO1), a putative leucine-rich repeat transmembrane-type receptor kinase. GSO1 and a homolog GSO2 (At5g44700) are required for the formation of a normal epidermal surface during embryogenesis. \\ GASSHO1 (GSO1); FUNCTIONS IN: protein serine/threonine kinase activity, protein kinase activity, ATP binding; INVOLVED IN: protein ami…	ath:AT4G20140	4	0	-8	-5.82	-5.28
comp32141_c0	AT2G23700.1	AT2G23700	Protein of unknown function, DUF547 \\ Protein of unknown function, DUF547; CONTAINS InterPro DOMAIN/s: Protein of unknown function DUF547 (InterPro:IPR006869); BEST Arabidopsis thaliana protein match is: Protein of unknown function, DUF547 (TAIR:AT5G66600.2); Has 867 Blast hits to 688 proteins in 125 species: Archae - 4; Bacteria - 86; Metazoa - 75; Fungi - 16; Plants - 587; Viruses - 0; Other E…	ath:AT2G23700	4	0	-9.65	-6.28	-6.63
comp32150_c0	AT1G79060.1	AT1G79060	unknown protein; BEST Arabidopsis thaliana protein match is: unknown protein (TAIR:AT1G56020.1); Has 3399 Blast hits to 980 proteins in 195 species: Archae - 0; Bacteria - 839; Metazoa - 390; Fungi - 256; Plants - 154; Viruses - 9; Other Eukaryotes - 1751 (source: NCBI BLink).	ath:AT1G79060	4	0	-1.74	-1.9	-1.83
comp32157_c0	AT1G02640.1	BXL2	beta-xylosidase 2 \\ encodes a protein similar to a beta-xylosidase located in the extracellular matrix. This is a member of glycosyl hydrolase family 3 and has six other closely related members. \\ beta-xylosidase 2 (BXL2); FUNCTIONS IN: hydrolase activity, hydrolyzing O-glycosyl compounds; INVOLVED IN: carbohydrate metabolic process; LOCATED IN: plant-type cell wall; EXPRESSED IN: 23 plant stru…	ath:AT1G02640	4	0	-10.46	-9.03	-9.81
comp32261_c6	AT4G23400.1	PIP1;5	plasma membrane intrinsic protein 1;5 \\ plasma membrane intrinsic protein 1;5 (PIP1;5); FUNCTIONS IN: water channel activity; INVOLVED IN: response to salt stress, transport; LOCATED IN: plasma membrane, membrane; EXPRESSED IN: 22 plant structures; EXPRESSED DURING: 14 growth stages; CONTAINS InterPro DOMAIN/s: Major intrinsic protein, conserved site (InterPro:IPR022357), Aquaporin (InterPro:IPR…	ath:AT4G23400	4	0	-1358.12	-1689.73	-1862.75
comp32278_c0	AT5G40720.1	AT5G40720	Domain of unknown function (DUF23) \\ CONTAINS InterPro DOMAIN/s: Protein of unknown function DUF23 (InterPro:IPR008166); BEST Arabidopsis thaliana protein match is: zinc finger (C3HC4-type RING finger) family protein (TAIR:AT3G27330.1); Has 1807 Blast hits to 1807 proteins in 277 species: Archae - 0; Bacteria - 0; Metazoa - 736; Fungi - 347; Plants - 385; Viruses - 0; Other Eukaryotes - 339 (sou…	ath:AT5G40720	4	0	-5.44	-4.8	-3.89
comp32293_c0	AT2G19240.1	AT2G19240	Ypt/Rab-GAP domain of gyp1p superfamily protein \\ Ypt/Rab-GAP domain of gyp1p superfamily protein; FUNCTIONS IN: RAB GTPase activator activity; INVOLVED IN: regulation of Rab GTPase activity; LOCATED IN: intracellular, chloroplast; CONTAINS InterPro DOMAIN/s: RabGAP/TBC (InterPro:IPR000195); BEST Arabidopsis thaliana protein match is: Ypt/Rab-GAP domain of gyp1p superfamily protein (TAIR:AT4G299…	ath:AT2G19240	4	0	-2.22	-1.47	-1.33
comp32364_c1	AT4G37890	EDA40	Zinc finger (C3HC4-type RING finger) family protein \\ embryo sac development arrest 40 (EDA40); FUNCTIONS IN: ubiquitin-protein ligase activity, zinc ion binding; INVOLVED IN: polar nucleus fusion; LOCATED IN: plasma membrane; EXPRESSED IN: 22 plant structures; EXPRESSED DURING: 13 growth stages; CONTAINS InterPro DOMAIN/s: Zinc finger, RING-type (InterPro:IPR001841), Zinc finger, C3HC4 RING-typ…	ath:AT4G37890	4	0	-3.91	-4.05	-4.16
comp32366_c0	AT5G43420.1	AT5G43420	RING/U-box superfamily protein \\ RING/U-box superfamily protein; FUNCTIONS IN: zinc ion binding; CONTAINS InterPro DOMAIN/s: Zinc finger, RING-type (InterPro:IPR001841), Zinc finger, C3HC4 RING-type (InterPro:IPR018957); BEST Arabidopsis thaliana protein match is: RING/U-box superfamily protein (TAIR:AT1G04360.1); Has 1807 Blast hits to 1807 proteins in 277 species: Archae - 0; Bacteria - 0; Met…	ath:AT5G43420	4	0	-10.42	-12.64	-12.92
comp32435_c0	AT2G28350.1	ARF10	auxin response factor 10 \\ Involved in root cap cell differentiation. \\ auxin response factor 10 (ARF10); FUNCTIONS IN: sequence-specific DNA binding transcription factor activity, miRNA binding; INVOLVED IN: in 13 processes; LOCATED IN: nucleus; EXPRESSED IN: 25 plant structures; EXPRESSED DURING: 15 growth stages; CONTAINS InterPro DOMAIN/s: Aux/IAA-ARF-dimerisation (InterPro:IPR011525), Tran…	ath:AT2G28350	4	0	-21.42	-18.98	-17.71
comp32465_c0	AT1G19835	AT1G19835	Plant protein of unknown function (DUF869) \\ Plant protein of unknown function (DUF869); FUNCTIONS IN: molecular_function unknown; INVOLVED IN: biological_process unknown; LOCATED IN: plasma membrane; EXPRESSED IN: 22 plant structures; EXPRESSED DURING: 13 growth stages; CONTAINS InterPro DOMAIN/s: Protein of unknown function DUF869, plant (InterPro:IPR008587); BEST Arabidopsis thaliana protein …	ath:AT1G19835	4	0	-33.75	-31.59	-28.66
comp32528_c0	AT1G63350.1	AT1G63350	Disease resistance protein (CC-NBS-LRR class) family \\ Disease resistance protein (CC-NBS-LRR class) family; FUNCTIONS IN: ATP binding; INVOLVED IN: N-terminal protein myristoylation, defense response; LOCATED IN: cellular_component unknown; EXPRESSED IN: 6 plant structures; EXPRESSED DURING: LP.06 six leaves visible, LP.04 four leaves visible, 4 anthesis, LP.08 eight leaves visible; CONTAINS In…	ath:AT1G63350	4	0	-8.48	-8.05	-6.54
comp32597_c1	AT1G67360	AT1G67360	Rubber elongation factor protein (REF) \\ Rubber elongation factor protein (REF); INVOLVED IN: biological_process unknown; LOCATED IN: vacuole; EXPRESSED IN: 24 plant structures; EXPRESSED DURING: 15 growth stages; CONTAINS InterPro DOMAIN/s: Rubber elongation factor (InterPro:IPR008802); BEST Arabidopsis thaliana protein match is: Rubber elongation factor protein (REF) (TAIR:AT2G47780.1); Has 12…	ath:AT1G67360	4	0	-14.66	-19.17	-18.5
comp32619_c0	AT1G08590.1	AT1G08590	Leucine-rich receptor-like protein kinase family protein \\ similar to CLV1-like leucine rich repeat transmembrane receptor-like protein kinase (Ipomoea nil) (U77888) \\ Leucine-rich receptor-like protein kinase family protein; FUNCTIONS IN: kinase activity; INVOLVED IN: protein amino acid phosphorylation; LOCATED IN: endomembrane system; EXPRESSED IN: hypocotyl, root, leaf; EXPRESSED DURING: LP.…	ath:AT1G08590	4	0	-4.51	-3.14	-4.11
comp32619_c1	AT1G08590.1	AT1G08590	Leucine-rich receptor-like protein kinase family protein \\ similar to CLV1-like leucine rich repeat transmembrane receptor-like protein kinase (Ipomoea nil) (U77888) \\ Leucine-rich receptor-like protein kinase family protein; FUNCTIONS IN: kinase activity; INVOLVED IN: protein amino acid phosphorylation; LOCATED IN: endomembrane system; EXPRESSED IN: hypocotyl, root, leaf; EXPRESSED DURING: LP.…	ath:AT1G08590	4	0	-2.6	-2.01	-2.39
comp32644_c0	AT2G20750.1	EXPB1	expansin B1 \\ member of BETA-EXPANSINS. Naming convention from the Expansin Working Group (Kende et al, 2004. Plant Mol Bio) \\ expansin B1 (EXPB1); INVOLVED IN: plant-type cell wall organization, unidimensional cell growth, plant-type cell wall loosening; LOCATED IN: endomembrane system, extracellular region; EXPRESSED IN: 15 plant structures; EXPRESSED DURING: 10 growth stages; CONTAINS InterP…	ath:AT2G20750	4	0	-6.24	-5.62	-6.3
comp32661_c0	AT5G52790.1	AT5G52790	CBS domain-containing protein with a domain of unknown function (DUF21) \\ FUNCTIONS IN: molecular_function unknown; INVOLVED IN: biological_process unknown; LOCATED IN: endomembrane system; CONTAINS InterPro DOMAIN/s: Protein of unknown function DUF21 (InterPro:IPR002550), Cystathionine beta-synthase, core (InterPro:IPR000644); BEST Arabidopsis thaliana protein match is: CBS domain-containing pr…	ath:AT5G52790	4	0	-4.95	-5.66	-5.58
comp32688_c10	AT3G61060	PP2-A13	phloem protein 2-A13 \\ phloem protein 2-A13 (PP2-A13); FUNCTIONS IN: carbohydrate binding; INVOLVED IN: N-terminal protein myristoylation, response to wounding; EXPRESSED IN: 24 plant structures; EXPRESSED DURING: 15 growth stages; CONTAINS InterPro DOMAIN/s: F-box domain, cyclin-like (InterPro:IPR001810), F-box domain, Skp2-like (InterPro:IPR022364); BEST Arabidopsis thaliana protein match is: …	ath:AT3G61060	4	0	-9.24	-7.82	-6.98
comp32691_c1	AT2G37170.1	PIP2B	plasma membrane intrinsic protein 2 \\ a member of the plasma membrane intrinsic protein subfamily PIP2. localizes to the plasma membrane and exhibits water transport activity in Xenopus oocyte. expressed specifically in the vascular bundles and protein level increases slightly during leaf dev \\ plasma membrane intrinsic protein 2 (PIP2B); FUNCTIONS IN: water channel activity; INVOLVED IN: respo…	ath:AT2G37170	4	0	-1297.3	-1450.62	-1493.98
comp32720_c0	AT1G69570.1	AT1G69570	Dof-type zinc finger DNA-binding family protein \\ Dof-type zinc finger DNA-binding family protein; CONTAINS InterPro DOMAIN/s: Zinc finger, Dof-type (InterPro:IPR003851); BEST Arabidopsis thaliana protein match is: Dof-type zinc finger DNA-binding family protein (TAIR:AT1G26790.1); Has 1305 Blast hits to 1151 proteins in 75 species: Archae - 0; Bacteria - 6; Metazoa - 16; Fungi - 10; Plants - 11…	ath:AT1G69570	4	0	-13.64	-15.04	-17.22
comp32772_c0	AT5G54280	ATM2	myosin 2 \\ Type VII myosin gene \\ myosin 2 (ATM2); FUNCTIONS IN: motor activity; INVOLVED IN: actin filament-based movement; LOCATED IN: plasma membrane, myosin complex; EXPRESSED IN: 24 plant structures; EXPRESSED DURING: 15 growth stages; CONTAINS InterPro DOMAIN/s: Myosin head, motor domain (InterPro:IPR001609), IQ calmodulin-binding region (InterPro:IPR000048); BEST Arabidopsis thaliana pro…	ath:AT5G54280	4	0	-15.94	-11.83	-13.89
comp32841_c3	AT4G11530.1	CRK34	cysteine-rich RLK (RECEPTOR-like protein kinase) 34 \\ Encodes a cysteine-rich receptor-like protein kinase. \\ cysteine-rich RLK (RECEPTOR-like protein kinase) 34 (CRK34); FUNCTIONS IN: kinase activity; INVOLVED IN: protein amino acid phosphorylation; LOCATED IN: endomembrane system; EXPRESSED IN: 10 plant structures; EXPRESSED DURING: 8 growth stages; CONTAINS InterPro DOMAIN/s: Protein kinase,…	ath:AT4G11530	4	0	-18.34	-11.34	-10.88
comp32889_c0	AT5G67440	NPY3	Phototropic-responsive NPH3 family protein \\ A member of the NPY gene family (NPY1/AT4G31820, NPY2/AT2G14820, NPY3/AT5G67440, NPY4/AT2G23050, NPY5/AT4G37590). Involved in auxin-mediated organogenesis. \\ NAKED PINS IN YUC MUTANTS 3 (NPY3); FUNCTIONS IN: signal transducer activity; INVOLVED IN: flower development, response to light stimulus; LOCATED IN: cellular_component unknown; EXPRESSED IN: 2…	ath:AT5G67440	4	0	-6.56	-8.56	-8.95
comp32892_c0	AT5G25280	AT5G25280	serine-rich protein-related \\ serine-rich protein-related; BEST Arabidopsis thaliana protein match is: serine-rich protein-related (TAIR:AT5G11090.1); Has 1306 Blast hits to 350 proteins in 64 species: Archae - 0; Bacteria - 8; Metazoa - 365; Fungi - 73; Plants - 167; Viruses - 0; Other Eukaryotes - 693 (source: NCBI BLink).	ath:AT5G25280	4	0	-47.09	-45.65	-44.84
comp32894_c0	AT1G33240.1	GTL1	GT-2-like 1 \\ Encodes a plant transcriptional activator that contains two separate, but similar, trihelix DNA-binding domains, similar to GT-2. Gene is expressed in all aerial parts of the plant, with higher level of expression in siliques. At-GTL2 was thought to be a duplicated copy of this gene but is likely to be a cloning artefact, the result of a chimeric clone. Regulates ploidy-dependent c…	ath:AT1G33240	4	0	-7.77	-8.59	-9.16
comp32901_c1	AT5G65710.1	HSL2	HAESA-like 2 \\ HAESA-like 2 (HSL2); FUNCTIONS IN: protein serine/threonine kinase activity, kinase activity, ATP binding; INVOLVED IN: transmembrane receptor protein tyrosine kinase signaling pathway, protein amino acid phosphorylation; LOCATED IN: endomembrane system; EXPRESSED IN: 22 plant structures; EXPRESSED DURING: 13 growth stages; CONTAINS InterPro DOMAIN/s: Protein kinase, ATP binding s…	ath:AT5G65710	4	0	-3.6	-3.79	-3.43
comp32957_c0	AT5G61480.1	PXY	Leucine-rich repeat protein kinase family protein \\ PHLOEM INTERCALATED WITH XYLEM (PXY); FUNCTIONS IN: protein serine/threonine kinase activity, protein kinase activity, ATP binding; INVOLVED IN: protein amino acid phosphorylation; LOCATED IN: plasma membrane; EXPRESSED IN: 20 plant structures; EXPRESSED DURING: 13 growth stages; CONTAINS InterPro DOMAIN/s: Protein kinase, ATP binding site (Int…	ath:AT5G61480	4	0	-10.48	-7.11	-7.77
comp32957_c1	AT5G61480.1	PXY	Leucine-rich repeat protein kinase family protein \\ PHLOEM INTERCALATED WITH XYLEM (PXY); FUNCTIONS IN: protein serine/threonine kinase activity, protein kinase activity, ATP binding; INVOLVED IN: protein amino acid phosphorylation; LOCATED IN: plasma membrane; EXPRESSED IN: 20 plant structures; EXPRESSED DURING: 13 growth stages; CONTAINS InterPro DOMAIN/s: Protein kinase, ATP binding site (Int…	ath:AT5G61480	4	0	-18.56	-11.49	-13.42
comp32965_c1	AT5G45210.1	AT5G45210	Disease resistance protein (TIR-NBS-LRR class) family \\ Disease resistance protein (TIR-NBS-LRR class) family; FUNCTIONS IN: transmembrane receptor activity, ATP binding; INVOLVED IN: signal transduction, apoptosis, defense response, innate immune response; LOCATED IN: intrinsic to membrane; EXPRESSED IN: root; CONTAINS InterPro DOMAIN/s: NB-ARC (InterPro:IPR002182), Leucine-rich repeat (InterPr…	ath:AT5G45210	4	0	-10.49	-9.75	-9.45
comp32976_c0	F12A4.6	AT1G35405	transposable element gene \\ copia-like retrotransposon family, has a 2.3e-227 P-value blast match to dbj|BAA78426.1| polyprotein (AtRE2-1) (Arabidopsis thaliana) (Ty1_Copia-element)		4	0	-16.5	-14.67	-14.58
comp32995_c0	AT4G14330.1	AT4G14330	P-loop containing nucleoside triphosphate hydrolases superfamily protein \\ P-loop containing nucleoside triphosphate hydrolases superfamily protein; FUNCTIONS IN: microtubule motor activity, ATP binding; INVOLVED IN: microtubule-based movement; LOCATED IN: phragmoplast; EXPRESSED IN: 13 plant structures; EXPRESSED DURING: 7 growth stages; CONTAINS InterPro DOMAIN/s: Kinesin, motor domain (InterP…	ath:AT4G14330	4	0	-9.49	-7.64	-6.01
comp33018_c3	AT4G18550.1	AT4G18550	alpha/beta-Hydrolases superfamily protein \\ alpha/beta-Hydrolases superfamily protein; FUNCTIONS IN: triglyceride lipase activity; INVOLVED IN: lipid metabolic process; LOCATED IN: cellular_component unknown; EXPRESSED IN: 7 plant structures; EXPRESSED DURING: 4 anthesis, petal differentiation and expansion stage; CONTAINS InterPro DOMAIN/s: Lipase, class 3 (InterPro:IPR002921); BEST Arabidopsis…	ath:AT4G18550	4	0	-20.46	-21.46	-19.57
comp33056_c0	AT1G75100.1	JAC1	J-domain protein required for chloroplast accumulation response 1 \\ Contains a J-domain at the C-terminus which is similar to the J-domain of auxilin, a clathrin-uncoating factor in cow, yeast and worm. Arabidopsis contains 6 other proteins similar to auxilin. Expressed in leaves and stems, but not in roots. Localized in the cytoplasm. Required for the chloroplast accumulation response, but not …	ath:AT1G75100	4	0	-4.34	-4.39	-4.73
comp33138_c0	AT5G40450.1	AT5G40450	unknown protein; FUNCTIONS IN: molecular_function unknown; INVOLVED IN: biological_process unknown; LOCATED IN: chloroplast, plasma membrane; EXPRESSED IN: 24 plant structures; EXPRESSED DURING: 13 growth stages; Has 30201 Blast hits to 17322 proteins in 780 species: Archae - 12; Bacteria - 1396; Metazoa - 17338; Fungi - 3422; Plants - 5037; Viruses - 0; Other Eukaryotes - 2996 (source: NCBI BLin…	ath:AT5G40450	4	0	-29.96	-37.27	-36.27
comp33156_c1	AT3G07425.1	AT3G07425	unknown protein; Has 35333 Blast hits to 34131 proteins in 2444 species: Archae - 798; Bacteria - 22429; Metazoa - 974; Fungi - 991; Plants - 531; Viruses - 0; Other Eukaryotes - 9610 (source: NCBI BLink).	ath:AT3G07425	4	0	-2.37	-2.92	-3
comp33163_c1	AT1G64530.1	AT1G64530	Plant regulator RWP-RK family protein \\ Plant regulator RWP-RK family protein; CONTAINS InterPro DOMAIN/s: Octicosapeptide/Phox/Bem1p (InterPro:IPR000270), Plant regulator RWP-RK (InterPro:IPR003035); BEST Arabidopsis thaliana protein match is: NIN like protein 7 (TAIR:AT4G24020.1); Has 703 Blast hits to 646 proteins in 50 species: Archae - 0; Bacteria - 2; Metazoa - 50; Fungi - 0; Plants - 585;…	ath:AT1G64530	4	0	-36.47	-37.74	-40.38
comp33204_c2	NM_125390.3	AT5G59970	Histone superfamily protein \\ Histone superfamily protein; FUNCTIONS IN: DNA binding; INVOLVED IN: nucleosome assembly; LOCATED IN: vacuole; CONTAINS InterPro DOMAIN/s: Histone H4, conserved site (InterPro:IPR019809), Histone-fold (InterPro:IPR009072), Histone core (InterPro:IPR007125), Histone H4 (InterPro:IPR001951); BEST Arabidopsis thaliana protein match is: Histone superfamily protein (TAIR…	ath:AT5G59970	4	0	-22.22	-20.31	-23.51
comp33229_c0	AT3G54140.1	PTR1	peptide transporter 1 \\ Encodes a di- and tri-peptide transporter that recognizes a variety of different amino acid combinations. GFP-tagged PTR1 localizes to the plasma membrane and has 8 to 11 predicted transmembrane domains. PTR1 is expressed in a number of different vascular tissues throughout the plant based on promoter:GUS expression analysis. ptr1 mutants have a lower dry weight than wild…	ath:AT3G54140	4	0	-11.77	-11.64	-13.18
comp33229_c1	AT3G54140.1	PTR1	peptide transporter 1 \\ Encodes a di- and tri-peptide transporter that recognizes a variety of different amino acid combinations. GFP-tagged PTR1 localizes to the plasma membrane and has 8 to 11 predicted transmembrane domains. PTR1 is expressed in a number of different vascular tissues throughout the plant based on promoter:GUS expression analysis. ptr1 mutants have a lower dry weight than wild…	ath:AT3G54140	4	0	-7.58	-7.48	-7.09
comp33360_c0	AT4G38060	AT4G38060	unknown protein; BEST Arabidopsis thaliana protein match is: unknown protein (TAIR:AT5G65480.1); Has 63 Blast hits to 63 proteins in 13 species: Archae - 0; Bacteria - 0; Metazoa - 0; Fungi - 0; Plants - 63; Viruses - 0; Other Eukaryotes - 0 (source: NCBI BLink).	ath:AT4G38060	4	0	-54.07	-48.4	-44.92
comp33367_c0	AT3G60160.1	MRP9	multidrug resistance-associated protein 9 \\ member of MRP subfamily \\ multidrug resistance-associated protein 9 (MRP9); FUNCTIONS IN: ATPase activity, coupled to transmembrane movement of substances; INVOLVED IN: response to nematode; LOCATED IN: integral to membrane; EXPRESSED IN: root; CONTAINS InterPro DOMAIN/s: ATPase, AAA+ type, core (InterPro:IPR003593), ABC transporter-like (InterPro:IPR…	ath:AT3G60160	4	0	-11.23	-13.85	-15.13
comp33369_c1	AT4G20430	AT4G20430	Subtilase family protein \\ Subtilase family protein; FUNCTIONS IN: identical protein binding, serine-type endopeptidase activity; INVOLVED IN: proteolysis, negative regulation of catalytic activity; LOCATED IN: endomembrane system; EXPRESSED IN: 19 plant structures; EXPRESSED DURING: 13 growth stages; CONTAINS InterPro DOMAIN/s: Peptidase S8/S53, subtilisin/kexin/sedolisin (InterPro:IPR000209), …	ath:AT4G20430	4	0	-5.64	-3.5	-4.63
comp33387_c0	AT1G69440.1	AGO7	Argonaute family protein \\ Encodes ARGONAUTE7, a member of the ARGONAUTE family, characterised by the presence of PAZ and PIWI domains. Involved in the regulation of developmental timing. Required for the accumulation of TAS3 ta-siRNAs but not for accumulation of miR171, miR173, miR390 or mi391. Localized in mature rosette leaves and floral buds. \\ ARGONAUTE7 (AGO7); FUNCTIONS IN: nucleic acid …	ath:AT1G69440	4	0	-7.56	-6.88	-6.32
comp33495_c0	AT3G13840.1	AT3G13840	GRAS family transcription factor \\ GRAS family transcription factor; CONTAINS InterPro DOMAIN/s: Transcription factor GRAS (InterPro:IPR005202); BEST Arabidopsis thaliana protein match is: GRAS family transcription factor (TAIR:AT3G49950.1); Has 2103 Blast hits to 2091 proteins in 270 species: Archae - 0; Bacteria - 2; Metazoa - 0; Fungi - 0; Plants - 2101; Viruses - 0; Other Eukaryotes - 0 (sou…	ath:AT3G13840	4	0	-8.13	-7.68	-6.96
comp33508_c2	AT5G38990.1	AT5G38990	Malectin/receptor-like protein kinase family protein \\ Malectin/receptor-like protein kinase family protein; FUNCTIONS IN: kinase activity; INVOLVED IN: protein amino acid phosphorylation; LOCATED IN: endomembrane system; CONTAINS InterPro DOMAIN/s: Protein kinase, ATP binding site (InterPro:IPR017441), Malectin/receptor-like protein kinase (InterPro:IPR021720), Protein kinase, catalytic domain …	ath:AT5G38990	4	0	-7.58	-5.85	-4.96
comp33508_c3	AT5G39000.1	AT5G39000	Malectin/receptor-like protein kinase family protein \\ Malectin/receptor-like protein kinase family protein; FUNCTIONS IN: kinase activity; INVOLVED IN: protein amino acid phosphorylation; LOCATED IN: endomembrane system; CONTAINS InterPro DOMAIN/s: Protein kinase, ATP binding site (InterPro:IPR017441), Malectin/receptor-like protein kinase (InterPro:IPR021720), Protein kinase, catalytic domain …	ath:AT5G39000	4	0	-6.29	-7.94	-6.2
comp33841_c0	AT3G07720.1	AT3G07720	Galactose oxidase/kelch repeat superfamily protein \\ Galactose oxidase/kelch repeat superfamily protein; CONTAINS InterPro DOMAIN/s: Galactose oxidase/kelch, beta-propeller (InterPro:IPR011043), Kelch repeat type 1 (InterPro:IPR006652), Kelch-type beta propeller (InterPro:IPR015915); BEST Arabidopsis thaliana protein match is: nitrile specifier protein 5 (TAIR:AT5G48180.1); Has 10920 Blast hits …	ath:AT3G07720	4	0	-403.26	-404.74	-419.2
comp33842_c0					4	0	-180.79	-229.76	-208.12
comp33996_c0	AT3G06390.1	AT3G06390	Uncharacterised protein family (UPF0497) \\ Uncharacterised protein family (UPF0497); CONTAINS InterPro DOMAIN/s: Uncharacterised protein family UPF0497, trans-membrane plant (InterPro:IPR006702), Uncharacterised protein family UPF0497, trans-membrane plant subgroup (InterPro:IPR006459); BEST Arabidopsis thaliana protein match is: Uncharacterised protein family (UPF0497) (TAIR:AT4G15610.1); Has 6…	ath:AT3G06390	4	0	-172.3	-135.23	-115.11
comp34074_c0	AT5G51180	AT5G51180	alpha/beta-Hydrolases superfamily protein \\ alpha/beta-Hydrolases superfamily protein; CONTAINS InterPro DOMAIN/s: Protein of unknown function DUF676, hydrolase-like (InterPro:IPR007751); BEST Arabidopsis thaliana protein match is: alpha/beta-Hydrolases superfamily protein (TAIR:AT4G25770.1); Has 744 Blast hits to 735 proteins in 176 species: Archae - 0; Bacteria - 2; Metazoa - 141; Fungi - 291;…	ath:AT5G51180	4	0	-77.4	-100.44	-96.6
comp34079_c0	AT4G30170.1	AT4G30170	Peroxidase family protein \\ Peroxidase family protein; FUNCTIONS IN: peroxidase activity, heme binding; INVOLVED IN: oxidation reduction, response to oxidative stress; LOCATED IN: endomembrane system; EXPRESSED IN: hypocotyl, root; CONTAINS InterPro DOMAIN/s: Haem peroxidase (InterPro:IPR010255), Plant peroxidase (InterPro:IPR000823), Peroxidases heam-ligand binding site (InterPro:IPR019793), Ha…	ath:AT4G30170	4	0	-257.6	-256.36	-316.51
comp34114_c0	AT4G05070.1	AT4G05070	Wound-responsive family protein \\ Wound-responsive family protein; FUNCTIONS IN: molecular_function unknown; INVOLVED IN: biological_process unknown; LOCATED IN: chloroplast; EXPRESSED IN: 22 plant structures; EXPRESSED DURING: 13 growth stages; CONTAINS InterPro DOMAIN/s: Protein of unknown function wound-induced (InterPro:IPR022251); Has 30201 Blast hits to 17322 proteins in 780 species: Archa…	ath:AT4G05070	4	0	-148.14	-133.06	-110.87
comp34243_c0	AT5G03380	AT5G03380	Heavy metal transport/detoxification superfamily protein \\ Heavy metal transport/detoxification superfamily protein ; FUNCTIONS IN: metal ion binding; INVOLVED IN: metal ion transport; EXPRESSED IN: 24 plant structures; EXPRESSED DURING: 13 growth stages; CONTAINS InterPro DOMAIN/s: Heavy metal transport/detoxification protein (InterPro:IPR006121); BEST Arabidopsis thaliana protein match is: Hea…	ath:AT5G03380	4	0	-141	-133.24	-120.85
comp34501_c0	AT3G50060.1	MYB77	myb domain protein 77 \\ Encodes a member of the R2R3 transcription factor gene family. Expressed in response to potassium deprivation and auxin. Involved in lateral root development. Interacts with ARF7 and regulates the expression of some auxin responsive genes. \\ myb domain protein 77 (MYB77); CONTAINS InterPro DOMAIN/s: SANT, DNA-binding (InterPro:IPR001005), Homeodomain-like (InterPro:IPR00…	ath:AT3G50060	4	0	-110.9	-129.04	-116.19
comp345253_c0					4	0	-1.6	-1.28	-1.6
comp34544_c0	AT5G61600.1	ERF104	ethylene response factor 104 \\ encodes a member of the ERF (ethylene response factor) subfamily B-3 of ERF/AP2 transcription factor family. The protein contains one AP2 domain. There are 18 members in this subfamily including ATERF-1, ATERF-2, AND ATERF-5. \\ ethylene response factor 104 (ERF104); CONTAINS InterPro DOMAIN/s: DNA-binding, integrase-type (InterPro:IPR016177), Pathogenesis-related …	ath:AT5G61600	4	0	-126.98	-133.78	-118.76
comp34870_c0	AT1G68040.1	AT1G68040	S-adenosyl-L-methionine-dependent methyltransferases superfamily protein \\ S-adenosyl-L-methionine-dependent methyltransferases superfamily protein; FUNCTIONS IN: S-adenosylmethionine-dependent methyltransferase activity, methyltransferase activity; INVOLVED IN: biological_process unknown; LOCATED IN: cellular_component unknown; EXPRESSED IN: root; CONTAINS InterPro DOMAIN/s: SAM dependent carbo…	ath:AT1G68040	4	0	-244.75	-230.4	-243.28
comp34975_c0	AT5G62900.1	AT5G62900	unknown protein; FUNCTIONS IN: molecular_function unknown; INVOLVED IN: N-terminal protein myristoylation; LOCATED IN: cellular_component unknown; EXPRESSED IN: 22 plant structures; EXPRESSED DURING: 12 growth stages; BEST Arabidopsis thaliana protein match is: unknown protein (TAIR:AT5G50090.1); Has 157 Blast hits to 157 proteins in 14 species: Archae - 0; Bacteria - 0; Metazoa - 0; Fungi - 0; P…	ath:AT5G62900	4	0	-50.74	-31.92	-35.08
comp34976_c0	AT3G19595.1	AT3G19595	Haloacid dehalogenase-like hydrolase (HAD) superfamily protein \\ Haloacid dehalogenase-like hydrolase (HAD) superfamily protein; FUNCTIONS IN: phosphoprotein phosphatase activity; LOCATED IN: nucleus; CONTAINS InterPro DOMAIN/s: FCP1-like phosphatase, phosphatase domain (InterPro:IPR011947), NLI interacting factor (InterPro:IPR004274); BEST Arabidopsis thaliana protein match is: Haloacid dehalog…	ath:AT3G19595	4	0	-94.31	-104	-98.63
comp35229_c0	AT2G25900	ATCTH	Zinc finger C-x8-C-x5-C-x3-H type family protein \\ putative Cys3His zinc finger protein (ATCTH) mRNA, complete \\ ATCTH; CONTAINS InterPro DOMAIN/s: Zinc finger, CCCH-type (InterPro:IPR000571); BEST Arabidopsis thaliana protein match is: CCCH-type zinc finger family protein (TAIR:AT2G19810.1); Has 796 Blast hits to 771 proteins in 136 species: Archae - 0; Bacteria - 0; Metazoa - 198; Fungi - 6; …	ath:AT2G25900	4	0	-77.17	-61.8	-51.17
comp35435_c0					4	0	-58.52	-50.56	-58.32
comp35438_c0	AT1G76560.1	CP12-3	CP12 domain-containing protein 3 \\ CP12 domain-containing protein 3 (CP12-3); FUNCTIONS IN: molecular_function unknown; INVOLVED IN: negative regulation of reductive pentose-phosphate cycle; LOCATED IN: chloroplast; EXPRESSED IN: 20 plant structures; EXPRESSED DURING: 13 growth stages; CONTAINS InterPro DOMAIN/s: Protein of unknown function CP12 (InterPro:IPR003823); BEST Arabidopsis thaliana pr…	ath:AT1G76560	4	0	-22.76	-26.7	-27.7
comp35507_c0	AT5G10770.1	AT5G10770	Eukaryotic aspartyl protease family protein \\ Eukaryotic aspartyl protease family protein; FUNCTIONS IN: DNA binding, aspartic-type endopeptidase activity; INVOLVED IN: proteolysis; EXPRESSED IN: 12 plant structures; EXPRESSED DURING: 4 anthesis, C globular stage, petal differentiation and expansion stage, E expanded cotyledon stage; CONTAINS InterPro DOMAIN/s: Peptidase aspartic (InterPro:IPR02…	ath:AT5G10770	4	0	-48.07	-41.29	-37.87
comp35575_c0	AT3G57530.1	CPK32	calcium-dependent protein kinase 32 \\ Calcium-dependent Protein Kinase. ABA signaling component that regulates the ABA-responsive gene expression via ABF4. AtCPK32 has autophosphorylation activity and can phosphorylate ABF4 in vitro \\ calcium-dependent protein kinase 32 (CPK32); FUNCTIONS IN: protein binding, calcium-dependent protein kinase C activity, calmodulin-dependent protein kinase activ…	ath:AT3G57530	4	0	-28.12	-36.14	-32.17
comp35617_c0	AT1G08650	PPCK1	phosphoenolpyruvate carboxylase kinase 1 \\ Encodes a phosphoenolpyruvate carboxylase kinase that is expressed at highest levels in leaves. Expression is induced by light. \\ phosphoenolpyruvate carboxylase kinase 1 (PPCK1); FUNCTIONS IN: protein serine/threonine kinase activity, kinase activity; INVOLVED IN: protein amino acid phosphorylation; LOCATED IN: cellular_component unknown; EXPRESSED IN…	ath:AT1G08650	4	0	-45.1	-31.99	-25.69
comp35749_c0	AT1G75540.1	STH2	salt tolerance homolog2 \\ salt tolerance homolog2 (STH2); FUNCTIONS IN: sequence-specific DNA binding transcription factor activity, zinc ion binding; LOCATED IN: intracellular; EXPRESSED IN: 16 plant structures; EXPRESSED DURING: 8 growth stages; CONTAINS InterPro DOMAIN/s: Zinc finger, B-box (InterPro:IPR000315); BEST Arabidopsis thaliana protein match is: B-box zinc finger family protein (TAI…	ath:AT1G75540	4	0	-39.2	-35.22	-36.9
comp35938_c0	AT5G44730	AT5G44730	Haloacid dehalogenase-like hydrolase (HAD) superfamily protein \\ Haloacid dehalogenase-like hydrolase (HAD) superfamily protein; FUNCTIONS IN: hydrolase activity, phosphoglycolate phosphatase activity, catalytic activity; INVOLVED IN: metabolic process; LOCATED IN: endomembrane system; EXPRESSED IN: 21 plant structures; EXPRESSED DURING: 13 growth stages; CONTAINS InterPro DOMAIN/s: Haloacid deh…	ath:AT5G44730	4	0	-40.65	-39.93	-36.75
comp36268_c0	AT3G10910.1	AT3G10910	RING/U-box superfamily protein \\ RING/U-box superfamily protein; FUNCTIONS IN: zinc ion binding; CONTAINS InterPro DOMAIN/s: Zinc finger, RING-type (InterPro:IPR001841), Zinc finger, C3HC4 RING-type (InterPro:IPR018957); BEST Arabidopsis thaliana protein match is: RING/U-box superfamily protein (TAIR:AT5G05280.1); Has 8963 Blast hits to 8935 proteins in 281 species: Archae - 0; Bacteria - 6; Met…	ath:AT3G10910	4	0	-28.29	-21.55	-18.24
comp36310_c0	AT5G10210.1	AT5G10210	CONTAINS InterPro DOMAIN/s: C2 calcium-dependent membrane targeting (InterPro:IPR000008); BEST Arabidopsis thaliana protein match is: unknown protein (TAIR:AT5G65030.1); Has 1807 Blast hits to 1807 proteins in 277 species: Archae - 0; Bacteria - 0; Metazoa - 736; Fungi - 347; Plants - 385; Viruses - 0; Other Eukaryotes - 339 (source: NCBI BLink).	ath:AT5G10210	4	0	-28.07	-23.85	-27.98
comp36408_c0	AT4G23880.1	AT4G23880	unknown protein; Has 73 Blast hits to 69 proteins in 22 species: Archae - 0; Bacteria - 4; Metazoa - 9; Fungi - 2; Plants - 18; Viruses - 0; Other Eukaryotes - 40 (source: NCBI BLink).	ath:AT4G23880	4	0	-48.3	-50.28	-42.92
comp36409_c0	AT1G30840	PUP4	purine permease 4 \\ Member of a family of proteins related to PUP1, a purine transporter. May be involved in the transport of purine and purine derivatives such as cytokinins, across the plasma membrane. \\ purine permease 4 (PUP4); CONTAINS InterPro DOMAIN/s: Protein of unknown function DUF6, transmembrane (InterPro:IPR000620), Protein of unknown function DUF250 (InterPro:IPR004853); BEST Arabi…	ath:AT1G30840	4	0	-29.44	-18.9	-16.5
comp36503_c0	AT5G17640.1	AT5G17640	Protein of unknown function (DUF1005) \\ Protein of unknown function (DUF1005); CONTAINS InterPro DOMAIN/s: Protein of unknown function DUF1005 (InterPro:IPR010410); BEST Arabidopsis thaliana protein match is: Protein of unknown function (DUF1005) (TAIR:AT1G10020.1); Has 1807 Blast hits to 1807 proteins in 277 species: Archae - 0; Bacteria - 0; Metazoa - 736; Fungi - 347; Plants - 385; Viruses - …	ath:AT5G17640	4	0	-29.32	-24.95	-17.9
[truncated: 1,650 more rows]

## Sheet: Sheet2
Sheet 2. Distribution of DEGs mapping by KEGG analysis in cluster21.Sort order is according to P-value.
[truncated: 58 more rows]
