# Supplementary material for: Dynamic metabolic and transcriptomic profiling of methyl jasmonate‐treated hairy roots reveals synthetic characters and regulators of lignan biosynthesis in Isatis indigotica Fort
Source: Plant Biotechnol J. 2016 Jun 23;14(12):2217–27. doi: 10.1111/pbi.12576 (PMC5103230; doi:10.1111/pbi.12576)
Supplement: Supplementary file 5 — Dataset S3 List and transcription profile of candidate genes for co‐expression network construction. [file PBI-14-2217-s002.xls]

## Sheet: All
Supplemental data set S3. List and transcription profile of candidate genes for co-expression network construction.
GeneID	BlastAccID	BlastSymbol	BlastKeggID	Profile	0h	1h	3h	combine
comp26926_c0	AT3G16770.1	EBP	ath:AT3G16770	0	0	-26.46	-95.91	-119.42
comp1086_c1	AT1G13710.1	CYP78A5	ath:AT1G13710	0	0	-0.28	-0.7	-1.1
comp21697_c1	AT1G26560.1	BGLU40	ath:AT1G26560	0	0	-0.81	-2.22	-2.82
comp17431_c0	AT5G15950	AT5G15950	ath:AT5G15950	0	0	-5.18	-18.44	-23.61
comp17431_c1	AT5G15950	AT5G15950	ath:AT5G15950	0	0	-9.05	-24.27	-29.67
comp33492_c0	AT2G16890	AT2G16890	ath:AT2G16890	0	0	-2.86	-7.7	-12.02
comp28426_c0	AT1G12010.1	AT1G12010	ath:AT1G12010	0	0	-6.07	-10.24	-14.53
comp27669_c0	AT1G68750.1	PPC4	ath:AT1G68750	0	0	-0.89	-1.54	-2.28
comp13639_c0	AT3G56400.1	WRKY70	ath:AT3G56400	1	0	-5.9	-12.61	-11.7
comp14046_c0	AT5G49520.1	WRKY48	ath:AT5G49520	1	0	-8.8	-16.04	-15.99
comp25833_c0	AT3G04520	THA2	ath:AT3G04520	1	0	-9.14	-12.78	-14.08
comp13042_c0	AT3G11410.1	PP2CA	ath:AT3G11410	1	0	-47.35	-75.24	-67.52
comp19589_c0	AT5G09660	PMDH2	ath:AT5G09660	1	0	-3.14	-4.24	-5.27
comp28343_c0	AT3G05630.1	PLDP2	ath:AT3G05630	1	0	-1.56	-2.36	-2.33
comp13409_c1	AT2G16720.1	MYB7	ath:AT2G16720	1	0	-19.57	-53.05	-48.6
comp13409_c0	AT2G16720.1	MYB7	ath:AT2G16720	1	0	-6.14	-22.33	-20.21
comp30909_c3	AT5G01240	LAX1	ath:AT5G01240	1	0	-2.15	-4.28	-4.46
comp16354_c0	AT1G65590.1	HEXO3	ath:AT1G65590	1	0	-1.03	-1.44	-1.84
comp2057_c0	AT2G47750.1	GH3.9	ath:AT2G47750	1	0	-0.39	-1.1	-1.15
comp15300_c0	AT5G44210.1	ERF9	ath:AT5G44210	1	0	-5.73	-8.18	-7.76
comp25779_c0	AT5G67190.1	DEAR2	ath:AT5G67190	1	0	-6.02	-10.36	-9.55
comp23748_c0	AT3G52970	CYP76G1	ath:AT3G52970	1	0	-14.5	-19.72	-22.33
comp32816_c1	AT3G23920.1	BAM1	ath:AT3G23920	1	0	-12.53	-35.93	-35.3
comp24842_c0	AT5G51470.1	AT5G51470	ath:AT5G51470	1	0	-5.08	-8.42	-7.25
comp30123_c0	AT5G14650.1	AT5G14650	ath:AT5G14650	1	0	-4.44	-5.33	-6.62
comp28186_c0	AT3G47000.1	AT3G47000	ath:AT3G47000	1	0	-63.26	-147.18	-146.74
comp27514_c0	AT3G28200.1	AT3G28200	ath:AT3G28200	1	0	-12.72	-18.94	-19.58
comp26116_c0	AT3G01190.1	AT3G01190	ath:AT3G01190	1	0	-6.58	-10.69	-13.18
comp17721_c0	AT5G11160.1	APT5	ath:AT5G11160	1	0	-8.4	-16.52	-15.06
comp40093_c0	AT2G38400	AGT3	ath:AT2G38400	1	0	-12.03	-16.97	-19.17
comp23511_c0	AT2G01290.1	RPI2	ath:AT2G01290	1	0	-4.48	-5.6	-6.75
comp42826_c0	AT3G23630.1	IPT7	ath:AT3G23630	1	0	-8.83	-13.11	-12.81
comp24971_c0	AT5G19040.1	IPT5	ath:AT5G19040	1	0	-3.41	-5.52	-6.76
comp24018_c0	AT1G06680	PSBP-1	ath:AT1G06680	3	0	-5.87	-4.52	-8.6
comp29386_c0	AT5G10170.1	MIPS3	ath:AT5G10170	3	0	-8.51	-9.87	-14.45
comp30698_c0	AT3G14415	AT3G14415	ath:AT3G14415	3	0	-1.78	-1.84	-3.29
comp25030_c0	AT1G06080.1	ADS1	ath:AT1G06080	3	0	-1.52	-0.76	-2.02
comp19272_c1	AT4G27440	PORB	ath:AT4G27440	3	0	-1.75	-2.02	-2.97
comp20284_c0	AT1G53830.1	PME2	ath:AT1G53830	3	0	-6.36	-4.56	-7.71
comp37405_c0	AT4G24240.1	WRKY7	ath:AT4G24240	4	0	-18.98	-11.85	-11.52
comp17362_c0	AT2G21900.1	WRKY59	ath:AT2G21900	4	0	-4.11	-4.43	-4.63
comp20394_c0	AT4G01720.1	WRKY47	ath:AT4G01720	4	0	-6.5	-4.9	-5.78
comp25578_c2	AT2G46400.1	WRKY46	ath:AT2G46400	4	0	-36	-42.36	-42.43
comp25654_c0	AT2G24570.1	WRKY17	ath:AT2G24570	4	0	-28.91	-18.22	-17.27
comp25654_c1	AT2G24570.1	WRKY17	ath:AT2G24570	4	0	-11.8	-10.2	-6.26
comp25253_c0	AT3G50740.1	UGT72E1	ath:AT3G50740	4	0	-33.38	-38.58	-33.64
comp18284_c0	AT5G25810.1	tny	ath:AT5G25810	4	0	-3.16	-2.6	-3.07
comp25076_c0	AT5G65210	TGA1	ath:AT5G65210	4	0	-58.5	-47.3	-46.38
comp25263_c0	AT1G25560.1	TEM1	ath:AT1G25560	4	0	-12.6	-16.19	-15.81
comp25397_c0	AT1G12860.1	SCRM2	ath:AT1G12860	4	0	-2.37	-2.81	-3.11
comp61810_c0	AT1G27740.1	RSL4	ath:AT1G27740	4	0	-4.45	-3.64	-3.8
comp20411_c0	AT1G01360.1	RCAR1	ath:AT1G01360	4	0	-9.91	-9.12	-9.92
comp34501_c0	AT3G50060.1	MYB77	ath:AT3G50060	4	0	-110.9	-129.04	-116.19
comp40338_c0	AT5G17800.1	MYB56	ath:AT5G17800	4	0	-6.07	-5.63	-5.02
comp68547_c0	AT5G14340.1	MYB40	ath:AT5G14340	4	0	-3.39	-2.64	-2.42
comp28210_c0	AT5G57620.1	MYB36	ath:AT5G57620	4	0	-14.41	-11.76	-11.01
comp15504_c0	AT4G25560.1	MYB18	ath:AT4G25560	4	0	-7.46	-7.15	-7.43
comp81776_c0	AT2G15090.1	KCS8	ath:AT2G15090	4	0	-4.03	-3.91	-4.31
comp29127_c0	AT5G35750.1	HK2	ath:AT5G35750	4	0	-8.5	-7.14	-6.01
comp4333_c0	AT1G44318.1	hemb2	ath:AT1G44318	4	0	-0.85	-0.84	-0.92
comp28636_c0	AT3G05120.1	GID1A	ath:AT3G05120	4	0	-11.2	-10.36	-10.79
comp31498_c6	AT1G28130	GH3.17	ath:AT1G28130	4	0	-68.94	-57.1	-62.06
comp29798_c0	AT2G14960.1	GH3.1	ath:AT2G14960	4	0	-1.54	-1.6	-1.6
comp16956_c0	AT1G15550.1	GA3OX1	ath:AT1G15550	4	0	-15.49	-14.7	-15.02
comp25416_c1	AT2G28160.1	FRU	ath:AT2G28160	4	0	-38.14	-25.2	-24.93
comp12898_c0	AT2G40940.1	ERS1	ath:AT2G40940	4	0	-14.43	-9.92	-8.36
comp28404_c0	AT4G17490.1	ERF6	ath:AT4G17490	4	0	-58.16	-66.25	-64.02
comp28404_c1	AT4G17490.1	ERF6	ath:AT4G17490	4	0	-42.34	-50.7	-48.42
comp12685_c0	AT2G31230.1	ERF15	ath:AT2G31230	4	0	-10.26	-9.54	-9.6
comp12685_c1	AT2G31230.1	ERF15	ath:AT2G31230	4	0	-10.48	-8.81	-9.24
comp34544_c0	AT5G61600.1	ERF104	ath:AT5G61600	4	0	-126.98	-133.78	-118.76
comp43781_c0	AT3G50660.1	DWF4	ath:AT3G50660	4	0	-7.86	-5.68	-6.69
comp24573_c0	AT1G12610.1	DDF1	ath:AT1G12610	4	0	-8.94	-9.56	-9.01
comp23085_c1	AT3G26230.1	CYP71B24	ath:AT3G26230	4	0	-3.68	-3.78	-3.41
comp31831_c0	AT2G46310.1	CRF5	ath:AT2G46310	4	0	-7.31	-8.72	-9.06
comp32157_c0	AT1G02640.1	BXL2	ath:AT1G02640	4	0	-10.46	-9.03	-9.81
comp12430_c0	AT5G42750.1	BKI1	ath:AT5G42750	4	0	-6.25	-5.47	-4.52
comp27047_c0	AT1G10060	BCAT-1	ath:AT1G10060	4	0	-1.46	-1.49	-1.7
comp39023_c0	AT4G04640.1	ATPC1	ath:AT4G04640	4	0	-14.39	-10.71	-10.85
comp42769_c0	AT5G65320.1	AT5G65320	ath:AT5G65320	4	0	-9.37	-11.96	-11.77
comp16193_c0	AT5G52020.1	AT5G52020	ath:AT5G52020	4	0	-21.98	-25.66	-24.62
comp13602_c0	AT5G48560.1	AT5G48560	ath:AT5G48560	4	0	-8.88	-6.8	-9.59
comp25006_c0	AT5G25190.1	AT5G25190	ath:AT5G25190	4	0	-2.45	-1.82	-2.73
comp14016_c1	AT5G08520.1	AT5G08520	ath:AT5G08520	4	0	-11.94	-9.88	-8.04
comp14686_c0	AT5G07580.1	AT5G07580	ath:AT5G07580	4	0	-29.84	-23.35	-20.63
comp21028_c0	AT4G39780.1	AT4G39780	ath:AT4G39780	4	0	-11.06	-7.22	-8.29
comp34079_c0	AT4G30170.1	AT4G30170	ath:AT4G30170	4	0	-257.6	-256.36	-316.51
comp16892_c0	AT4G22110	AT4G22110	ath:AT4G22110	4	0	-5.78	-3.51	-2.88
comp19176_c0	AT4G16750.1	AT4G16750	ath:AT4G16750	4	0	-7.33	-7.27	-6.73
comp22471_c0	AT4G12430.1	AT4G12430	ath:AT4G12430	4	0	-11.82	-11.63	-9.98
comp31917_c0	AT4G11290.1	AT4G11290	ath:AT4G11290	4	0	-33.74	-25.58	-37.5
comp22453_c0	AT3G47000.1	AT3G47000	ath:AT3G47000	4	0	-5.92	-4.74	-6.14
comp23184_c1	AT3G47000.1	AT3G47000	ath:AT3G47000	4	0	-8.78	-8.38	-9.12
comp18674_c0	AT3G23690.1	AT3G23690	ath:AT3G23690	4	0	-4.65	-3.44	-3.48
comp12782_c0	AT3G07340.1	AT3G07340	ath:AT3G07340	4	0	-25.31	-26.01	-26.96
comp13392_c0	AT2G46690.1	AT2G46690	ath:AT2G46690	4	0	-45.96	-49.71	-47.22
comp36574_c0	AT2G45220.1	AT2G45220	ath:AT2G45220	4	0	-39.86	-23.1	-21.06
comp16968_c1	AT2G45210.1	AT2G45210	ath:AT2G45210	4	0	-3.16	-2.8	-3.25
comp91879_c0	AT2G39040.1	AT2G39040	ath:AT2G39040	4	0	-3.42	-3.08	-3.69
comp19739_c0	AT2G34060.1	AT2G34060	ath:AT2G34060	4	0	-3.16	-2.57	-2.66
comp26797_c0	AT1G79130.1	AT1G79130	ath:AT1G79130	4	0	-2.9	-3.02	-3.19
comp30102_c0	AT1G71450.1	AT1G71450	ath:AT1G71450	4	0	-3.44	-3.7	-3.5
comp13813_c0	AT2G01830	WOL	ath:AT2G01830	4	0	-16.92	-12.52	-15.84
comp16511_c0	AT4G40010.1	SNRK2.7	ath:AT4G40010	4	0	-30.57	-27.41	-26.35
comp24971_c1	AT5G19040.1	IPT5	ath:AT5G19040	4	0	-2.26	-2.46	-2.74
comp21800_c1	AT3G63110.1	IPT3	ath:AT3G63110	4	0	-6	-5.54	-6.53
comp20447_c0	AT1G53680.1	GSTU28	ath:AT1G53680	4	0	-13.87	-10.82	-12.6
comp20447_c1	AT1G53680.1	GSTU28	ath:AT1G53680	4	0	-18.7	-14.3	-16.04
comp29220_c1	AT5G02780	GSTL1	ath:AT5G02780	4	0	-11.29	-8.74	-11.44
comp27223_c0	AT5G02780	GSTL1	ath:AT5G02780	4	0	-66.41	-46.56	-40.46
comp20284_c2	AT1G53830.1	PME2	ath:AT1G53830	4	0	-7.69	-6.54	-8.64
comp17578_c0	AT1G14150	PQL2	ath:AT1G14150	5	0	-8.78	-6.07	-3.68
comp28126_c0	AT3G47600.1	MYB94	ath:AT3G47600	5	0	-8.6	-5.19	-2.16
comp30038_c0	AT2G17370.1	HMG2	ath:AT2G17370	5	0	-11.61	-6.6	-3.07
comp21298_c0	AT3G44320.1	NIT3	ath:AT3G44320	7	0	-5.44	-1.85	0.55
comp26939_c0	AT3G49690.1	MYB84	ath:AT3G49690	7	0	-5.22	-1.84	0.52
comp24592_c0	AT3G12720.1	MYB67	ath:AT3G12720	7	0	-6.34	-1.55	-1.07
comp17495_c0	AT5G52260.1	MYB19	ath:AT5G52260	7	0	-6.72	-3.54	-1.91
comp20627_c0	AT3G13730.1	CYP90D1	ath:AT3G13730	7	0	-4.06	-2.03	-1.69
comp12834_c0	AT1G04250.1	AXR3	ath:AT1G04250	7	0	-14.43	1.09	-3.14
comp14560_c0	AT5G06839	AT5G06839	ath:AT5G06839	7	0	-10.08	-4.96	-2.81
comp38913_c0	AT1G31050.1	AT1G31050	ath:AT1G31050	7	0	-10.81	-5.2	-3.94
comp24096_c0	AT1G17180.1	GSTU25	ath:AT1G17180	7	0	-10.9	7.21	8.18
comp19413_c0	FLS1	FLS1	ath:AT5G08640	8	0	-11.32	1	5.98
comp31107_c0	AT1G49720	ABF1	ath:AT1G49720	8	0	-7.55	1.2	4.4
comp25670_c0	AT4G22680.1	MYB85	ath:AT4G22680	9	0	-0.13	-3.68	-5.45
comp31679_c0	AT2G30670.1	AT2G30670	ath:AT2G30670	9	0	0.02	-1.35	-1.9
comp24881_c0	AT4G00050.1	UNE10	ath:AT4G00050	10	0	-0.45	-1.96	-2.41
comp26079_c0	AT1G07230.1	NPC1	ath:AT1G07230	10	0	0.38	-3.54	-3.39
comp27889_c0	AT5G16600.1	MYB43	ath:AT5G16600	10	0	5.46	-5.85	-7.32
comp13144_c0	AT3G15210.1	ERF4	ath:AT3G15210	10	0	48.39	-54.96	-49.09
comp26207_c1	AT4G17500.1	ERF-1	ath:AT4G17500	10	0	38.7	-57.88	-65.69
comp26207_c0	AT4G17500.1	ERF-1	ath:AT4G17500	10	0	28.98	-35.28	-41.47
comp1086_c0	AT1G13710.1	CYP78A5	ath:AT1G13710	10	0	0.41	-1.1	-1.46
comp15540_c0	AT4G25700	BETA-OHASE 1	ath:AT4G25700	10	0	10.05	-13.76	-13.92
comp35295_c0	AT5G64120.1	AT5G64120	ath:AT5G64120	10	0	9.97	-82.84	-95.8
comp35941_c0	AT5G42250.1	AT5G42250	ath:AT5G42250	10	0	-4.35	-27.58	-27.83
comp18184_c1	AT1G78570.1	RHM1	ath:AT1G78570	10	0	-2.22	-12.54	-12.1
comp14035_c0	AT3G51240	F3H	ath:AT3G51240	13	0	1.14	3.12	12.55
comp32549_c2	AT1G22370	UGT85A5	ath:AT1G22370	15	0	1.83	8.16	9.94
comp32549_c0	AT1G22360	UGT85A2	ath:AT1G22360	15	0	-2.1	8.84	11.21
comp31175_c0	AT3G09260.1	PYK10	ath:AT3G09260	15	0	440.83	3876.31	2849.94
comp33561_c0	AT5G24410.1	PGL4	ath:AT5G24410	15	0	251.98	1277.5	1317.87
comp33214_c0	AT3G44300.1	NIT2	ath:AT3G44300	15	0	-50.86	454.08	334.36
comp31341_c0	AT5G53460	GLT1	ath:AT5G53460	15	0	24.08	215.08	158.72
comp31341_c2	AT5G53460	GLT1	ath:AT5G53460	15	0	9.18	39.81	47.55
comp34212_c0	AT1G48850	EMB1144	ath:AT1G48850	15	0	2.05	64.52	53.64
comp13802_c0	AT2G41480.1	AT2G41480	ath:AT2G41480	15	0	13.76	135.53	114.94
comp24951_c1	AT2G30660.1	AT2G30660	ath:AT2G30660	15	0	-2.01	2.59	1.12
comp24127_c0	AT1G22410.1	AT1G22410	ath:AT1G22410	15	0	-2.76	416.96	384.37
comp26704_c0	AT1G06550.1	AT1G06550	ath:AT1G06550	15	0	-15.73	36.19	35.16
comp25316_c0	AT4G34640.1	SQS1	ath:AT4G34640	15	0	0.37	5.36	5.81
comp24434_c0	AT1G17170.1	GSTU24	ath:AT1G17170	15	0	318.22	1675.36	1885.57
comp12994_c0	AT1G23800.1	ALDH2B7	ath:AT1G23800	15	0	-3.37	18.28	22.34
comp22168_c2	AT1G20630.1	CAT1	ath:AT1G20630	16	0	2.75	16.11	25.56
comp30927_c0	AT1G10070	BCAT-2	ath:AT1G10070	16	0	-11.02	11.38	53.98
comp12977_c0	AT4G18360	AT4G18360	ath:AT4G18360	16	0	-2.23	20.51	38.9
comp31940_c2	AT3G13930.1	AT3G13930	ath:AT3G13930	16	0	-3.04	15.24	23.99
comp33839_c0	AT1G49570.1	AT1G49570	ath:AT1G49570	16	0	-13.21	90.96	232.87
comp31498_c1	AT1G25560.1	TEM1	ath:AT1G25560	17	0	8.28	-1.38	-5.46
comp12786_c0	AT5G25620	YUC6	ath:AT5G25620	18	0	14.29	6.69	6.94
comp28545_c0	AT1G72450.1	JAZ6	ath:AT1G72450	18	0	151.3	61.05	52.5
comp28931_c0	AT1G17380.1	JAZ5	ath:AT1G17380	18	0	181.15	87.68	76.2
comp16856_c0	AT3G17860	JAZ3	ath:AT3G17860	18	0	213.84	74.16	58.91
comp26843_c0	AT5G13220	JAZ10	ath:AT5G13220	18	0	738.89	334.9	342.54
comp26972_c0	AT5G13080.1	WRKY75	ath:AT5G13080	18	0	23.28	8.72	7.49
comp39251_c0	AT5G01900.1	WRKY62	ath:AT5G01900	18	0	48.89	0.64	-1.26
comp22631_c1	AT1G62300.1	WRKY6	ath:AT1G62300	18	0	15.5	-3.75	-4.46
comp22631_c0	AT1G62300.1	WRKY6	ath:AT1G62300	18	0	13.97	-7.34	-7.56
comp12464_c0	AT5G43290.1	WRKY49	ath:AT5G43290	18	0	13.77	0.26	-0.34
comp32451_c1	AT4G22070.1	WRKY31	ath:AT4G22070	18	0	67.88	26.47	31.28
comp21850_c0	AT2G24850.1	TAT3	ath:AT2G24850	18	0	4.7	1.34	1.02
comp21850_c1	AT2G24850.1	TAT3	ath:AT2G24850	18	0	7.68	2.91	2.44
comp25613_c0	AT1G74020.1	SS2	ath:AT1G74020	18	0	34.53	7.98	3.65
comp34050_c0	AT1G20330.1	SMT2	ath:AT1G20330	18	0	88.7	37.2	33.29
comp30901_c0	AT1G71100.1	RSW10	ath:AT1G71100	18	0	16.54	3.1	0.57
comp27101_c1	AT4G34410.1	RRTF1	ath:AT4G34410	18	0	59.03	-39.58	-37.41
comp29475_c1	AT5G17490.1	RGL3	ath:AT5G17490	18	0	4.77	1.36	1.03
comp13217_c0	AT4G36900.1	RAP2.10	ath:AT4G36900	18	0	65	9.65	10.02
comp33480_c2	AT5G12200.1	PYD2	ath:AT5G12200	18	0	21.7	-20.29	-12.79
comp35502_c0	AT5G58670.1	PLC1	ath:AT5G58670	18	0	48.69	7.75	1.3
comp31050_c7	AT5G48880	PKT2	ath:AT5G48880	18	0	16.04	0.62	1.3
comp31785_c0	AT3G22960.1	PKP-ALPHA	ath:AT3G22960	18	0	41.81	-11.5	-20.35
comp13881_c0	AT2G38230.1	PDX1.1	ath:AT2G38230	18	0	9.99	1.45	0.49
comp28948_c0	AT1G20510	OPCL1	ath:AT1G20510	18	0	200.22	35.25	40.15
comp28999_c0	AT1G63000.1	NRS/ER	ath:AT1G63000	18	0	572.4	154.9	113.96
comp29123_c0	AT3G03520.1	NPC3	ath:AT3G03520	18	0	25.81	6.14	7.87
comp14516_c0	AT1G78390.1	NCED9	ath:AT1G78390	18	0	10.79	-0.42	0.57
comp17296_c0	AT2G22770.1	NAI1	ath:AT2G22770	18	0	275.67	100.58	83.15
comp33654_c0	AT1G32640.1	MYC2	ath:AT1G32640	18	0	349.64	124.46	101.22
comp32270_c4	AT1G74430.1	MYB95	ath:AT1G74430	18	0	15.06	0.25	-0.58
comp35317_c0	AT4G09460.1	MYB6	ath:AT4G09460	18	0	17.04	8.88	7.9
comp32270_c5	AT1G18710.1	MYB47	ath:AT1G18710	18	0	11.15	2.54	2.05
comp12405_c0	AT4G34990.1	MYB32	ath:AT4G34990	18	0	7.06	2.41	0.91
comp31157_c1	AT1G22640.1	MYB3	ath:AT1G22640	18	0	9.95	4.61	3.3
comp31157_c0	AT1G22640.1	MYB3	ath:AT1G22640	18	0	16.27	2.84	-1.18
comp23600_c2	AT3G17390.1	MTO3	ath:AT3G17390	18	0	289.21	141.02	136.98
comp22697_c0	AT1G19850.1	MP	ath:AT1G19850	18	0	10.98	1.7	1
comp32824_c0	AT4G31780	MGD1	ath:AT4G31780	18	0	31.19	-2.2	-1.04
comp31683_c0	AT2G16280.1	KCS9	ath:AT2G16280	18	0	50.6	11.75	12.48
comp34669_c0	AT2G17265.1	HSK	ath:AT2G17265	18	0	22.54	10.16	11.31
comp27898_c0	AT4G30440.1	GAE1	ath:AT4G30440	18	0	94.73	-72.66	-68.53
comp32635_c0	AT1G60980.1	GA20OX4	ath:AT1G60980	18	0	1301.26	474.17	358.62
comp1558_c0	AT4G03400.1	DFL2	ath:AT4G03400	18	0	0.54	0.25	0.2
comp29067_c4	AT4G37430.1	CYP91A2	ath:AT4G37430	18	0	3.86	1.5	0.63
comp33648_c0	AT4G37410.1	CYP81F4	ath:AT4G37410	18	0	957.68	367.7	405.39
comp19906_c0	AT4G27950.1	CRF4	ath:AT4G27950	18	0	3.56	0.31	0.28
comp32499_c0	AT1G19670.1	CLH1	ath:AT1G19670	18	0	1.18	0.32	0.12
comp19826_c0	AT4G34530.1	CIB1	ath:AT4G34530	18	0	6.8	1.9	1.22
comp28047_c0	AT3G50260.1	CEJ1	ath:AT3G50260	18	0	40.78	-0.2	6.6
comp12915_c0	AT5G43650.1	BHLH92	ath:AT5G43650	18	0	71.16	-7.46	-4.79
comp28952_c1	AT1G58080.1	ATP-PRT1	ath:AT1G58080	18	0	222.44	105.32	97.66
comp30578_c0	AT3G13790	ATBFRUCT1	ath:AT3G13790	18	0	173.99	36.51	42.38
comp27363_c0	AT5G39580	AT5G39580	ath:AT5G39580	18	0	30.38	-18.66	-17.88
comp17926_c0	AT5G10100	AT5G10100	ath:AT5G10100	18	0	31.96	5.72	6.17
comp16981_c0	AT4G33150	AT4G33150	ath:AT4G33150	18	0	192.87	54.73	80.22
comp28483_c1	AT4G00520	AT4G00520	ath:AT4G00520	18	0	16.01	4.82	3.32
comp145608_c0	AT3G57600.1	AT3G57600	ath:AT3G57600	18	0	1.78	0.56	0.61
comp34795_c0	AT3G29320.1	AT3G29320	ath:AT3G29320	18	0	59.65	20.97	26.53
comp30791_c0	AT3G09560	AT3G09560	ath:AT3G09560	18	0	15.6	1.02	0.82
comp36112_c0	AT3G07270	AT3G07270	ath:AT3G07270	18	0	13.04	5.07	2.16
comp31077_c3	AT3G04000.1	AT3G04000	ath:AT3G04000	18	0	200.06	96.08	97.3
comp16079_c0	AT2G22760.1	AT2G22760	ath:AT2G22760	18	0	12.12	3.49	4.28
comp29279_c0	AT1G72520.1	AT1G72520	ath:AT1G72520	18	0	15.38	1.6	3.26
comp32514_c0	AT1G20480.1	AT1G20480	ath:AT1G20480	18	0	2.73	0.47	0.7
comp31420_c2	AT1G01710.1	AT1G01710	ath:AT1G01710	18	0	29.43	8.62	8.99
comp14924_c0	AT2G29690.1	ASA2	ath:AT2G29690	18	0	17.38	9.03	3.59
comp27089_c0	AT5G18280	APY2	ath:AT5G18280	18	0	33.66	17.84	13.9
comp32652_c0	AT2G46510.1	AIB	ath:AT2G46510	18	0	73.43	33.32	27.91
comp32652_c1	AT2G46510.1	AIB	ath:AT2G46510	18	0	113.54	47.38	45.4
comp42683_c0	AT5G64750.1	ABR1	ath:AT5G64750	18	0	13.02	3.32	3.69
comp16787_c0	AT1G70700	TIFY7	ath:AT1G70700	18	0	604.67	247.87	240.84
comp13114_c0	AT1G74950.1	TIFY10B	ath:AT1G74950	18	0	927.25	269.46	205.77
comp36690_c0	AT4G37000.1	ACD2	ath:AT4G37000	18	0	19.54	3.33	6.65
comp31702_c0	AT3G01180.1	SS2	ath:AT3G01180	18	0	58.02	12.02	8.67
comp33232_c3	AT1G78570.1	RHM1	ath:AT1G78570	18	0	29.31	7.33	-4.86
comp32018_c0	AT3G22400.1	LOX5	ath:AT3G22400	18	0	133.12	6.47	1.28
comp22378_c1	AT3G54660.1	GR	ath:AT3G54660	18	0	17.92	-1.38	-0.12
comp22779_c0	AT4G31870.1	GPX7	ath:AT4G31870	18	0	130.23	9.93	8.36
comp34247_c0	AT5G42650.1	AOS	ath:AT5G42650	18	0	181.11	23.03	21.22
comp29033_c1	AT3G25780.1	AOC3	ath:AT3G25780	18	0	720.12	136.48	160.73
comp25332_c1	AT3G25770.1	AOC2	ath:AT3G25770	18	0	42.94	18.37	17.2
comp25332_c0	AT3G25760.1	AOC1	ath:AT3G25760	18	0	54.14	24.94	23.36
comp16945_c0	AT3G14940.1	PPC3	ath:AT3G14940	18	0	13.74	-3.81	-7.64
comp32203_c1	AT5G64300.1	GCH	ath:AT5G64300	18	0	102.84	3.1	4.41
comp32203_c0	AT5G64300.1	GCH	ath:AT5G64300	18	0	137.5	11.41	6.73
comp24954_c0	AT5G57050	ABI2	ath:AT5G57050	19	0	4.12	1.85	5.24
comp17014_c1	AT5G60890.1	MYB34	ath:AT5G60890	20	0	232.32	140.7	88.33
comp35142_c0	AT3G11170.1	FAD7	ath:AT3G11170	20	0	35.22	22.87	14.8
comp28546_c0	AT2G45440.1	DHDPS2	ath:AT2G45440	20	0	18.93	11.84	8.21
comp13658_c0	AT5G53290.1	CRF3	ath:AT5G53290	20	0	6.02	3.4	1.99
comp17779_c0	AT5G28237.1	AT5G28237	ath:AT5G28237	20	0	127.96	97.99	57.05
comp35273_c0	AT1G14810.1	AT1G14810	ath:AT1G14810	20	0	22.26	16.94	5.1
comp28128_c0	AT1G19180	JAZ1	ath:AT1G19180	21	0	1419.84	909.87	790.92
comp26285_c0	AT4G04450.1	WRKY42	ath:AT4G04450	21	0	21.94	20.67	23.78
comp27574_c0	AT2G47260.1	WRKY23	ath:AT2G47260	21	0	9.52	5.68	5.66
comp24089_c0	AT4G26850.1	VTC2	ath:AT4G26850	21	0	432.5	294.39	236.23
comp24703_c0	AT1G64200.1	VHA-E3	ath:AT1G64200	21	0	143.54	178.38	159.29
comp34352_c0	AT1G24100.1	UGT74B1	ath:AT1G24100	21	0	89.34	98.73	69.8
comp16425_c0	AT5G13930.1	TT4	ath:AT5G13930	21	0	1.15	0.62	0.58
comp23941_c0	AT4G27070.1	TSB2	ath:AT4G27070	21	0	407.22	500.82	447.97
comp33572_c0	AT3G54640.1	TSA1	ath:AT3G54640	21	0	1238.36	876.68	727.48
comp29673_c0	AT5G17990.1	TRP1	ath:AT5G17990	21	0	162.34	81.9	85.89
comp23514_c0	AT2G24850.1	TAT3	ath:AT2G24850	21	0	310.36	172.44	233.36
comp31255_c0	AT2G20610	SUR1	ath:AT2G20610	21	0	748.05	755.08	735.58
comp25482_c1	AT1G74100.1	SOT16	ath:AT1G74100	21	0	1394.26	1130.23	831.92
comp31158_c0	AT1G02500	SAM1	ath:AT1G02500	21	0	3098.18	2730.64	2036.11
comp17039_c0	AT5G63980.1	SAL1	ath:AT5G63980	21	0	286.88	196.32	136.72
comp33796_c0	AT5G01410.1	RSR4	ath:AT5G01410	21	0	171.88	126.84	125.68
comp36635_c0	AT1G66350.1	RGL1	ath:AT1G66350	21	0	12.38	6.71	11.06
comp16568_c0	AT4G35630.1	PSAT	ath:AT4G35630	21	0	240.24	264.11	275.88
comp37344_c0	AT5G58690.1	PLC5	ath:AT5G58690	21	0	12.66	14.18	10.04
comp34848_c0	AT1G07780	PAI1	ath:AT1G07780	21	0	21.36	24.03	18.25
comp31130_c3	AT2G06050	OPR3	ath:AT2G06050	21	0	528.28	462.02	340.08
comp24963_c0	AT3G10050.1	OMR1	ath:AT3G10050	21	0	32.7	29.27	22.99
comp32688_c0	AT5G22300.1	NIT4	ath:AT5G22300	21	0	140.57	170.36	167.95
comp34574_c0	AT2G31180.1	MYB14	ath:AT2G31180	21	0	78.14	48.28	42.17
comp30144_c3	AT1G06180.1	MYB13	ath:AT1G06180	21	0	156.2	97.88	78.34
comp13090_c0	AT1G74080.1	MYB122	ath:AT1G74080	21	0	293.72	241.32	200.13
comp30039_c0	AT3G59970	MTHFR1	ath:AT3G59970	21	0	187.33	135.33	119.01
comp34057_c0	AT1G64660.1	MGL	ath:AT1G64660	21	0	175.6	102.62	118.8
comp13094_c0	AT5G10300.1	MES5	ath:AT5G10300	21	0	369.68	260.44	251.26
comp26569_c0	AT5G54390.1	HL	ath:AT5G54390	21	0	126.18	74.86	74.74
comp27909_c3	AT3G12500.1	HCHIB	ath:AT3G12500	21	0	53.35	41.14	33.74
comp27909_c0	AT3G12500.1	HCHIB	ath:AT3G12500	21	0	55.5	37.92	36.01
comp16551_c0	AT1G64970.1	G-TMT	ath:AT1G64970	21	0	16.52	13.83	14.53
comp33696_c0	AT5G28840	GME	ath:AT5G28840	21	0	227.72	200.24	183.34
comp33830_c0	FLS1	FLS1	ath:AT5G08640	21	0	167.09	140.77	162.81
comp29894_c4	AT5G14780.1	FDH	ath:AT5G14780	21	0	102.6	77.46	74.64
comp17047_c2	AT4G34200.1	EDA9	ath:AT4G34200	21	0	185.18	161.64	138.91
comp17047_c1	AT4G34200.1	EDA9	ath:AT4G34200	21	0	264.12	249.46	192.3
comp28943_c0	AT1G67070.1	DIN9	ath:AT1G67070	21	0	113.87	80.63	88.57
comp13129_c0	AT4G39980.1	DHS1	ath:AT4G39980	21	0	202.83	234.06	213.41
comp23225_c0	AT2G39770	CYT1	ath:AT2G39770	21	0	173.22	120.91	158.27
comp33554_c0	AT4G31500.1	CYP83B1	ath:AT4G31500	21	0	1402.94	1373.82	1061.74
comp25012_c0	AT2G22330.1	CYP79B3	ath:AT2G22330	21	0	504.62	388.81	277.85
comp33564_c0	AT4G39950.1	CYP79B2	ath:AT4G39950	21	0	1008.17	1123.76	880.02
comp33819_c0	AT3G26300.1	CYP71B34	ath:AT3G26300	21	0	156.82	219.1	186.46
comp32079_c0	AT3G26170.1	CYP71B19	ath:AT3G26170	21	0	13.35	13.39	9.18
comp24111_c1	AT4G15350.1	CYP705A2	ath:AT4G15350	21	0	2.91	3.55	2.84
comp33674_c0	AT2G44450.1	BGLU15	ath:AT2G44450	21	0	362.97	385.12	417.51
comp32323_c0	AT5G64370.1	BETA-UP	ath:AT5G64370	21	0	269.9	218.38	200.4
comp16456_c0	AT5G51470.1	AT5G51470	ath:AT5G51470	21	0	28.94	20.2	24.92
comp21733_c0	AT5G36160.1	AT5G36160	ath:AT5G36160	21	0	4.21	3.64	4.34
comp25754_c1	AT5G21100.1	AT5G21100	ath:AT5G21100	21	0	4.98	4.18	2.86
comp23844_c0	AT5G19130	AT5G19130	ath:AT5G19130	21	0	26.9	32.86	35.74
comp32344_c1	AT5G04330.1	AT5G04330	ath:AT5G04330	21	0	28.96	24.83	29.68
comp30183_c0	AT4G37850.1	AT4G37850	ath:AT4G37850	21	0	48.22	42.68	39.74
comp30155_c0	AT4G22590.1	AT4G22590	ath:AT4G22590	21	0	35.99	20.08	22.33
comp23617_c0	AT4G17830	AT4G17830	ath:AT4G17830	21	0	57.45	62.68	47.83
comp31938_c0	AT4G04320	AT4G04320	ath:AT4G04320	21	0	53.91	35.95	39.95
comp41650_c0	AT3G60490.1	AT3G60490	ath:AT3G60490	21	0	11.84	7.41	7.15
comp34043_c0	AT3G21770.1	AT3G21770	ath:AT3G21770	21	0	153.43	112.98	178.04
comp75071_c0	AT3G20160.1	AT3G20160	ath:AT3G20160	21	0	2.59	2.06	1.34
comp33929_c0	AT2G45300.1	AT2G45300	ath:AT2G45300	21	0	51.76	61.71	50.94
comp24973_c0	AT2G44940.1	AT2G44940	ath:AT2G44940	21	0	23.16	30.27	24.33
comp31708_c0	AT2G35390	AT2G35390	ath:AT2G35390	21	0	37.13	45.5	49.88
comp17517_c0	AT2G30140	AT2G30140	ath:AT2G30140	21	0	33.69	35.32	37.95
comp30459_c0	AT2G22200.1	AT2G22200	ath:AT2G22200	21	0	7.26	4.9	4.82
comp28963_c0	AT2G04400.1	AT2G04400	ath:AT2G04400	21	0	372.9	249.82	207.55
comp30830_c0	AT1G67560.1	AT1G67560	ath:AT1G67560	21	0	131.02	69.01	62.53
comp13002_c0	AT1G62975.1	AT1G62975	ath:AT1G62975	21	0	154.5	117.29	84.65
comp33657_c0	AT1G62660.1	AT1G62660	ath:AT1G62660	21	0	719.06	431.84	414.08
comp16456_c1	AT1G48660.1	AT1G48660	ath:AT1G48660	21	0	16.78	18.11	21.27
comp13111_c0	AT1G25210	AT1G25210	ath:AT1G25210	21	0	307.88	210.97	185.89
comp33783_c0	AT3G47340	ASN1	ath:AT3G47340	21	0	307.79	205.94	284.95
comp29842_c1	AT5G05730	ASA1	ath:AT5G05730	21	0	664.48	488.73	433.77
comp28666_c0	AT3G22890.1	APS1	ath:AT3G22890	21	0	2010.8	2020.43	1791.74
comp13095_c0	AT4G39940.1	AKN2	ath:AT4G39940	21	0	789.27	645.58	516.6
comp23227_c0	AT3G44720.1	ADT4	ath:AT3G44720	21	0	89.15	53.97	46.46
comp33736_c0	AT4G16760	ACX1	ath:AT4G16760	21	0	135.71	108.12	109.99
comp24954_c1	AT5G57050	ABI2	ath:AT5G57050	21	0	5.23	5.46	7.38
comp29282_c0	AT1G52340.1	ABA2	ath:AT1G52340	21	0	11.06	7.56	5.53
comp16831_c0	AT4G01070	GT72B1	ath:AT4G01070	21	0	408.8	356.53	381.57
comp32631_c0	AT5G04590.1	SIR	ath:AT5G04590	21	0	139.04	124.55	138.41
comp29818_c0	AT1G27130.1	GSTU13	ath:AT1G27130	21	0	1811.73	1343.18	1290.18
comp25524_c0	AT1G69930.1	GSTU11	ath:AT1G69930	21	0	230.67	140.38	232.44
comp16149_c1	AT1G13280.1	AOC4	ath:AT1G13280	21	0	68.12	57.94	62.23
comp16149_c0	AT1G13280.1	AOC4	ath:AT1G13280	21	0	86.74	68.48	64.28
comp33950_c0	AT5G56760.1	SERAT1;1	ath:AT5G56760	21	0	151.06	112.4	95.31
comp16633_c0	SUS3	SUS3	ath:AT4G02280	22	0	130.68	77.74	150.76
comp33593_c0	AT3G09260.1	PYK10	ath:AT3G09260	22	0	32.99	38.1	95.06
comp23538_c0	AT5G36150.1	PEN3	ath:AT5G36150	22	0	1.29	1.3	2.05
comp19129_c0	AT4G00110.1	GAE3	ath:AT4G00110	22	0	4.06	3.79	5.57
comp37455_c0	AT5G36220.1	CYP81D1	ath:AT5G36220	22	0	10.88	14.29	21.54
comp15380_c1	AT4G10120	ATSPS4F	ath:AT4G10120	22	0	4.53	2.14	6.1
comp26411_c0	AT5G01200.1	AT5G01200	ath:AT5G01200	22	0	1.36	1.38	2.32
comp30414_c0	AT1G48660.1	AT1G48660	ath:AT1G48660	22	0	40.7	50.13	73.14
comp22285_c0	AT5G46350.1	WRKY8	ath:AT5G46350	23	0	1	1.86	1.36
comp22827_c0	AT3G23810.1	SAHH2	ath:AT3G23810	23	0	19.42	39.53	22.28
comp25578_c0	AT3G01120.1	MTO1	ath:AT3G01120	23	0	324.71	446	285.9
comp33548_c0	AT4G13940	MEE58	ath:AT4G13940	23	0	294.87	900.78	586.44
comp17047_c0	AT4G34200.1	EDA9	ath:AT4G34200	23	0	134.3	162.82	98.2
comp38290_c0	AT1G12240.1	ATBETAFRUCT4	ath:AT1G12240	23	0	4.32	8.17	4.82
comp32172_c0	AT1G12240.1	ATBETAFRUCT4	ath:AT1G12240	23	0	10.12	18.2	7.63
comp34509_c0	AT4G37520	AT4G37520	ath:AT4G37520	23	0	11.34	58.17	24.56
comp34666_c0	AT4G13180.1	AT4G13180	ath:AT4G13180	23	0	37.2	79.04	54.08
comp23937_c0	AT1G12540.1	AT1G12540	ath:AT1G12540	23	0	6.9	9.15	6.06
comp33102_c0	AT3G02020.1	AK3	ath:AT3G02020	23	0	17.45	33.79	21.16
comp16437_c0	AT4G08390	SAPX	ath:AT4G08390	23	0	9.12	40.3	25.53
comp28619_c0	AT2G29450.1	GSTU5	ath:AT2G29450	23	0	9.58	18.36	4.94
comp24765_c0	AT1G17190.1	GSTU26	ath:AT1G17190	23	0	96.34	177.33	80.61
comp26029_c0	AT1G03630	POR C	ath:AT1G03630	23	0	0.54	1.42	0.33
comp23445_c0	AT2G43840	UGT74F1	ath:AT2G43840	24	0	3.77	5.85	6.04
comp13323_c0	AT5G24410.1	PGL4	ath:AT5G24410	24	0	24.29	82.26	91.45
comp27549_c1	AT5G54230.1	MYB49	ath:AT5G54230	24	0	2.85	5.5	6.7
comp31423_c0	AT4G29840.1	MTO2	ath:AT4G29840	24	0	23.01	32.82	30.53
comp34288_c0	AT2G44160.1	MTHFR2	ath:AT2G44160	24	0	29.18	46.88	58.42
comp16975_c0	AT2G44160.1	MTHFR2	ath:AT2G44160	24	0	34.68	79.96	64.97
comp28417_c0	AT4G37150.1	MES9	ath:AT4G37150	24	0	57.26	103	116.88
comp23281_c1	AT5G48930.1	HCT	ath:AT5G48930	24	0	33.32	50.61	47.41
comp35398_c0	AT4G29210	GGT4	ath:AT4G29210	24	0	18.82	37.26	39.57
comp31098_c0	AT3G14550.1	GGPS3	ath:AT3G14550	24	0	4.26	7.06	5.83
comp33804_c0	AT5G17330.1	GAD	ath:AT5G17330	24	0	130.23	193.26	235.67
comp34326_c0	AT3G30775.1	ERD5	ath:AT3G30775	24	0	39.68	91.98	95.23
comp16238_c0	AT1G43710.1	emb1075	ath:AT1G43710	24	0	82.74	110.26	129.04
comp13085_c1	AT5G17770.1	CBR	ath:AT5G17770	24	0	41.55	128.86	93.57
comp29815_c1	AT5G17920	ATMS1	ath:AT5G17920	24	0	302.96	878.54	644.32
comp39231_c0	AT5G39580	AT5G39580	ath:AT5G39580	24	0	4	8.98	8.75
comp26853_c0	AT5G36160.1	AT5G36160	ath:AT5G36160	24	0	3.14	4.78	3.85
comp12987_c0	AT4G25410.1	AT4G25410	ath:AT4G25410	24	0	45.58	90.6	86.84
comp22843_c0	AT4G25400.1	AT4G25400	ath:AT4G25400	24	0	52.29	125.3	121.63
comp34754_c0	AT4G24830	AT4G24830	ath:AT4G24830	24	0	18.86	37.32	34.29
comp31385_c0	AT4G08770.1	AT4G08770	ath:AT4G08770	24	0	35.66	63.74	61.76
comp23893_c0	AT1G65820	AT1G65820	ath:AT1G65820	24	0	41.06	88.4	81.46
comp13356_c0	AT1G64160.1	AT1G64160	ath:AT1G64160	24	0	41.09	113.31	112.41
comp33649_c0	AT1G17745	AT1G17745	ath:AT1G17745	24	0	217.11	386.74	402.78
comp33685_c0	AT2G14750.1	APK	ath:AT2G14750	24	0	270.41	471.17	393.69
comp17117_c0	AT1G36370.1	SHM7	ath:AT1G36370	24	0	13.43	33.89	32.54
comp23709_c0	AT1G18870	ICS2	ath:AT1G18870	24	0	1.17	2.75	2.41
comp23709_c1	AT1G18870	ICS2	ath:AT1G18870	24	0	1.48	2.8	2.34
comp24419_c0	AT2G30860	GSTF9	ath:AT2G30860	24	0	1414.21	4029.1	2852.96
comp19209_c0	AT5G17220.1	GSTF12	ath:AT5G17220	24	0	3.04	5.39	4.33
comp13846_c0	AT5G27380.1	GSH2	ath:AT5G27380	24	0	8.88	23.26	25.93
comp33557_c0	AT4G23100	GSH1	ath:AT4G23100	24	0	637.16	902.29	853.92
comp33663_c0	AT4G13930.1	SHM4	ath:AT4G13930	24	0	233.3	476.3	430.2
comp13780_c1	AT1G14700	PAP3	ath:AT1G14700	24	0	4.9	12.72	12.11
comp13780_c0	AT1G14700	PAP3	ath:AT1G14700	24	0	5.4	9.56	10.24
comp13323_c2	AT5G24410.1	PGL4	ath:AT5G24410	25	0	10.26	30.74	44.12
comp17349_c0	AT4G38620.1	MYB4	ath:AT4G38620	25	0	2.49	4.46	5.75
comp29348_c1	AT3G01120.1	MTO1	ath:AT3G01120	25	0	2.6	4.02	6.48
comp26893_c0	AT4G37840.1	HKL3	ath:AT4G37840	25	0	0.21	0.36	0.61
comp33694_c0	AT5G07440	GDH2	ath:AT5G07440	25	0	62.22	244.96	328.46
comp16804_c0	AT1G74710	EDS16	ath:AT1G74710	25	0	3.7	9.16	12.88
comp27414_c0	AT4G37370.1	CYP81D8	ath:AT4G37370	25	0	10.77	21.3	32.68
comp27414_c1	AT4G37370.1	CYP81D8	ath:AT4G37370	25	0	19.8	36.86	54.62
comp33720_c0	AT4G23600	CORI3	ath:AT4G23600	25	0	122.61	349.62	536.89
comp22168_c0	AT1G20630.1	CAT1	ath:AT1G20630	25	0	3.84	12.7	19.28
comp35622_c0	AT4G28410.1	AT4G28410	ath:AT4G28410	25	0	7.64	27.06	43.86
comp16545_c0	AT1G71695.1	AT1G71695	ath:AT1G71695	25	0	85.93	229.06	292.72
