# Supplementary material for: Dynamic metabolic and transcriptomic profiling of methyl jasmonate‐treated hairy roots reveals synthetic characters and regulators of lignan biosynthesis in Isatis indigotica Fort
Source: Plant Biotechnol J. 2016 Jun 23;14(12):2217–27. doi: 10.1111/pbi.12576 (PMC5103230; doi:10.1111/pbi.12576)
Supplement: Supplementary file 6 — Dataset S4 Information of genes involved in co‐expression network construction. [file PBI-14-2217-s003.xls]

## Sheet: Correlation coefficient 
Supplemental data set S4. Information of genes involved in co-expression network construction.
AccID1	AccID2	Pearson correlation coefficient	P-Value	FDR
comp21850_c0	comp29475_c1	1	1.30013e-09	3.68068e-06
comp29067_c4	comp36112_c0	0.999996	3.62948e-06	0.00470169
comp31175_c0	comp31341_c0	0.999995	5.45721e-06	0.00470169
comp12685_c1	comp16551_c0	-0.999992	7.54035e-06	0.00470169
comp41650_c0	comp37405_c0	-0.99999	9.62153e-06	0.00470169
comp26569_c0	comp27574_c0	0.99999	9.96472e-06	0.00470169
comp12464_c0	comp39251_c0	0.999987	1.33525e-05	0.00480849
comp32549_c2	comp24881_c0	-0.999984	1.62312e-05	0.00480849
comp13639_c0	comp23893_c0	-0.999984	1.64417e-05	0.00480849
comp30102_c0	comp13392_c0	0.99998	2.01266e-05	0.00480849
comp18674_c0	comp39023_c0	0.999978	2.1685e-05	0.00480849
comp32344_c1	comp21733_c0	0.999978	2.18215e-05	0.00480849
comp25263_c0	comp42769_c0	0.999978	2.20807e-05	0.00480849
comp26972_c0	comp21850_c1	0.999971	2.93876e-05	0.00527818
comp29475_c1	comp13114_c0	0.99997	2.98025e-05	0.00527818
comp21850_c0	comp13114_c0	0.99997	2.98308e-05	0.00527818
comp32652_c1	comp16787_c0	0.999964	3.58538e-05	0.00554205
comp24703_c0	comp23941_c0	0.999964	3.60647e-05	0.00554205
comp34754_c0	comp17721_c0	-0.999961	3.89104e-05	0.00554205
comp31708_c0	comp23844_c0	0.999959	4.1453e-05	0.00554205
comp34288_c0	comp26116_c0	-0.999957	4.32117e-05	0.00554205
comp16545_c0	comp21697_c1	-0.999955	4.46777e-05	0.00554205
comp30102_c0	comp24573_c0	0.999955	4.50255e-05	0.00554205
comp17926_c0	comp28948_c0	0.999953	4.71624e-05	0.0055632
comp61810_c0	comp19739_c0	0.999945	5.48553e-05	0.00621181
comp34501_c0	comp13129_c0	-0.999943	5.7099e-05	0.0062172
comp41650_c0	comp25654_c0	-0.999938	6.19913e-05	0.0064999
comp32157_c0	comp16831_c0	-0.999928	7.15961e-05	0.00695402
comp13002_c0	comp25012_c0	0.999928	7.18686e-05	0.00695402
comp32270_c4	comp12464_c0	0.999926	7.36915e-05	0.00695402
comp26939_c0	comp21298_c0	0.999917	8.28487e-05	0.00733503
comp37344_c0	comp34352_c0	0.999915	8.46664e-05	0.00733503
comp14016_c1	comp13090_c0	-0.999914	8.55019e-05	0.00733503
comp31130_c3	comp31158_c0	0.999901	9.93515e-05	0.00764923
comp32270_c4	comp39251_c0	0.9999	9.99449e-05	0.00764923
comp13356_c0	comp32816_c1	-0.999899	0.000101258	0.00764923
comp33654_c0	comp17296_c0	0.999898	0.000102225	0.00764923
comp31917_c0	comp25006_c0	0.999897	0.000102674	0.00764923
comp31077_c3	comp12786_c0	0.99989	0.000109542	0.00795164
comp37405_c0	comp25654_c0	0.99988	0.000120357	0.00802733
comp24573_c0	comp13392_c0	0.99988	0.000120371	0.00802733
comp32549_c2	comp31341_c2	0.999875	0.000125094	0.00802733
comp25416_c1	comp30459_c0	-0.999874	0.000125585	0.00802733
comp33654_c0	comp16856_c0	0.999873	0.000127245	0.00802733
comp35317_c0	comp30830_c0	0.999872	0.000127598	0.00802733
comp30909_c3	comp35398_c0	-0.999869	0.000130948	0.00805897
comp33720_c0	comp33492_c0	-0.999861	0.000139198	0.00836607
comp17517_c0	comp33674_c0	0.999858	0.000141848	0.00836607
comp18284_c0	comp33830_c0	-0.99985	0.000150051	0.00866927
comp31423_c0	comp15300_c0	-0.999843	0.000157419	0.00878229
comp16568_c0	comp17362_c0	-0.99983	0.00017018	0.00878229
comp32652_c0	comp1558_c0	0.999827	0.000172894	0.00878229
comp30183_c0	comp33696_c0	0.999827	0.000173235	0.00878229
comp33796_c0	comp18674_c0	-0.999825	0.000175207	0.00878229
comp14016_c1	comp13095_c0	-0.999813	0.000186782	0.00878229
comp28999_c0	comp29475_c1	0.999813	0.0001868	0.00878229
comp28999_c0	comp21850_c0	0.999813	0.000187019	0.00878229
comp24881_c0	comp31341_c2	-0.999809	0.000190508	0.00878229
comp28404_c0	comp16193_c0	0.999807	0.00019281	0.00878229
comp17517_c0	comp26797_c0	-0.999807	0.000193425	0.00878229
comp23085_c1	comp34544_c0	0.999795	0.000204854	0.00878229
comp31077_c3	comp23600_c2	0.999793	0.00020738	0.00878229
comp1086_c1	comp33492_c0	0.99979	0.000209763	0.00878229
comp24089_c0	comp28963_c0	0.999789	0.000211327	0.00878229
comp21850_c1	comp17296_c0	0.999787	0.000213126	0.00878229
comp29842_c1	comp30039_c0	0.999786	0.000213821	0.00878229
comp32635_c0	comp16856_c0	0.999786	0.000214029	0.00878229
comp28404_c1	comp16193_c0	0.999784	0.00021637	0.00878229
comp27101_c1	comp27363_c0	0.99978	0.000220379	0.00878229
comp16956_c0	comp28636_c0	0.999778	0.000221512	0.00878229
comp17431_c0	comp26926_c0	0.999776	0.0002238	0.00878229
comp29894_c4	comp33796_c0	0.99977	0.000229681	0.00878229
comp32635_c0	comp33654_c0	0.999763	0.000237373	0.00878229
comp15504_c0	comp16956_c0	0.999757	0.000243464	0.00878229
comp28931_c0	comp20627_c0	-0.999753	0.000247011	0.00878229
comp81776_c0	comp4333_c0	0.999752	0.000247879	0.00878229
comp23227_c0	comp34574_c0	0.999747	0.000252746	0.00878229
comp33572_c0	comp12898_c0	-0.999747	0.000253274	0.00878229
comp26972_c0	comp17296_c0	0.999747	0.0002533	0.00878229
comp23844_c0	comp25397_c0	-0.999747	0.000253352	0.00878229
comp28210_c0	comp32323_c0	-0.999742	0.000257834	0.00878229
comp30144_c3	comp16892_c0	-0.999738	0.00026157	0.00878229
comp31938_c0	comp21028_c0	-0.999738	0.000262259	0.00878229
comp25578_c2	comp32688_c0	-0.999738	0.000262394	0.00878229
comp21733_c0	comp16968_c1	-0.99973	0.000270332	0.00878229
comp34848_c0	comp33564_c0	0.999727	0.000272774	0.00878229
comp28186_c0	comp22843_c0	-0.999724	0.000276114	0.00878229
comp28483_c1	comp13114_c0	0.999722	0.000277575	0.00878229
comp13085_c1	comp29815_c1	0.99972	0.000279574	0.00878229
comp31683_c0	comp30578_c0	0.999717	0.000283181	0.00878229
comp30459_c0	comp27909_c0	0.999713	0.000287229	0.00878229
comp31708_c0	comp25397_c0	-0.999709	0.000291164	0.00878229
comp17362_c0	comp26797_c0	0.999709	0.000291282	0.00878229
comp81776_c0	comp23184_c1	0.999706	0.00029422	0.00878229
comp33657_c0	comp26569_c0	0.999704	0.000295861	0.00878229
comp33796_c0	comp39023_c0	-0.999702	0.00029781	0.00878229
comp33657_c0	comp27574_c0	0.999692	0.000308466	0.00894443
comp28483_c1	comp29475_c1	0.999688	0.000311558	0.00894443
comp21850_c0	comp28483_c1	0.999687	0.000312786	0.00894443
comp17517_c0	comp17362_c0	-0.999682	0.000317555	0.00898265
comp40093_c0	comp23748_c0	0.999678	0.000321993	0.00898265
comp25833_c0	comp23748_c0	0.999675	0.000325109	0.00898265
comp33929_c0	comp24111_c1	0.999668	0.000332143	0.00898265
comp19906_c0	comp30791_c0	0.999661	0.00033941	0.00898265
comp19826_c0	comp28999_c0	0.999655	0.000345261	0.00898265
comp40093_c0	comp25833_c0	0.999652	0.000348285	0.00898265
comp68547_c0	comp14686_c0	0.999646	0.000353546	0.00898265
comp28999_c0	comp13114_c0	0.99964	0.000359533	0.00898265
comp31498_c6	comp16551_c0	-0.99964	0.000360111	0.00898265
comp26843_c0	comp12786_c0	0.999635	0.000365387	0.00898265
comp30901_c0	comp35502_c0	0.999632	0.000367584	0.00898265
comp31498_c6	comp12685_c1	0.999629	0.00037072	0.00898265
comp34848_c0	comp23617_c0	0.999629	0.000371173	0.00898265
comp61810_c0	comp16551_c0	-0.999625	0.000375218	0.00898265
comp12782_c0	comp26797_c0	0.999624	0.000376116	0.00898265
comp25076_c0	comp33736_c0	-0.999623	0.000376934	0.00898265
comp16238_c0	comp23748_c0	-0.999615	0.00038455	0.00898265
comp23445_c0	comp27514_c0	-0.999614	0.000385929	0.00898265
comp15380_c1	comp25030_c0	-0.999614	0.000386196	0.00898265
comp22843_c0	comp39231_c0	0.999613	0.000387223	0.00898265
comp28186_c0	comp39231_c0	-0.999606	0.000393978	0.00898265
comp29282_c0	comp17039_c0	0.999604	0.000395527	0.00898265
comp28963_c0	comp12898_c0	-0.999604	0.000395931	0.00898265
comp32344_c1	comp16968_c1	-0.999604	0.000395984	0.00898265
comp23227_c0	comp16892_c0	-0.999601	0.000399087	0.00898265
comp38913_c0	comp1558_c0	-0.9996	0.000399987	0.00898265
comp28128_c0	comp34574_c0	0.999597	0.000402966	0.00898265
comp29127_c0	comp13090_c0	-0.999582	0.000417733	0.00923909
comp32824_c0	comp12915_c0	0.999573	0.000427027	0.0092798
comp25416_c1	comp27909_c0	-0.999571	0.000428505	0.0092798
comp28952_c1	comp28931_c0	0.99957	0.000429762	0.0092798
comp13095_c0	comp13090_c0	0.999567	0.000432686	0.0092798
comp32270_c5	comp24592_c0	-0.999559	0.000441467	0.00936052
comp16425_c0	comp30830_c0	0.999551	0.000448558	0.00936052
comp13111_c0	comp12898_c0	-0.999548	0.00045217	0.00936052
comp32635_c0	comp17296_c0	0.999547	0.000452884	0.00936052
comp17296_c0	comp16856_c0	0.999543	0.000456893	0.00936052
comp12685_c0	comp28636_c0	0.999537	0.000463045	0.00936052
comp12685_c0	comp16956_c0	0.999537	0.000463207	0.00936052
comp17047_c2	comp12430_c0	-0.999533	0.000467097	0.00936052
comp17362_c0	comp33674_c0	-0.999532	0.00046765	0.00936052
comp32652_c1	comp34050_c0	0.999528	0.000471779	0.00936052
comp23085_c1	comp28666_c0	-0.999527	0.000472839	0.00936052
comp12685_c1	comp61810_c0	0.999523	0.000477483	0.00936052
comp37405_c0	comp27574_c0	-0.999514	0.000486209	0.00936052
comp33736_c0	comp19739_c0	-0.999512	0.000488316	0.00936052
comp14046_c0	comp31385_c0	-0.999506	0.000493906	0.00936052
comp23937_c0	comp25578_c0	0.999505	0.000495415	0.00936052
comp31917_c0	comp13602_c0	0.999502	0.000498263	0.00936052
comp19826_c0	comp28483_c1	0.999502	0.000498293	0.00936052
comp13881_c0	comp35502_c0	0.999501	0.000499272	0.00936052
comp23085_c1	comp19176_c0	0.999489	0.000511247	0.0094066
comp12786_c0	comp23600_c2	0.999485	0.000515111	0.0094066
comp28999_c0	comp28483_c1	0.999479	0.000520541	0.0094066
comp28186_c0	comp34326_c0	-0.999479	0.00052082	0.0094066
comp16456_c0	comp43781_c0	-0.999477	0.000523493	0.0094066
comp34501_c0	comp25253_c0	0.99947	0.000529878	0.0094066
comp34050_c0	comp28545_c0	0.999467	0.000533097	0.0094066
comp41650_c0	comp27574_c0	0.999464	0.000535715	0.0094066
comp15504_c0	comp28636_c0	0.999464	0.000536076	0.0094066
comp33720_c0	comp22168_c0	0.999459	0.000541379	0.0094066
comp34669_c0	comp12786_c0	0.999458	0.000542135	0.0094066
comp34050_c0	comp16787_c0	0.999438	0.000561797	0.0094066
comp29127_c0	comp12430_c0	0.999433	0.00056675	0.0094066
comp23184_c1	comp20411_c0	0.999428	0.000572342	0.0094066
comp29894_c4	comp18674_c0	-0.999422	0.00057802	0.0094066
comp27101_c1	comp27898_c0	0.99942	0.000580347	0.0094066
comp30459_c0	comp13094_c0	0.999419	0.000581336	0.0094066
comp24842_c0	comp33685_c0	-0.999417	0.000582852	0.0094066
comp26207_c0	comp27889_c0	0.999416	0.00058373	0.0094066
comp16568_c0	comp33674_c0	0.999414	0.000586411	0.0094066
comp17431_c1	comp21697_c1	0.999403	0.000596907	0.0094066
comp29798_c0	comp12782_c0	0.999398	0.000602467	0.0094066
comp28963_c0	comp28128_c0	0.999395	0.000605403	0.0094066
comp17431_c1	comp16545_c0	-0.999394	0.000605928	0.0094066
comp21850_c1	comp33654_c0	0.999391	0.000608886	0.0094066
comp28999_c0	comp24592_c0	-0.999389	0.000610603	0.0094066
comp23617_c0	comp33564_c0	0.999384	0.000616139	0.0094066
comp26285_c0	comp81776_c0	-0.999381	0.000619042	0.0094066
comp36574_c0	comp23227_c0	-0.999381	0.000619104	0.0094066
comp28666_c0	comp19176_c0	-0.999378	0.000622215	0.0094066
comp17047_c1	comp33554_c0	0.999376	0.000623618	0.0094066
comp19826_c0	comp24592_c0	-0.999375	0.000624706	0.0094066
comp33561_c0	comp35941_c0	-0.999374	0.0006259	0.0094066
comp26843_c0	comp31077_c3	0.999374	0.000626488	0.0094066
comp37405_c0	comp26569_c0	-0.99937	0.000630403	0.0094066
comp26797_c0	comp33674_c0	-0.999365	0.000635007	0.0094066
comp28210_c0	comp25076_c0	0.999361	0.00063934	0.0094066
comp13094_c0	comp27909_c0	0.999357	0.00064282	0.0094066
comp28404_c1	comp32688_c0	-0.999349	0.000650818	0.0094066
comp33657_c0	comp25654_c0	-0.999342	0.000657787	0.0094066
comp29127_c0	comp14016_c1	0.999342	0.000658082	0.0094066
comp35142_c0	comp28546_c0	0.999342	0.000658112	0.0094066
comp12430_c0	comp24963_c0	-0.999341	0.000658792	0.0094066
comp28545_c0	comp21850_c1	0.999332	0.000667884	0.0094066
comp26972_c0	comp33654_c0	0.999332	0.000667947	0.0094066
comp68547_c0	comp29894_c4	-0.999331	0.000668651	0.0094066
comp29894_c4	comp39023_c0	-0.999323	0.000677356	0.0094066
comp28545_c0	comp26972_c0	0.999322	0.00067826	0.0094066
comp1086_c1	comp33720_c0	-0.99932	0.000679667	0.0094066
comp41650_c0	comp26569_c0	0.99932	0.000680457	0.0094066
comp29123_c0	comp42683_c0	0.999313	0.000687102	0.0094066
comp41650_c0	comp33657_c0	0.999311	0.000689434	0.0094066
comp22631_c0	comp27363_c0	0.999307	0.000692596	0.0094066
comp68547_c0	comp32323_c0	-0.999306	0.000693515	0.0094066
comp26926_c0	comp24881_c0	0.999306	0.000694475	0.0094066
comp31098_c0	comp24842_c0	-0.999303	0.000696552	0.0094066
comp14046_c0	comp33649_c0	-0.999301	0.000699306	0.0094066
comp16551_c0	comp19739_c0	-0.999298	0.000701807	0.0094066
comp16568_c0	comp17517_c0	0.999293	0.000707306	0.0094066
comp31098_c0	comp33685_c0	0.99929	0.00071016	0.0094066
comp20627_c0	comp27089_c0	-0.999289	0.00071051	0.0094066
comp24089_c0	comp12898_c0	-0.999283	0.000717352	0.0094066
comp38913_c0	comp31157_c1	-0.999281	0.000718631	0.0094066
comp16079_c0	comp145608_c0	0.999279	0.000720851	0.0094066
comp33572_c0	comp13111_c0	0.999278	0.000721904	0.0094066
comp19589_c0	comp16354_c0	0.999277	0.000723254	0.0094066
comp26285_c0	comp91879_c0	-0.999272	0.00072831	0.0094066
comp23225_c0	comp33783_c0	0.999269	0.000731059	0.0094066
comp28636_c0	comp20411_c0	0.999267	0.000733299	0.0094066
comp27414_c0	comp27414_c1	0.999254	0.000745791	0.0094066
comp37405_c0	comp33657_c0	-0.999254	0.000745942	0.0094066
comp19826_c0	comp29475_c1	0.999254	0.000746082	0.0094066
comp34754_c0	comp12987_c0	0.999253	0.00074736	0.0094066
comp19826_c0	comp21850_c0	0.999252	0.00074761	0.0094066
comp22697_c0	comp13881_c0	0.999249	0.000751077	0.0094084
comp17495_c0	comp14560_c0	0.999244	0.000756098	0.00941569
comp31107_c0	comp31498_c1	-0.999237	0.000763284	0.00941569
comp24842_c0	comp13042_c0	0.999235	0.000765225	0.00941569
comp27574_c0	comp25654_c0	-0.999231	0.000768569	0.00941569
comp31683_c0	comp42683_c0	0.999216	0.000783842	0.00941569
comp26843_c0	comp23600_c2	0.999215	0.000785245	0.00941569
comp29386_c0	comp30414_c0	-0.999214	0.000785694	0.00941569
comp15504_c0	comp20411_c0	0.999214	0.000786139	0.00941569
comp31498_c6	comp32157_c0	0.999209	0.000791129	0.00941569
comp28952_c1	comp23600_c2	0.999201	0.000799402	0.00941569
comp16354_c0	comp33804_c0	-0.9992	0.00079975	0.00941569
comp32652_c0	comp34050_c0	0.999198	0.000802472	0.00941569
comp23227_c0	comp30144_c3	0.999189	0.000811309	0.00941569
comp17431_c0	comp33694_c0	-0.999187	0.000813009	0.00941569
comp13639_c0	comp12987_c0	-0.999185	0.000815254	0.00941569
comp28404_c0	comp28404_c1	0.999184	0.000815659	0.00941569
comp40093_c0	comp16238_c0	-0.999184	0.000815978	0.00941569
comp27514_c0	comp28343_c0	0.999184	0.000816235	0.00941569
comp13129_c0	comp25253_c0	-0.99918	0.000819896	0.00941569
comp29798_c0	comp13392_c0	0.999178	0.000821535	0.00941569
comp12685_c1	comp19739_c0	0.999168	0.000832429	0.00941569
comp31107_c0	comp19413_c0	0.999167	0.000832911	0.00941569
comp25578_c2	comp28404_c1	0.999166	0.000833565	0.00941569
comp31420_c2	comp145608_c0	0.999165	0.000834606	0.00941569
comp13042_c0	comp23281_c1	-0.999165	0.000834807	0.00941569
comp13217_c0	comp17926_c0	0.999161	0.000839348	0.00942934
comp20394_c0	comp43781_c0	0.999147	0.000852651	0.00954093
comp40338_c0	comp30183_c0	-0.999141	0.00085946	0.00957926
comp31420_c2	comp42683_c0	0.99913	0.000869956	0.00962092
comp61810_c0	comp33736_c0	-0.99913	0.000870161	0.00962092
comp91879_c0	comp21733_c0	-0.999127	0.000873393	0.00962092
comp17517_c0	comp4333_c0	-0.999119	0.000880846	0.00964155
comp32549_c2	comp26926_c0	-0.999115	0.000885031	0.00964155
comp28666_c0	comp22471_c0	-0.999112	0.000887991	0.00964155
comp16568_c0	comp26797_c0	-0.999108	0.000891723	0.00964155
comp25006_c0	comp34043_c0	-0.999108	0.000892294	0.00964155
comp15504_c0	comp23184_c1	0.999101	0.000898648	0.00964453
comp91879_c0	comp16968_c1	0.999091	0.000909397	0.00964453
comp25578_c2	comp31831_c0	0.99909	0.000909732	0.00964453
comp26569_c0	comp25654_c0	-0.999082	0.000917846	0.00964453
comp15300_c0	comp23281_c1	-0.999075	0.000924786	0.00964453
comp32652_c0	comp38913_c0	-0.999074	0.000925649	0.00964453
comp27047_c0	comp33674_c0	-0.999074	0.000925915	0.00964453
comp32688_c0	comp42769_c0	-0.999072	0.000927809	0.00964453
comp29798_c0	comp31255_c0	-0.999067	0.00093334	0.00964453
comp25006_c0	comp13602_c0	0.999066	0.0009342	0.00964453
comp30102_c0	comp29798_c0	0.999065	0.000935179	0.00964453
comp26797_c0	comp4333_c0	0.999059	0.000940747	0.00964453
comp31498_c6	comp16831_c0	-0.999059	0.000940803	0.00964453
comp33830_c0	comp32344_c1	0.999056	0.000943569	0.00964453
comp32451_c1	comp34795_c0	0.999052	0.000947819	0.00964453
comp19826_c0	comp13114_c0	0.999052	0.000947836	0.00964453
comp33648_c0	comp32451_c1	0.99905	0.000950486	0.00964453
comp34754_c0	comp13639_c0	-0.999038	0.00096213	0.00968662
comp36574_c0	comp34574_c0	-0.999038	0.000962422	0.00968662
comp32270_c5	comp28999_c0	0.999025	0.000974862	0.00968662
comp40338_c0	comp33696_c0	-0.999024	0.000976492	0.00968662
comp25578_c2	comp16193_c0	0.999016	0.000984421	0.00968662
comp1558_c0	comp31157_c1	0.999012	0.000987914	0.00968662
comp18284_c0	comp32344_c1	-0.999009	0.000990938	0.00968662
comp34754_c0	comp23893_c0	0.999003	0.000997123	0.00968662
comp26285_c0	comp4333_c0	-0.998999	0.00100137	0.00968662
comp28952_c1	comp26843_c0	0.998997	0.00100342	0.00968662
comp33929_c0	comp25253_c0	-0.998986	0.00101443	0.00968662
comp35622_c0	comp22168_c0	0.998984	0.0010165	0.00968662
comp29798_c0	comp24573_c0	0.998979	0.00102091	0.00968662
comp28666_c0	comp34544_c0	-0.998972	0.00102817	0.00968662
comp12987_c0	comp23893_c0	0.998971	0.00102947	0.00968662
comp4333_c0	comp23184_c1	0.998969	0.00103051	0.00968662
comp22827_c0	comp38290_c0	0.998963	0.00103659	0.00968662
comp25263_c0	comp32688_c0	-0.998963	0.00103724	0.00968662
comp26926_c0	comp31341_c2	-0.998959	0.00104147	0.00968662
comp34669_c0	comp31077_c3	0.998957	0.00104262	0.00968662
comp28126_c0	comp30038_c0	0.998954	0.00104572	0.00968662
comp13323_c2	comp22168_c0	0.998952	0.00104848	0.00968662
comp31498_c6	comp61810_c0	0.99895	0.00105013	0.00968662
comp16425_c0	comp35317_c0	0.998946	0.00105395	0.00968662
comp25613_c0	comp32499_c0	0.998938	0.00106165	0.00968662
comp35317_c0	comp23600_c2	0.998936	0.00106429	0.00968662
comp15380_c1	comp24954_c0	0.998936	0.00106437	0.00968662
comp26207_c1	comp26207_c0	0.998935	0.00106503	0.00968662
comp30039_c0	comp13111_c0	0.998931	0.00106895	0.00968662
comp13217_c0	comp28948_c0	0.998929	0.00107068	0.00968662
comp31679_c0	comp25670_c0	0.998929	0.0010712	0.00968662
comp12782_c0	comp17517_c0	-0.998927	0.00107256	0.00968662
comp17047_c2	comp29127_c0	-0.998925	0.00107472	0.00968662
comp32635_c0	comp21850_c1	0.998922	0.00107815	0.00968662
comp31050_c7	comp30791_c0	0.998918	0.00108152	0.00968662
comp17047_c1	comp24963_c0	0.998918	0.00108154	0.00968662
comp32688_c0	comp31831_c0	-0.998915	0.00108498	0.00968662
comp30830_c0	comp23600_c2	0.998915	0.00108529	0.00968662
comp34501_c0	comp23941_c0	-0.998908	0.00109217	0.00968662
comp25754_c1	comp25482_c1	0.998906	0.00109383	0.00968662
comp27047_c0	comp4333_c0	0.998905	0.00109492	0.00968662
comp12782_c0	comp17362_c0	0.998892	0.00110799	0.0097181
comp12987_c0	comp17721_c0	-0.998891	0.00110862	0.0097181
comp28963_c0	comp33572_c0	0.998889	0.00111127	0.0097181
comp28948_c0	comp30578_c0	0.998886	0.0011142	0.0097181
comp33830_c0	comp21733_c0	0.998883	0.00111654	0.0097181
comp16892_c0	comp34574_c0	-0.998878	0.00112181	0.0097181
comp26843_c0	comp34669_c0	0.998872	0.00112828	0.0097181
comp31158_c0	comp24963_c0	0.998869	0.00113068	0.0097181
comp91879_c0	comp32344_c1	-0.998862	0.00113758	0.0097181
comp13323_c2	comp33720_c0	0.998861	0.00113878	0.0097181
comp26285_c0	comp23184_c1	-0.998861	0.00113889	0.0097181
comp12685_c1	comp16831_c0	-0.99886	0.00113967	0.0097181
comp28343_c0	comp23281_c1	-0.998854	0.00114554	0.00972691
comp24573_c0	comp31255_c0	-0.998842	0.00115819	0.00972691
comp27047_c0	comp17517_c0	-0.99884	0.00116038	0.00972691
comp16831_c0	comp28636_c0	-0.998839	0.00116079	0.00972691
comp17578_c0	comp35142_c0	-0.998836	0.00116368	0.00972691
comp25030_c0	comp24954_c0	-0.998836	0.00116368	0.00972691
comp33492_c0	comp22168_c0	-0.998823	0.001177	0.00972691
comp36574_c0	comp16425_c0	-0.998822	0.00117775	0.00972691
comp14686_c0	comp13090_c0	-0.998822	0.00117823	0.00972691
comp24089_c0	comp33572_c0	0.998814	0.00118632	0.00972691
comp13095_c0	comp27909_c3	0.998812	0.00118805	0.00972691
comp28952_c1	comp20627_c0	-0.998787	0.00121283	0.00972691
comp33830_c0	comp16968_c1	-0.998782	0.00121756	0.00972691
comp32514_c0	comp30578_c0	0.998782	0.00121777	0.00972691
comp16956_c0	comp20411_c0	0.998782	0.00121841	0.00972691
comp32157_c0	comp33830_c0	-0.998776	0.001224	0.00972691
comp23227_c0	comp28128_c0	0.998773	0.00122716	0.00972691
comp25416_c1	comp13094_c0	-0.998768	0.00123188	0.00972691
comp17431_c0	comp24881_c0	0.998766	0.00123409	0.00972691
comp31423_c0	comp23281_c1	0.998765	0.00123469	0.00972691
comp12782_c0	comp4333_c0	0.998764	0.00123625	0.00972691
comp32688_c0	comp16193_c0	-0.998763	0.00123701	0.00972691
comp31050_c7	comp19906_c0	0.99875	0.0012499	0.00972691
comp18284_c0	comp21733_c0	-0.998748	0.00125204	0.00972691
comp14046_c0	comp12987_c0	-0.998738	0.0012615	0.00972691
comp31938_c0	comp28943_c0	0.998737	0.00126285	0.00972691
comp13129_c0	comp28404_c0	-0.998735	0.00126496	0.00972691
comp32652_c0	comp28931_c0	0.998728	0.00127233	0.00972691
comp16787_c0	comp33648_c0	0.998725	0.00127509	0.00972691
comp23445_c0	comp28343_c0	-0.998724	0.00127605	0.00972691
comp30144_c3	comp34574_c0	0.998714	0.00128637	0.00972691
comp21850_c1	comp16856_c0	0.998713	0.00128737	0.00972691
comp31077_c3	comp29673_c0	0.998709	0.00129051	0.00972691
comp20411_c0	comp16968_c1	0.998703	0.00129711	0.00972691
comp16551_c0	comp16831_c0	0.998703	0.00129742	0.00972691
comp33102_c0	comp38290_c0	0.998702	0.00129808	0.00972691
comp13639_c0	comp17721_c0	0.998699	0.00130092	0.00972691
comp32635_c0	comp26972_c0	0.998699	0.00130092	0.00972691
comp32157_c0	comp12685_c1	0.998698	0.00130181	0.00972691
comp29067_c4	comp12405_c0	0.998696	0.00130389	0.00972691
comp17721_c0	comp23893_c0	-0.998693	0.00130693	0.00972691
comp13129_c0	comp23941_c0	0.998686	0.00131356	0.00972691
comp40338_c0	comp22471_c0	0.998669	0.00133092	0.00972691
comp34050_c0	comp1558_c0	0.998661	0.00133924	0.00972691
comp13356_c0	comp2057_c0	-0.99866	0.00134003	0.00972691
comp17349_c0	comp27549_c1	0.998656	0.00134444	0.00972691
comp75071_c0	comp25012_c0	0.998653	0.0013468	0.00972691
comp19176_c0	comp34544_c0	0.998653	0.00134729	0.00972691
comp25076_c0	comp19739_c0	0.998642	0.00135811	0.00972691
comp12685_c0	comp15504_c0	0.998635	0.00136477	0.00972691
comp13881_c0	comp30901_c0	0.998629	0.00137064	0.00972691
comp17926_c0	comp30578_c0	0.998627	0.00137322	0.00972691
comp26972_c0	comp16856_c0	0.998623	0.00137655	0.00972691
comp25833_c0	comp16238_c0	-0.99862	0.00137988	0.00972691
comp12898_c0	comp28128_c0	-0.998617	0.0013826	0.00972691
comp31255_c0	comp16956_c0	-0.998603	0.00139673	0.00972691
comp24089_c0	comp28128_c0	0.99859	0.00141012	0.00972691
comp28963_c0	comp13111_c0	0.998589	0.001411	0.00972691
comp30039_c0	comp33572_c0	0.998585	0.00141481	0.00972691
comp31917_c0	comp34043_c0	-0.998582	0.00141784	0.00972691
comp42683_c0	comp30578_c0	0.998581	0.0014192	0.00972691
comp13129_c0	comp16193_c0	-0.998578	0.00142184	0.00972691
comp33674_c0	comp4333_c0	-0.998577	0.00142274	0.00972691
comp30039_c0	comp27909_c0	0.998568	0.00143201	0.00972691
comp33648_c0	comp34795_c0	0.998565	0.00143521	0.00972691
comp12405_c0	comp36112_c0	0.998564	0.00143554	0.00972691
comp32157_c0	comp16551_c0	-0.998561	0.00143864	0.00972691
comp13129_c0	comp13392_c0	-0.998557	0.00144348	0.00972691
comp25578_c2	comp28404_c0	0.998556	0.00144408	0.00972691
comp35317_c0	comp20627_c0	-0.998547	0.00145346	0.00972691
comp26285_c0	comp16968_c1	-0.998544	0.00145624	0.00972691
comp14686_c0	comp32323_c0	-0.998538	0.00146192	0.00972691
comp29842_c1	comp27909_c3	0.998538	0.00146216	0.00972691
comp22843_c0	comp34326_c0	0.998538	0.00146235	0.00972691
comp28128_c0	comp25654_c0	-0.99853	0.00147035	0.00972691
comp24592_c0	comp29475_c1	-0.998529	0.00147112	0.00972691
comp21850_c0	comp24592_c0	-0.998528	0.00147162	0.00972691
comp16568_c0	comp25578_c2	-0.998524	0.00147589	0.00972691
comp30102_c0	comp31255_c0	-0.99852	0.00147995	0.00972691
comp13111_c0	comp27909_c0	0.998515	0.00148535	0.00972691
comp26411_c0	comp30698_c0	-0.99851	0.00149001	0.00972691
comp13639_c0	comp39231_c0	-0.998508	0.00149236	0.00972691
comp23844_c0	comp31831_c0	-0.998507	0.0014925	0.00972691
comp33657_c0	comp34574_c0	0.998506	0.00149359	0.00972691
comp27898_c0	comp27363_c0	0.998498	0.00150214	0.00972691
comp23225_c0	comp16456_c0	0.998491	0.00150872	0.00972691
comp15504_c0	comp31255_c0	-0.998491	0.00150909	0.00972691
comp36574_c0	comp33657_c0	-0.998489	0.00151146	0.00972691
comp30102_c0	comp13129_c0	-0.998481	0.00151857	0.00972691
comp12782_c0	comp81776_c0	0.998476	0.0015242	0.00972691
comp34501_c0	comp24703_c0	-0.998475	0.00152458	0.00972691
comp23941_c0	comp28404_c1	-0.998473	0.00152694	0.00972691
comp17431_c0	comp32549_c2	-0.998473	0.00152727	0.00972691
comp37344_c0	comp23617_c0	0.998473	0.0015273	0.00972691
comp16804_c0	comp13323_c2	0.998471	0.00152875	0.00972691
comp28952_c1	comp35317_c0	0.998465	0.001535	0.00972691
comp29127_c0	comp13095_c0	-0.998456	0.00154409	0.00972691
comp28952_c1	comp31077_c3	0.998454	0.00154632	0.00972691
comp29842_c1	comp13094_c0	0.99845	0.00154989	0.00972691
comp29842_c1	comp14686_c0	-0.998449	0.00155139	0.00972691
comp29894_c4	comp32323_c0	0.99843	0.00157032	0.00972691
comp31498_c6	comp19739_c0	0.998428	0.00157204	0.00972691
comp32157_c0	comp28636_c0	0.998426	0.00157413	0.00972691
comp25076_c0	comp32323_c0	-0.998422	0.0015781	0.00972691
comp35317_c0	comp28931_c0	0.998413	0.00158695	0.00972691
comp28404_c0	comp13392_c0	0.998412	0.00158758	0.00972691
comp19176_c0	comp31255_c0	-0.998406	0.00159426	0.00972691
comp24089_c0	comp29282_c0	0.998404	0.00159558	0.00972691
comp36574_c0	comp16892_c0	0.998403	0.00159746	0.00972691
comp25482_c1	comp25012_c0	0.998401	0.00159906	0.00972691
comp32652_c1	comp33648_c0	0.998396	0.00160419	0.00972691
comp24703_c0	comp28404_c1	-0.998386	0.0016143	0.00972691
comp29798_c0	comp26797_c0	0.998384	0.00161581	0.00972691
comp29673_c0	comp12786_c0	0.998383	0.00161719	0.00972691
comp28943_c0	comp39023_c0	-0.998377	0.00162305	0.00972691
comp20394_c0	comp16456_c0	-0.998376	0.00162425	0.00972691
comp68547_c0	comp28210_c0	0.998374	0.00162646	0.00972691
comp30039_c0	comp27909_c3	0.998373	0.00162667	0.00972691
comp32652_c0	comp32652_c1	0.998373	0.00162742	0.00972691
comp19589_c0	comp33804_c0	-0.998372	0.00162781	0.00972691
comp81776_c0	comp20411_c0	0.998372	0.00162783	0.00972691
comp13392_c0	comp31255_c0	-0.998372	0.00162819	0.00972691
comp22631_c0	comp27101_c1	0.998365	0.00163457	0.00972691
comp28545_c0	comp17296_c0	0.998365	0.00163527	0.00972691
comp32816_c1	comp2057_c0	0.998355	0.00164517	0.00972691
comp34326_c0	comp39231_c0	0.998352	0.00164754	0.00972691
comp12685_c0	comp16831_c0	-0.998352	0.00164768	0.00972691
comp12987_c0	comp31385_c0	0.998352	0.0016483	0.00972691
comp34288_c0	comp33804_c0	0.998351	0.00164879	0.00972691
comp13802_c0	comp34212_c0	0.998351	0.0016491	0.00972691
comp23617_c0	comp34352_c0	0.998345	0.00165514	0.00972691
comp68547_c0	comp33796_c0	-0.998344	0.00165624	0.00972691
comp17047_c2	comp33696_c0	0.998344	0.00165638	0.00972691
comp25416_c1	comp37405_c0	0.998343	0.00165665	0.00972691
comp33796_c0	comp13094_c0	0.998334	0.00166643	0.00972691
comp35142_c0	comp17014_c1	0.998321	0.00167901	0.00972691
comp25397_c0	comp31831_c0	0.998317	0.00168303	0.00972691
comp28943_c0	comp18674_c0	-0.998315	0.00168505	0.00972691
comp31831_c0	comp42769_c0	0.998313	0.00168742	0.00972691
comp16079_c0	comp31420_c2	0.998311	0.00168939	0.00972691
comp39231_c0	comp23893_c0	0.998311	0.0016895	0.00972691
comp25779_c0	comp31385_c0	-0.998309	0.00169147	0.00972691
comp35622_c0	comp33720_c0	0.998307	0.00169302	0.00972691
comp31498_c1	comp19413_c0	-0.998303	0.0016966	0.00972691
comp26926_c0	comp33694_c0	-0.998299	0.0017006	0.00972691
comp28963_c0	comp34574_c0	0.998294	0.00170613	0.00972691
comp32270_c5	comp17926_c0	0.998293	0.00170658	0.00972691
comp13658_c0	comp17495_c0	-0.998291	0.00170932	0.00972691
comp12430_c0	comp13090_c0	-0.998278	0.00172245	0.00972691
comp30414_c0	comp37455_c0	0.998277	0.00172252	0.00972691
comp37344_c0	comp34848_c0	0.998277	0.00172253	0.00972691
comp32270_c5	comp19826_c0	0.998264	0.00173601	0.00972691
comp33804_c0	comp26116_c0	-0.998262	0.00173771	0.00972691
comp38913_c0	comp20627_c0	0.998253	0.00174673	0.00972691
comp81776_c0	comp26797_c0	0.998251	0.0017489	0.00972691
comp29127_c0	comp24963_c0	-0.998249	0.00175144	0.00972691
comp18284_c0	comp16968_c1	0.998248	0.00175204	0.00972691
comp29842_c1	comp27909_c0	0.998247	0.00175276	0.00972691
comp32270_c5	comp21850_c0	0.998246	0.00175358	0.00972691
comp75071_c0	comp13002_c0	0.998246	0.00175397	0.00972691
comp32270_c5	comp29475_c1	0.998245	0.00175459	0.00972691
comp27514_c0	comp25833_c0	0.998245	0.001755	0.00972691
comp32652_c0	comp20627_c0	-0.998243	0.00175698	0.00972691
comp19589_c0	comp16238_c0	-0.998239	0.00176091	0.00972691
comp16787_c0	comp28545_c0	0.998237	0.00176277	0.00972691
comp25416_c1	comp41650_c0	-0.998237	0.00176296	0.00972691
comp30038_c0	comp17495_c0	0.998235	0.00176475	0.00972691
comp28952_c1	comp12786_c0	0.998222	0.00177791	0.00972691
comp24703_c0	comp13129_c0	0.99822	0.00177976	0.00972691
comp29127_c0	comp14686_c0	0.99822	0.00178038	0.00972691
comp28931_c0	comp27089_c0	0.998208	0.00179214	0.00972691
comp32652_c1	comp28545_c0	0.998206	0.00179419	0.00972691
comp30909_c3	comp33649_c0	-0.9982	0.00180045	0.00972691
comp34501_c0	comp28404_c0	0.998198	0.00180176	0.00972691
comp14686_c0	comp14016_c1	0.998197	0.00180315	0.00972691
comp33657_c0	comp28128_c0	0.998192	0.00180835	0.00972691
comp28546_c0	comp17014_c1	0.998189	0.00181122	0.00972691
comp32652_c0	comp28545_c0	0.998189	0.00181133	0.00972691
comp29894_c4	comp14686_c0	-0.998168	0.00183168	0.00972691
comp12782_c0	comp23184_c1	0.998168	0.00183184	0.00972691
comp12430_c0	comp14016_c1	0.998162	0.00183788	0.00972691
comp22843_c0	comp13409_c1	-0.998161	0.00183944	0.00972691
comp21028_c0	comp28943_c0	-0.998155	0.00184536	0.00972691
comp16831_c0	comp33830_c0	0.99815	0.00185012	0.00972691
comp34501_c0	comp16193_c0	0.998143	0.00185734	0.00972691
comp13356_c0	comp22843_c0	0.998142	0.0018584	0.00972691
comp29673_c0	comp16425_c0	0.998138	0.00186221	0.00972691
comp24973_c0	comp24111_c1	0.998136	0.0018643	0.00972691
comp16425_c0	comp23600_c2	0.998123	0.00187719	0.00972691
comp13323_c2	comp33492_c0	-0.998122	0.00187816	0.00972691
comp34079_c0	comp16456_c1	-0.998114	0.00188593	0.00972691
comp31130_c3	comp24963_c0	0.998114	0.00188618	0.00972691
comp31077_c3	comp30830_c0	0.998112	0.00188781	0.00972691
comp13129_c0	comp24573_c0	-0.998105	0.00189455	0.00972691
comp16831_c0	comp20411_c0	-0.998102	0.00189815	0.00972691
comp23941_c0	comp16193_c0	-0.998101	0.00189853	0.00972691
comp28931_c0	comp1558_c0	0.998098	0.00190212	0.00972691
comp24592_c0	comp28483_c1	-0.998098	0.00190235	0.00972691
comp24592_c0	comp13114_c0	-0.998093	0.00190665	0.00972691
comp13658_c0	comp17014_c1	0.998092	0.00190751	0.00972691
comp23184_c1	comp16968_c1	0.998089	0.00191083	0.00972691
comp25076_c0	comp61810_c0	0.998086	0.00191444	0.00972691
comp14016_c1	comp27909_c3	-0.998083	0.00191741	0.00972691
comp30102_c0	comp28404_c0	0.998072	0.00192784	0.00972691
comp25613_c0	comp24592_c0	-0.99807	0.00193019	0.00972691
comp29127_c0	comp32323_c0	-0.998069	0.00193063	0.00972691
comp32344_c1	comp22453_c0	-0.998065	0.00193502	0.00972691
comp28426_c0	comp27414_c1	-0.998061	0.00193947	0.00972691
comp32157_c0	comp20411_c0	0.998057	0.00194302	0.00972691
comp24573_c0	comp34544_c0	0.998057	0.00194325	0.00972691
comp28636_c0	comp23184_c1	0.998055	0.00194537	0.00972691
comp34501_c0	comp13392_c0	0.998052	0.00194807	0.00972691
comp13111_c0	comp28128_c0	0.998051	0.00194904	0.00972691
comp34754_c0	comp31385_c0	0.99805	0.00195	0.00972691
comp17517_c0	comp81776_c0	-0.998046	0.001954	0.00972691
comp16956_c0	comp23184_c1	0.99804	0.00196029	0.00972691
comp28545_c0	comp1558_c0	0.998038	0.00196243	0.00972691
comp31683_c0	comp28948_c0	0.998033	0.0019674	0.00972691
comp32549_c0	comp1086_c0	-0.99803	0.00196972	0.00972691
comp30039_c0	comp13094_c0	0.99803	0.00196995	0.00972691
comp32652_c0	comp31157_c1	0.998026	0.00197445	0.00972691
comp12782_c0	comp33674_c0	-0.998025	0.00197457	0.00972691
comp28210_c0	comp33736_c0	-0.998025	0.00197492	0.00972691
comp31420_c2	comp29123_c0	0.998022	0.00197818	0.00972691
comp34669_c0	comp29673_c0	0.998019	0.00198139	0.00972691
comp81776_c0	comp15504_c0	0.998015	0.00198463	0.00972691
comp17431_c0	comp31341_c2	-0.998014	0.001986	0.00972691
comp30102_c0	comp34501_c0	0.99801	0.00198978	0.00972691
comp13111_c0	comp25654_c0	-0.998009	0.0019913	0.00972691
comp30155_c0	comp26569_c0	0.998008	0.00199157	0.00972691
comp25754_c1	comp25654_c1	-0.998007	0.00199306	0.00972691
comp13090_c0	comp27909_c3	0.998006	0.00199366	0.00972691
comp28931_c0	comp23600_c2	0.997993	0.00200693	0.00972691
comp28210_c0	comp33696_c0	-0.99799	0.00201043	0.00972691
comp25578_c2	comp42769_c0	0.997987	0.00201251	0.00972691
comp34057_c0	comp30155_c0	0.997981	0.0020185	0.00972691
comp30144_c3	comp28128_c0	0.997981	0.00201852	0.00972691
comp18284_c0	comp32157_c0	0.99798	0.00202034	0.00972691
comp29894_c4	comp13094_c0	0.997978	0.0020223	0.00972691
comp31708_c0	comp31831_c0	-0.99797	0.00203001	0.00972691
comp13602_c0	comp22453_c0	0.997966	0.00203399	0.00972691
comp26893_c0	comp29348_c1	0.997958	0.00204156	0.00972691
comp12782_c0	comp15504_c0	0.997953	0.00204692	0.00972691
comp29673_c0	comp23600_c2	0.997953	0.00204694	0.00972691
comp16079_c0	comp29123_c0	0.997952	0.00204811	0.00972691
comp22697_c0	comp19906_c0	0.997952	0.00204834	0.00972691
comp17721_c0	comp31385_c0	-0.997947	0.00205323	0.00972691
comp25482_c1	comp13095_c0	0.997945	0.00205512	0.00972691
comp32652_c0	comp16787_c0	0.997945	0.00205539	0.00972691
comp17362_c0	comp4333_c0	0.997942	0.00205789	0.00972691
comp35398_c0	comp33649_c0	0.99794	0.00205977	0.00972691
comp23538_c0	comp26411_c0	0.997939	0.00206095	0.00972691
comp35622_c0	comp33492_c0	-0.997929	0.00207074	0.00972691
comp32514_c0	comp28948_c0	0.997928	0.00207182	0.00972691
comp25263_c0	comp31831_c0	0.997928	0.0020723	0.00972691
comp31077_c3	comp35317_c0	0.997926	0.00207419	0.00972691
comp31683_c0	comp29123_c0	0.997925	0.00207504	0.00972691
comp1558_c0	comp20627_c0	-0.997923	0.00207668	0.00972691
comp25416_c1	comp25654_c0	0.997919	0.00208081	0.00972691
comp30039_c0	comp12898_c0	-0.997915	0.00208542	0.00972691
comp30155_c0	comp27574_c0	0.99791	0.00209	0.00972691
comp14686_c0	comp27909_c3	-0.997902	0.00209795	0.00972691
comp29123_c0	comp30578_c0	0.9979	0.00210037	0.00972691
comp28417_c0	comp35398_c0	0.997897	0.00210289	0.00972691
comp34669_c0	comp23600_c2	0.997897	0.00210309	0.00972691
comp31683_c0	comp17926_c0	0.997896	0.00210399	0.00972691
comp17047_c2	comp24963_c0	0.997893	0.00210663	0.00972691
comp33649_c0	comp31385_c0	0.997893	0.00210739	0.00972691
comp13129_c0	comp28404_c1	-0.997892	0.002108	0.00972691
comp27047_c0	comp26797_c0	0.997892	0.00210818	0.00972691
comp28210_c0	comp29894_c4	-0.99789	0.00211039	0.00972691
comp41650_c0	comp28128_c0	0.997881	0.00211882	0.00972691
comp13356_c0	comp28186_c0	-0.997877	0.00212293	0.00972691
comp28404_c0	comp32688_c0	-0.997877	0.00212339	0.00972691
comp13002_c0	comp25482_c1	0.997874	0.00212568	0.00972691
comp16568_c0	comp12782_c0	-0.997869	0.00213052	0.00972691
comp12464_c0	comp30791_c0	0.99786	0.00213956	0.00972691
comp25779_c0	comp13042_c0	0.997853	0.0021467	0.00972691
comp16568_c0	comp28404_c0	-0.997845	0.00215497	0.00972691
comp12987_c0	comp39231_c0	0.997845	0.00215511	0.00972691
comp17431_c0	comp21697_c1	0.997845	0.00215511	0.00972691
comp26285_c0	comp27047_c0	-0.997844	0.00215595	0.00972691
comp33819_c0	comp26853_c0	0.997843	0.00215729	0.00972691
comp17047_c2	comp32323_c0	0.997839	0.00216117	0.00972691
comp24703_c0	comp16193_c0	-0.997838	0.00216247	0.00972691
comp31050_c7	comp14516_c0	0.997835	0.00216516	0.00972691
comp27047_c0	comp81776_c0	0.997832	0.00216815	0.00972691
comp31130_c3	comp13095_c0	0.997819	0.00218098	0.00972691
comp13409_c1	comp32816_c1	0.997817	0.00218322	0.00972691
comp17039_c0	comp35142_c0	0.997816	0.00218391	0.00972691
comp25654_c0	comp34574_c0	-0.997816	0.00218443	0.00972691
comp32270_c5	comp28948_c0	0.997815	0.00218479	0.00972691
comp35317_c0	comp27089_c0	0.997813	0.00218707	0.00972691
comp29842_c1	comp13111_c0	0.997812	0.00218823	0.00972691
comp28952_c1	comp30830_c0	0.997806	0.00219425	0.00972691
comp23085_c1	comp31255_c0	-0.997803	0.00219667	0.00972691
comp38913_c0	comp28931_c0	-0.997803	0.00219679	0.00972691
comp34848_c0	comp34352_c0	0.997801	0.0021993	0.00972691
comp22697_c0	comp35502_c0	0.997782	0.00221791	0.00972691
comp22453_c0	comp21733_c0	-0.997781	0.00221882	0.00972691
comp13095_c0	comp31158_c0	0.997779	0.00222065	0.00972691
comp33736_c0	comp39023_c0	-0.997777	0.00222346	0.00972691
comp32270_c5	comp13114_c0	0.997776	0.00222438	0.00972691
comp14016_c1	comp31158_c0	-0.997773	0.002227	0.00972691
comp25613_c0	comp30901_c0	0.997769	0.0022312	0.00972691
comp25578_c2	comp25263_c0	0.997759	0.00224063	0.00972691
comp39251_c0	comp30791_c0	0.997749	0.00225069	0.00972691
comp29798_c0	comp17362_c0	0.997744	0.00225634	0.00972691
comp24089_c0	comp13111_c0	0.997737	0.0022634	0.00972691
comp28952_c1	comp32652_c0	0.997736	0.00226398	0.00972691
comp14686_c0	comp13095_c0	-0.997726	0.00227434	0.00972691
comp29798_c0	comp15504_c0	0.997725	0.00227526	0.00972691
comp23085_c1	comp24573_c0	0.997723	0.00227671	0.00972691
comp25076_c0	comp39023_c0	0.997722	0.00227807	0.00972691
comp14016_c1	comp24963_c0	-0.997721	0.00227886	0.00972691
comp34050_c0	comp26972_c0	0.997721	0.00227893	0.00972691
comp26285_c0	comp21733_c0	0.997711	0.00228936	0.00972691
comp32270_c5	comp31683_c0	0.997707	0.00229338	0.00972691
comp38913_c0	comp27089_c0	-0.997706	0.00229391	0.00972691
comp75071_c0	comp25754_c1	0.997701	0.00229907	0.00972691
comp28404_c0	comp17362_c0	0.997696	0.00230376	0.00972691
comp31077_c3	comp16425_c0	0.997687	0.00231339	0.00972691
comp24881_c0	comp33694_c0	-0.997686	0.00231444	0.00972691
comp28343_c0	comp15300_c0	0.997673	0.00232655	0.00972691
comp30144_c3	comp29282_c0	0.997672	0.00232753	0.00972691
comp17047_c2	comp28210_c0	-0.997667	0.00233258	0.00972691
comp26285_c0	comp20411_c0	-0.997664	0.00233599	0.00972691
comp15540_c0	comp26207_c1	0.997662	0.00233754	0.00972691
comp33736_c0	comp16551_c0	0.997662	0.00233788	0.00972691
comp16831_c0	comp16956_c0	-0.997661	0.00233913	0.00972691
comp34050_c0	comp21850_c1	0.997649	0.00235107	0.00972691
comp13356_c0	comp34326_c0	0.997649	0.00235136	0.00972691
comp12685_c0	comp31255_c0	-0.997647	0.00235255	0.00972691
comp23941_c0	comp25253_c0	-0.997647	0.00235267	0.00972691
comp23227_c0	comp33657_c0	0.997646	0.00235363	0.00972691
comp34501_c0	comp24573_c0	0.997645	0.00235505	0.00972691
comp24089_c0	comp30144_c3	0.997645	0.00235538	0.00972691
comp32157_c0	comp12685_c0	0.997642	0.00235754	0.00972691
comp68547_c0	comp29842_c1	-0.997641	0.00235863	0.00972691
comp12685_c0	comp20411_c0	0.997639	0.00236086	0.00972691
comp32514_c0	comp29279_c0	0.997638	0.00236217	0.00972691
comp12782_c0	comp31255_c0	-0.997635	0.00236459	0.00972691
comp28952_c1	comp32652_c1	0.997627	0.00237308	0.00972691
comp13356_c0	comp13409_c1	-0.997625	0.00237533	0.00972691
comp1086_c1	comp22168_c0	-0.997621	0.00237917	0.00972691
comp30909_c3	comp34326_c0	-0.997619	0.00238084	0.00972691
comp22697_c0	comp13217_c0	0.997617	0.00238339	0.00972691
comp17047_c1	comp12430_c0	-0.997613	0.0023866	0.00972691
comp16892_c0	comp28128_c0	-0.997613	0.00238721	0.00972691
comp31498_c6	comp33830_c0	-0.997611	0.00238906	0.00972691
comp28963_c0	comp30144_c3	0.99761	0.00239048	0.00972691
comp16568_c0	comp31831_c0	-0.997598	0.00240204	0.00972691
comp37405_c0	comp28128_c0	-0.997589	0.00241127	0.00972691
comp34079_c0	comp27047_c0	0.997581	0.00241866	0.00972691
comp68547_c0	comp13090_c0	-0.997581	0.00241896	0.00972691
comp25578_c2	comp17362_c0	0.997573	0.00242682	0.00972691
comp26926_c0	comp21697_c1	0.997567	0.00243337	0.00972691
comp20627_c0	comp30830_c0	-0.997558	0.0024418	0.00972691
comp68547_c0	comp18674_c0	0.997554	0.00244628	0.00972691
comp17578_c0	comp17039_c0	-0.997548	0.00245178	0.00972691
comp12685_c0	comp19176_c0	0.997547	0.00245344	0.00972691
comp25482_c1	comp27909_c3	0.997546	0.00245395	0.00972691
comp34501_c0	comp28404_c1	0.997545	0.00245544	0.00972691
comp30909_c3	comp39231_c0	-0.997541	0.00245887	0.00972691
comp35398_c0	comp34326_c0	0.99754	0.00245966	0.00972691
comp14016_c1	comp31130_c3	-0.99754	0.00245976	0.00972691
comp31130_c3	comp25482_c1	0.997539	0.00246056	0.00972691
comp31098_c0	comp13042_c0	-0.997534	0.00246591	0.00972691
comp24111_c1	comp25253_c0	-0.997524	0.00247636	0.00972691
comp36574_c0	comp28128_c0	-0.99752	0.0024801	0.00972691
comp14046_c0	comp30909_c3	0.997517	0.0024834	0.00972691
comp37405_c0	comp27909_c0	-0.997515	0.00248544	0.00972691
comp30102_c0	comp34544_c0	0.997512	0.00248797	0.00972691
comp41650_c0	comp27909_c0	0.997512	0.0024882	0.00972691
comp22843_c0	comp32816_c1	-0.997508	0.00249211	0.00972691
comp41650_c0	comp13111_c0	0.997497	0.0025031	0.00972691
comp32824_c0	comp14516_c0	0.997495	0.00250506	0.00972691
comp13114_c0	comp16856_c0	0.997487	0.0025125	0.00972691
comp14924_c0	comp30038_c0	-0.997472	0.00252783	0.00972691
comp27909_c0	comp25654_c0	-0.997469	0.00253142	0.00972691
comp81776_c0	comp16968_c1	0.997467	0.00253283	0.00972691
comp28404_c1	comp25263_c0	0.997466	0.00253438	0.00972691
comp12405_c0	comp32499_c0	0.997464	0.00253605	0.00972691
comp68547_c0	comp29127_c0	0.997463	0.00253725	0.00972691
comp25076_c0	comp33696_c0	-0.997457	0.00254307	0.00972691
comp28931_c0	comp30830_c0	0.997455	0.00254466	0.00972691
comp28545_c0	comp33654_c0	0.99745	0.00255016	0.00972691
comp33830_c0	comp20411_c0	-0.997448	0.00255224	0.00972691
comp17039_c0	comp28546_c0	0.997446	0.00255351	0.00972691
comp28404_c1	comp42769_c0	0.997444	0.00255632	0.00972691
comp12685_c1	comp33736_c0	-0.997444	0.00255649	0.00972691
comp33102_c0	comp22827_c0	0.997443	0.00255656	0.00972691
comp25754_c1	comp25012_c0	0.997443	0.00255717	0.00972691
comp75071_c0	comp25654_c1	-0.997439	0.00256066	0.00972691
comp28404_c0	comp24573_c0	0.997438	0.00256172	0.00972691
comp27047_c0	comp17362_c0	0.997436	0.00256359	0.00972691
comp16456_c1	comp25397_c0	-0.997435	0.00256476	0.00972691
comp68547_c0	comp39023_c0	0.997433	0.00256724	0.00972691
comp81776_c0	comp91879_c0	0.997429	0.00257082	0.00972691
comp31683_c0	comp32514_c0	0.997428	0.00257198	0.00972691
comp34288_c0	comp17349_c0	0.99741	0.00259022	0.00972691
comp15540_c0	comp26207_c0	0.997397	0.0026027	0.00972691
comp22471_c0	comp19176_c0	0.997394	0.00260642	0.00972691
comp34501_c0	comp33929_c0	-0.997393	0.0026069	0.00972691
comp29798_c0	comp28404_c0	0.997392	0.00260844	0.00972691
comp23085_c1	comp22471_c0	0.997388	0.0026117	0.00972691
comp32514_c0	comp29123_c0	0.997382	0.00261751	0.00972691
comp29842_c1	comp33572_c0	0.99738	0.00261984	0.00972691
comp24089_c0	comp34574_c0	0.997378	0.00262208	0.00972691
comp13042_c0	comp33685_c0	-0.997375	0.00262469	0.00972691
comp26116_c0	comp17349_c0	-0.997375	0.00262482	0.00972691
comp30459_c0	comp37405_c0	-0.997369	0.00263137	0.00972691
comp13090_c0	comp24963_c0	0.997368	0.00263221	0.00972691
comp28186_c0	comp30909_c3	0.997356	0.00264447	0.00972691
comp12782_c0	comp13392_c0	0.997352	0.00264816	0.00972691
comp30102_c0	comp25253_c0	0.99735	0.00264983	0.00972691
comp27047_c0	comp16456_c1	-0.997344	0.00265603	0.00972691
comp33796_c0	comp28943_c0	0.997337	0.00266322	0.00972691
comp25076_c0	comp18674_c0	0.997336	0.00266397	0.00972691
comp36574_c0	comp30830_c0	-0.997332	0.0026683	0.00972691
comp33572_c0	comp27909_c3	0.997326	0.00267408	0.00972691
comp13323_c2	comp33694_c0	0.997325	0.00267519	0.00972691
comp33736_c0	comp18674_c0	-0.997324	0.0026755	0.00972691
comp16568_c0	comp16193_c0	-0.997323	0.00267734	0.00972691
comp22843_c0	comp13639_c0	-0.997321	0.00267908	0.00972691
comp32549_c2	comp33694_c0	0.997316	0.00268413	0.00972691
comp25779_c0	comp24842_c0	0.997315	0.0026846	0.00972691
comp16804_c0	comp16545_c0	0.997307	0.00269304	0.00972691
comp21733_c0	comp20411_c0	-0.997307	0.00269312	0.00972691
comp25754_c1	comp31130_c3	0.997306	0.00269393	0.00972691
comp24127_c0	comp26079_c0	-0.997303	0.0026967	0.00972691
comp31423_c0	comp13042_c0	-0.997294	0.00270618	0.00972691
comp32824_c0	comp39251_c0	0.997289	0.00271069	0.00972691
comp30123_c0	comp16238_c0	-0.997289	0.00271077	0.00972691
comp26797_c0	comp23184_c1	0.997282	0.00271763	0.00972691
comp13392_c0	comp16193_c0	0.997281	0.00271948	0.00972691
comp14046_c0	comp34754_c0	-0.997279	0.00272111	0.00972691
comp32652_c1	comp1558_c0	0.997279	0.00272126	0.00972691
comp37405_c0	comp13111_c0	-0.997275	0.00272471	0.00972691
comp18284_c0	comp22453_c0	0.997274	0.00272575	0.00972691
comp32514_c0	comp17926_c0	0.997272	0.00272817	0.00972691
comp31255_c0	comp28636_c0	-0.997271	0.00272899	0.00972691
comp26843_c0	comp28931_c0	0.997264	0.00273587	0.00972691
comp36574_c0	comp26569_c0	-0.997262	0.00273777	0.00972691
comp25076_c0	comp29894_c4	-0.997261	0.00273895	0.00972691
comp30459_c0	comp41650_c0	0.997261	0.00273907	0.00972691
comp24973_c0	comp33929_c0	0.997259	0.00274121	0.00972691
comp34669_c0	comp32451_c1	0.997258	0.00274227	0.00972691
comp23941_c0	comp28404_c0	-0.997252	0.00274757	0.00972691
comp36574_c0	comp30144_c3	-0.997246	0.00275438	0.00972691
comp26285_c0	comp32344_c1	0.997242	0.00275762	0.00972691
comp13094_c0	comp18674_c0	-0.997237	0.00276286	0.00972691
comp24573_c0	comp25253_c0	0.997235	0.0027651	0.00972691
comp25076_c0	comp30183_c0	-0.997233	0.00276666	0.00972691
comp28963_c0	comp23227_c0	0.997222	0.00277841	0.00972691
comp23445_c0	comp25833_c0	-0.997221	0.00277933	0.00972691
comp17431_c0	comp16545_c0	-0.997212	0.00278842	0.00972691
comp23225_c0	comp20394_c0	-0.997211	0.00278852	0.00972691
comp30909_c3	comp12987_c0	-0.99721	0.00278951	0.00972691
comp13217_c0	comp19906_c0	0.997209	0.00279092	0.00972691
comp28963_c0	comp29282_c0	0.997208	0.00279233	0.00972691
comp25416_c1	comp13111_c0	-0.997204	0.00279566	0.00972691
comp31098_c0	comp26853_c0	0.9972	0.00279952	0.00972691
comp13392_c0	comp25253_c0	0.99719	0.00280971	0.00972691
comp28666_c0	comp40338_c0	-0.997188	0.00281232	0.00972691
comp33572_c0	comp28128_c0	0.997187	0.00281297	0.00972691
comp28210_c0	comp30183_c0	-0.997187	0.00281309	0.00972691
comp22843_c0	comp23893_c0	0.997186	0.00281374	0.00972691
comp32652_c1	comp26843_c0	0.997185	0.00281474	0.00972691
comp41650_c0	comp34574_c0	0.997178	0.00282177	0.00972691
comp19826_c0	comp25613_c0	0.997176	0.0028244	0.00972691
comp13323_c0	comp2057_c0	-0.997174	0.00282592	0.00972691
comp81776_c0	comp33674_c0	-0.997172	0.00282782	0.00972691
comp17047_c2	comp13090_c0	0.997168	0.00283151	0.00972691
comp34795_c0	comp16981_c0	0.997166	0.00283362	0.00972691
comp31255_c0	comp34544_c0	-0.997163	0.00283727	0.00972691
comp31498_c6	comp18284_c0	0.99716	0.00283982	0.00972691
comp28426_c0	comp17349_c0	-0.99716	0.00283991	0.00972691
comp18284_c0	comp16831_c0	-0.99716	0.0028402	0.00972691
comp30039_c0	comp14686_c0	-0.997154	0.00284562	0.00972691
comp13090_c0	comp32323_c0	0.997144	0.00285566	0.00972691
comp13042_c0	comp15300_c0	0.997141	0.00285942	0.00972691
comp30459_c0	comp30039_c0	0.997139	0.00286081	0.00972691
comp26843_c0	comp32451_c1	0.997126	0.00287415	0.00972691
comp33796_c0	comp32323_c0	0.997125	0.00287508	0.00972691
comp28483_c1	comp16856_c0	0.997125	0.00287532	0.00972691
comp17047_c2	comp30183_c0	0.997119	0.002881	0.00972691
comp30830_c0	comp12786_c0	0.997116	0.00288394	0.00972691
comp32270_c5	comp30578_c0	0.997111	0.00288892	0.00972691
comp23227_c0	comp16425_c0	0.997106	0.00289446	0.00972691
comp34326_c0	comp2057_c0	-0.997105	0.00289499	0.00972691
comp20627_c0	comp23600_c2	-0.997103	0.00289699	0.00972691
comp28943_c0	comp43781_c0	-0.997097	0.00290309	0.00972691
comp24703_c0	comp25253_c0	-0.997094	0.00290608	0.00972691
comp16079_c0	comp42683_c0	0.997093	0.00290744	0.00972691
comp32270_c4	comp30791_c0	0.997091	0.00290932	0.00972691
comp16079_c0	comp16981_c0	0.997089	0.0029113	0.00972691
comp25263_c0	comp15300_c0	0.997087	0.00291326	0.00972691
comp32270_c5	comp28483_c1	0.997086	0.00291439	0.00972691
comp31683_c0	comp31420_c2	0.997085	0.00291461	0.00972691
comp31498_c6	comp20394_c0	0.997082	0.00291833	0.00972691
comp28417_c0	comp26116_c0	-0.997081	0.00291869	0.00972691
comp29798_c0	comp17517_c0	-0.997079	0.00292073	0.00972691
comp28952_c1	comp16787_c0	0.997077	0.00292308	0.00972691
comp32652_c1	comp28931_c0	0.997077	0.00292335	0.00972691
comp28210_c0	comp14686_c0	0.997074	0.0029263	0.00972691
comp26893_c0	comp27414_c0	0.997071	0.00292894	0.00972691
comp36574_c0	comp27574_c0	-0.997069	0.00293055	0.00972691
comp22697_c0	comp25613_c0	0.997069	0.00293141	0.00972691
comp30102_c0	comp12782_c0	0.997068	0.00293228	0.00972691
comp13658_c0	comp30038_c0	-0.997067	0.00293272	0.00972691
comp12430_c0	comp31158_c0	-0.997062	0.00293802	0.00972691
comp16804_c0	comp33720_c0	0.997061	0.00293882	0.00972691
comp30102_c0	comp23085_c1	0.99706	0.00293999	0.00972691
comp13881_c0	comp19906_c0	0.997055	0.00294489	0.00972691
comp31423_c0	comp25263_c0	-0.997054	0.00294636	0.00972691
comp91879_c0	comp23184_c1	0.997054	0.00294636	0.00972691
comp40093_c0	comp27514_c0	0.997053	0.00294712	0.00972691
comp25779_c0	comp17721_c0	0.997052	0.00294836	0.00972691
comp29673_c0	comp30830_c0	0.997047	0.00295276	0.00972691
comp13392_c0	comp34544_c0	0.997046	0.0029538	0.00972691
comp32344_c1	comp20411_c0	-0.997042	0.00295831	0.00972691
comp32157_c0	comp16956_c0	0.99704	0.00296003	0.00972691
comp28210_c0	comp39023_c0	0.997037	0.00296256	0.00972691
comp30459_c0	comp13111_c0	0.997032	0.00296819	0.00972691
comp1086_c1	comp13323_c2	-0.99703	0.00296963	0.00972691
comp26207_c1	comp27889_c0	0.997028	0.00297248	0.00972691
comp16568_c0	comp32688_c0	0.997022	0.00297785	0.00972691
comp16568_c0	comp27047_c0	-0.997021	0.0029787	0.00972691
comp145608_c0	comp42683_c0	0.997012	0.00298761	0.00972691
comp29842_c1	comp30459_c0	0.997	0.00299973	0.00972691
comp16804_c0	comp21697_c1	-0.99699	0.00301033	0.00972691
comp28186_c0	comp32816_c1	0.996981	0.00301875	0.00972691
comp35317_c0	comp12786_c0	0.996968	0.00303216	0.00972691
comp35295_c0	comp32549_c0	-0.996963	0.00303663	0.00972691
comp12898_c0	comp25654_c0	0.99696	0.00304001	0.00972691
comp32157_c0	comp16968_c1	0.996958	0.00304154	0.00972691
comp30459_c0	comp25654_c0	-0.996951	0.00304913	0.00972691
comp16354_c0	comp34288_c0	-0.996949	0.00305057	0.00972691
comp22697_c0	comp30901_c0	0.996944	0.00305643	0.00972691
comp61810_c0	comp16831_c0	-0.996941	0.00305875	0.00972691
comp13090_c0	comp31158_c0	0.996939	0.00306148	0.00972691
comp17047_c2	comp40338_c0	-0.996936	0.00306378	0.00972691
comp30909_c3	comp28417_c0	-0.996927	0.00307348	0.00972691
comp19826_c0	comp32499_c0	0.996924	0.00307623	0.00972691
comp28417_c0	comp27549_c1	0.996922	0.0030775	0.00972691
comp29127_c0	comp28210_c0	0.996922	0.00307774	0.00972691
comp32270_c5	comp13217_c0	0.99692	0.00308015	0.00972691
comp31683_c0	comp21850_c0	0.996916	0.00308396	0.00972691
comp29475_c1	comp16856_c0	0.996912	0.00308764	0.00972691
comp21850_c0	comp16856_c0	0.996912	0.00308765	0.00972691
comp31683_c0	comp29475_c1	0.996912	0.00308786	0.00972691
comp12430_c0	comp13095_c0	-0.996912	0.00308816	0.00972691
comp32323_c0	comp39023_c0	-0.996909	0.00309052	0.00972691
comp29798_c0	comp16956_c0	0.996909	0.00309149	0.00972691
comp75071_c0	comp17779_c0	0.996904	0.00309626	0.00972691
comp28417_c0	comp33649_c0	0.996899	0.0031009	0.00972691
comp14046_c0	comp17721_c0	0.996899	0.0031014	0.00972691
comp32824_c0	comp12464_c0	0.996897	0.00310291	0.00972691
comp32323_c0	comp33696_c0	0.996894	0.00310625	0.00972691
comp19176_c0	comp16956_c0	0.996889	0.0031112	0.00972691
comp28963_c0	comp25654_c0	-0.996889	0.00311138	0.00972691
comp4333_c0	comp20411_c0	0.996885	0.00311519	0.00972691
comp26569_c0	comp34574_c0	0.996882	0.00311757	0.00972691
comp37405_c0	comp34574_c0	-0.996882	0.00311774	0.00972691
comp15504_c0	comp4333_c0	0.996879	0.0031209	0.00972691
comp68547_c0	comp13094_c0	-0.996876	0.00312381	0.00972691
comp30102_c0	comp16193_c0	0.996875	0.00312509	0.00972691
comp16787_c0	comp26843_c0	0.996872	0.00312791	0.00972691
comp27574_c0	comp34574_c0	0.99687	0.00313041	0.00972691
comp34050_c0	comp28931_c0	0.996869	0.00313113	0.00972691
comp26926_c0	comp16545_c0	-0.996863	0.00313693	0.00972691
comp16568_c0	comp4333_c0	-0.996858	0.00314164	0.00972691
comp16804_c0	comp33492_c0	-0.996853	0.0031466	0.00972691
comp22285_c0	comp34666_c0	0.99685	0.00315049	0.00972691
comp23225_c0	comp43781_c0	-0.996848	0.00315239	0.00972691
comp15504_c0	comp16831_c0	-0.996847	0.0031532	0.00972691
comp40093_c0	comp19589_c0	0.996837	0.00316329	0.00972691
comp12782_c0	comp24573_c0	0.996831	0.00316895	0.00972691
comp17047_c1	comp31158_c0	0.996831	0.00316911	0.00972691
comp13095_c0	comp24963_c0	0.996826	0.00317379	0.00972691
comp17362_c0	comp16193_c0	0.996825	0.00317455	0.00972691
comp27089_c0	comp30830_c0	0.996823	0.00317656	0.00972691
comp24703_c0	comp28404_c0	-0.996823	0.00317687	0.00972691
comp19176_c0	comp24573_c0	0.99682	0.00317988	0.00972691
comp34544_c0	comp25253_c0	0.996818	0.00318194	0.00972691
comp31157_c1	comp14560_c0	-0.996816	0.003184	0.00972691
comp35622_c0	comp1086_c1	-0.996816	0.00318432	0.00972691
comp17578_c0	comp17779_c0	-0.996815	0.00318474	0.00972691
comp19129_c0	comp24954_c1	0.996807	0.00319317	0.00972691
comp28404_c1	comp31831_c0	0.996806	0.00319397	0.00972691
comp34050_c0	comp38913_c0	-0.996805	0.00319543	0.00972691
comp24842_c0	comp23281_c1	-0.996803	0.00319727	0.00972691
comp14686_c0	comp33796_c0	-0.996802	0.00319773	0.00972691
comp32157_c0	comp61810_c0	0.996798	0.00320165	0.00972691
comp32323_c0	comp18674_c0	-0.996792	0.0032076	0.00972691
comp25779_c0	comp23281_c1	-0.996788	0.00321239	0.00972691
comp34212_c0	comp24127_c0	0.996786	0.0032135	0.00972691
comp16787_c0	comp1558_c0	0.996785	0.00321452	0.00972691
comp28210_c0	comp18674_c0	0.996783	0.00321719	0.00972691
comp12898_c0	comp34574_c0	-0.996777	0.00322296	0.00972691
comp15300_c0	comp42769_c0	0.996772	0.00322831	0.00972691
comp32635_c0	comp28545_c0	0.996771	0.00322857	0.00972691
comp33649_c0	comp12987_c0	0.996765	0.00323479	0.00972691
comp28186_c0	comp35398_c0	-0.996756	0.00324427	0.00972691
comp28545_c0	comp31157_c1	0.996753	0.00324665	0.00972691
comp27414_c0	comp1086_c1	-0.996751	0.00324916	0.00972691
comp31683_c0	comp28999_c0	0.996746	0.00325401	0.00972691
comp37344_c0	comp33564_c0	0.996746	0.00325404	0.00972691
comp33554_c0	comp24963_c0	0.996745	0.00325461	0.00972691
comp13323_c0	comp31341_c2	0.99674	0.00326034	0.00972691
comp28128_c0	comp27574_c0	0.996737	0.00326309	0.00972691
comp13094_c0	comp39023_c0	-0.996736	0.00326448	0.00972691
comp29842_c1	comp29894_c4	0.996718	0.0032819	0.00972691
comp30144_c3	comp28546_c0	0.996713	0.00328724	0.00972691
comp31683_c0	comp13114_c0	0.996701	0.00329928	0.00972691
comp28210_c0	comp33796_c0	-0.996699	0.00330054	0.00972691
comp22697_c0	comp30791_c0	0.996685	0.0033149	0.00972691
comp17431_c1	comp26926_c0	0.996679	0.00332066	0.00972691
comp17047_c2	comp14016_c1	-0.996675	0.00332522	0.00972691
comp31938_c0	comp18674_c0	-0.996668	0.003332	0.00972691
comp28343_c0	comp13042_c0	0.996662	0.00333778	0.00972691
comp14046_c0	comp35398_c0	-0.996658	0.00334175	0.00972691
comp25482_c1	comp31158_c0	0.996657	0.00334302	0.00972691
comp17517_c0	comp23184_c1	-0.996654	0.00334573	0.00972691
comp26843_c0	comp33648_c0	0.996651	0.00334924	0.00972691
comp31077_c3	comp28931_c0	0.99665	0.00335014	0.00972691
comp31423_c0	comp42769_c0	-0.996649	0.00335094	0.00972691
comp33736_c0	comp32323_c0	0.996649	0.00335117	0.00972691
comp12430_c0	comp32323_c0	-0.996647	0.00335339	0.00972691
comp25779_c0	comp34754_c0	-0.996642	0.00335775	0.00972691
comp29279_c0	comp28948_c0	0.996628	0.00337175	0.00972691
comp25076_c0	comp33796_c0	-0.996628	0.00337197	0.00972691
comp16804_c0	comp1086_c1	-0.996627	0.00337332	0.00972691
comp29798_c0	comp16568_c0	-0.996626	0.00337429	0.00972691
comp13129_c0	comp33929_c0	0.996624	0.00337621	0.00972691
comp26569_c0	comp28128_c0	0.996623	0.00337677	0.00972691
comp12685_c0	comp12685_c1	0.996623	0.00337716	0.00972691
comp68547_c0	comp14016_c1	0.99662	0.00337955	0.00972691
comp81776_c0	comp17362_c0	0.99662	0.00338021	0.00972691
comp31420_c2	comp16856_c0	0.996605	0.00339466	0.00972691
comp14016_c1	comp25482_c1	-0.996599	0.00340077	0.00972691
comp68547_c0	comp25076_c0	0.996599	0.00340117	0.00972691
comp16425_c0	comp12786_c0	0.996599	0.00340134	0.00972691
comp28186_c0	comp13639_c0	0.996598	0.00340172	0.00972691
comp26843_c0	comp35317_c0	0.996597	0.00340283	0.00972691
comp28404_c0	comp26797_c0	0.996596	0.0034037	0.00972691
comp31420_c2	comp33654_c0	0.996594	0.00340573	0.00972691
comp13881_c0	comp30791_c0	0.996593	0.00340659	0.00972691
comp35398_c0	comp39231_c0	0.996593	0.00340665	0.00972691
comp31130_c3	comp13090_c0	0.99659	0.00341004	0.00972691
comp29127_c0	comp31158_c0	-0.996589	0.00341051	0.00972691
comp26972_c0	comp145608_c0	0.996589	0.00341134	0.00972691
comp25416_c1	comp30039_c0	-0.996582	0.00341809	0.00972691
comp12782_c0	comp16956_c0	0.996581	0.00341925	0.00972691
comp30144_c3	comp17039_c0	0.996575	0.00342507	0.00972691
comp13144_c0	comp15540_c0	0.996574	0.00342608	0.00972691
comp34326_c0	comp32816_c1	-0.996574	0.0034262	0.00972691
comp17578_c0	comp28546_c0	-0.996571	0.00342941	0.00972691
comp91879_c0	comp4333_c0	0.996571	0.00342945	0.00972691
comp28952_c1	comp34050_c0	0.99657	0.00342989	0.00972691
comp13409_c1	comp39231_c0	-0.996567	0.00343289	0.00972691
comp28952_c1	comp1558_c0	0.996565	0.00343451	0.00972691
comp23085_c1	comp13392_c0	0.996562	0.00343826	0.00972691
comp28186_c0	comp13409_c1	0.996558	0.00344175	0.00972691
comp32824_c0	comp32270_c4	0.996555	0.00344537	0.00972691
comp22471_c0	comp34544_c0	0.996552	0.00344751	0.00972691
comp145608_c0	comp29123_c0	0.996552	0.00344768	0.00972691
comp19589_c0	comp23748_c0	0.996549	0.00345087	0.00972691
comp34050_c0	comp33648_c0	0.996546	0.00345422	0.00972691
comp25613_c0	comp35502_c0	0.996537	0.00346319	0.00972691
comp13002_c0	comp25754_c1	0.996521	0.00347921	0.00972691
comp91879_c0	comp20411_c0	0.99652	0.0034803	0.00972691
comp28343_c0	comp31423_c0	-0.996517	0.00348262	0.00972691
comp29798_c0	comp23184_c1	0.996516	0.00348433	0.00972691
comp26843_c0	comp29673_c0	0.9965	0.00349993	0.00972691
comp16354_c0	comp26116_c0	0.996495	0.00350509	0.00972691
comp16568_c0	comp28404_c1	-0.996482	0.0035182	0.00972691
comp29798_c0	comp4333_c0	0.996478	0.00352199	0.00972691
comp25416_c1	comp27574_c0	-0.996473	0.00352666	0.00972691
comp17047_c1	comp32079_c0	0.996471	0.00352915	0.00972691
comp16425_c0	comp16892_c0	-0.996467	0.0035327	0.00972691
comp28963_c0	comp16892_c0	-0.996458	0.00354194	0.00972691
comp14924_c0	comp17495_c0	-0.996454	0.00354601	0.00972691
comp40093_c0	comp23445_c0	-0.996444	0.00355595	0.00972691
comp13881_c0	comp25613_c0	0.996442	0.00355831	0.00972691
comp33548_c0	comp13085_c1	0.996435	0.00356473	0.00972691
comp21733_c0	comp23184_c1	-0.996433	0.00356703	0.00972691
comp13094_c0	comp13111_c0	0.996431	0.00356936	0.00972691
comp24089_c0	comp23227_c0	0.996429	0.0035711	0.00972691
comp81776_c0	comp16956_c0	0.996429	0.0035714	0.00972691
comp12898_c0	comp27909_c0	-0.996426	0.00357363	0.00972691
comp24089_c0	comp17039_c0	0.996423	0.00357704	0.00972691
comp13602_c0	comp34043_c0	-0.996421	0.00357944	0.00972691
comp31938_c0	comp39023_c0	-0.99642	0.00358047	0.00972691
comp27514_c0	comp23748_c0	0.996411	0.00358913	0.00972691
comp16456_c0	comp33783_c0	0.996401	0.00359906	0.00972691
comp16787_c0	comp28931_c0	0.996397	0.00360303	0.00972691
comp16831_c0	comp16968_c1	-0.996397	0.00360328	0.00972691
comp32635_c0	comp28483_c1	0.996392	0.0036075	0.00972691
comp28952_c1	comp27089_c0	0.996389	0.00361093	0.00972691
comp26285_c0	comp17517_c0	0.996388	0.00361151	0.00972691
comp32635_c0	comp13114_c0	0.996384	0.00361644	0.00972691
comp25076_c0	comp16551_c0	-0.996378	0.00362233	0.00972691
comp12782_c0	comp28404_c0	0.996376	0.00362373	0.00972691
comp29842_c1	comp12898_c0	-0.996375	0.00362485	0.00972691
comp14686_c0	comp13094_c0	-0.996372	0.00362827	0.00972691
comp32514_c0	comp42683_c0	0.996368	0.0036316	0.00972691
comp32270_c5	comp25613_c0	0.996365	0.00363523	0.00972691
comp23538_c0	comp29386_c0	-0.996362	0.00363755	0.00972691
comp32079_c0	comp33554_c0	0.996354	0.00364577	0.00972691
comp36574_c0	comp25654_c0	0.996346	0.00365361	0.00972691
comp25779_c0	comp28343_c0	0.996346	0.00365396	0.00972691
comp32157_c0	comp15504_c0	0.99634	0.00365989	0.00972691
comp29798_c0	comp81776_c0	0.996331	0.00366899	0.00972691
comp28417_c0	comp34288_c0	0.996329	0.00367096	0.00972691
comp28186_c0	comp23893_c0	-0.996329	0.00367102	0.00972691
comp26843_c0	comp30830_c0	0.996325	0.00367543	0.00972691
comp27047_c0	comp12782_c0	0.996321	0.00367943	0.00972691
comp29894_c4	comp33736_c0	0.996316	0.00368369	0.00972691
comp1558_c0	comp27089_c0	0.996311	0.00368906	0.00972691
comp24703_c0	comp32688_c0	0.996309	0.00369067	0.00972691
comp17431_c0	comp17431_c1	0.996305	0.0036947	0.00972691
comp24592_c0	comp32499_c0	-0.996301	0.00369894	0.00972691
comp28636_c0	comp16968_c1	0.9963	0.0037002	0.00972691
comp12685_c0	comp16551_c0	-0.996299	0.00370107	0.00972691
comp25779_c0	comp33685_c0	-0.996298	0.00370179	0.00972691
comp17047_c2	comp17047_c1	0.996298	0.0037019	0.00972691
comp16456_c1	comp33674_c0	0.996297	0.00370331	0.00972691
comp30459_c0	comp33796_c0	0.996296	0.00370399	0.00972691
comp33654_c0	comp13114_c0	0.996292	0.00370753	0.00972691
comp26116_c0	comp27549_c1	-0.996292	0.00370777	0.00972691
comp23844_c0	comp42769_c0	-0.996292	0.00370789	0.00972691
comp13002_c0	comp29282_c0	0.99629	0.00371017	0.00972691
comp75071_c0	comp25482_c1	0.996287	0.0037133	0.00972691
comp40338_c0	comp19176_c0	0.996286	0.00371447	0.00972691
comp31420_c2	comp17296_c0	0.99628	0.00371959	0.00972691
comp34050_c0	comp31157_c1	0.996274	0.00372634	0.00972691
comp81776_c0	comp28636_c0	0.996274	0.00372648	0.00972691
comp16787_c0	comp26972_c0	0.996273	0.00372734	0.00972691
comp33657_c0	comp30155_c0	0.996269	0.0037313	0.00972691
comp29282_c0	comp28546_c0	0.996264	0.0037356	0.00972691
comp33830_c0	comp22453_c0	-0.996263	0.00373683	0.00972691
comp24592_c0	comp17926_c0	-0.996259	0.00374092	0.00972691
comp13002_c0	comp33572_c0	0.996257	0.00374256	0.00972691
comp23227_c0	comp25654_c0	-0.996241	0.00375923	0.00972691
comp25578_c2	comp33674_c0	-0.99624	0.00376026	0.00972691
comp23941_c0	comp32688_c0	0.996239	0.00376142	0.00972691
comp31341_c2	comp33694_c0	0.996238	0.00376231	0.00972691
comp31498_c6	comp33736_c0	-0.996235	0.00376516	0.00972691
comp33564_c0	comp34352_c0	0.996229	0.003771	0.00972691
comp30123_c0	comp19589_c0	0.996228	0.00377198	0.00972691
comp31938_c0	comp33796_c0	0.996227	0.00377339	0.00972691
comp16193_c0	comp31831_c0	0.996224	0.00377588	0.00972691
comp28210_c0	comp19739_c0	0.996223	0.00377739	0.00972691
comp32157_c0	comp32344_c1	-0.996216	0.00378401	0.00972691
comp13356_c0	comp39231_c0	0.996215	0.00378467	0.00972691
comp16787_c0	comp32451_c1	0.996212	0.00378834	0.00972691
comp18284_c0	comp20394_c0	0.99621	0.00379025	0.00972691
comp24973_c0	comp24703_c0	0.996204	0.00379627	0.00972691
comp37405_c0	comp30155_c0	-0.996201	0.00379917	0.00972691
comp28545_c0	comp16856_c0	0.996199	0.00380106	0.00972691
comp36574_c0	comp35317_c0	-0.996198	0.00380203	0.00972691
comp33830_c0	comp91879_c0	-0.996191	0.00380884	0.00972691
comp33796_c0	comp33736_c0	0.996188	0.00381206	0.00972691
comp33572_c0	comp27909_c0	0.99618	0.0038202	0.00972691
comp25076_c0	comp12685_c1	0.996175	0.00382528	0.00972691
comp25754_c1	comp31158_c0	0.996173	0.00382696	0.00972691
comp27514_c0	comp23281_c1	-0.996172	0.00382795	0.00972691
comp91879_c0	comp22453_c0	0.99617	0.00382978	0.00972691
comp33548_c0	comp29815_c1	0.996165	0.00383528	0.00972691
comp30183_c0	comp19739_c0	-0.996163	0.00383719	0.00972691
comp24089_c0	comp16892_c0	-0.996157	0.00384348	0.00972691
comp17362_c0	comp31831_c0	0.99615	0.00384958	0.00972691
comp12430_c0	comp33696_c0	-0.996148	0.00385204	0.00972691
comp16892_c0	comp28546_c0	-0.996145	0.00385549	0.00972691
comp32652_c0	comp27089_c0	0.996144	0.00385551	0.00972691
comp29842_c1	comp25416_c1	-0.996143	0.0038566	0.00972691
comp13409_c0	comp32816_c1	0.996141	0.00385862	0.00972691
comp41650_c0	comp12898_c0	-0.996137	0.00386296	0.00972691
comp28931_c0	comp12786_c0	0.996134	0.00386616	0.00972691
comp145608_c0	comp17296_c0	0.996124	0.00387633	0.00972691
comp12782_c0	comp20411_c0	0.996123	0.00387709	0.00972691
comp26285_c0	comp26797_c0	-0.996123	0.00387727	0.00972691
comp18284_c0	comp20411_c0	0.99612	0.00387974	0.00972691
comp28666_c0	comp31255_c0	0.996113	0.00388668	0.00972691
comp23941_c0	comp33929_c0	0.99611	0.00388994	0.00972691
comp14016_c1	comp32323_c0	-0.9961	0.00390021	0.00972691
comp13392_c0	comp26797_c0	0.996098	0.00390197	0.00972691
comp15504_c0	comp26797_c0	0.996097	0.00390347	0.00972691
comp32157_c0	comp21733_c0	-0.996096	0.00390352	0.00972691
comp25416_c1	comp26569_c0	-0.996095	0.0039049	0.00972691
comp16831_c0	comp19739_c0	-0.996095	0.00390546	0.00972691
comp13658_c0	comp14560_c0	-0.996093	0.00390742	0.00972691
comp12685_c1	comp28636_c0	0.99609	0.00391044	0.00972691
comp24573_c0	comp16193_c0	0.996088	0.0039116	0.00972691
comp32499_c0	comp30901_c0	0.996087	0.00391279	0.00972691
comp23445_c0	comp31385_c0	0.99608	0.00392017	0.00972691
comp40093_c0	comp33804_c0	-0.996062	0.00393788	0.00972691
comp29673_c0	comp35317_c0	0.996057	0.0039432	0.00972691
comp12430_c0	comp31130_c3	-0.996051	0.00394909	0.00972691
comp23445_c0	comp33649_c0	0.99605	0.00395022	0.00972691
comp28545_c0	comp38913_c0	-0.996047	0.00395327	0.00972691
comp34050_c0	comp17296_c0	0.996033	0.00396729	0.00972691
comp22631_c0	comp27898_c0	0.99603	0.00396967	0.00972691
comp17362_c0	comp13392_c0	0.996029	0.00397067	0.00972691
comp27414_c1	comp29348_c1	0.996028	0.00397238	0.00972691
comp30102_c0	comp19176_c0	0.996027	0.003973	0.00972691
comp24973_c0	comp33819_c0	0.996021	0.00397854	0.00972691
comp24973_c0	comp23941_c0	0.99602	0.00398046	0.00972691
comp68547_c0	comp30039_c0	-0.996009	0.00399089	0.00972691
comp33819_c0	comp24703_c0	0.996006	0.00399356	0.00972691
comp15504_c0	comp16968_c1	0.996005	0.00399501	0.00972691
comp32451_c1	comp12786_c0	0.996003	0.00399708	0.00972691
comp33830_c0	comp28636_c0	-0.995996	0.00400428	0.00972691
comp17431_c0	comp13323_c2	-0.995993	0.00400742	0.00972691
comp25779_c0	comp14046_c0	0.995992	0.00400772	0.00972691
comp28952_c1	comp34669_c0	0.995992	0.00400778	0.00972691
comp32652_c1	comp26972_c0	0.995991	0.00400906	0.00972691
comp26285_c0	comp12782_c0	-0.995991	0.00400934	0.00972691
comp30183_c0	comp33736_c0	0.995989	0.00401118	0.00972691
comp22471_c0	comp33554_c0	-0.995987	0.00401299	0.00972691
comp17926_c0	comp29279_c0	0.995985	0.00401495	0.00972691
comp24089_c0	comp13002_c0	0.995984	0.00401627	0.00972691
comp33819_c0	comp31423_c0	0.995983	0.0040165	0.00972691
comp16804_c0	comp27414_c0	0.99598	0.00401957	0.00972691
comp29842_c1	comp13090_c0	0.995976	0.00402416	0.00972691
comp16193_c0	comp42769_c0	0.995975	0.00402517	0.00972691
comp61810_c0	comp30183_c0	-0.995966	0.00403365	0.00972691
comp22453_c0	comp16968_c1	0.995964	0.00403604	0.00972691
comp32344_c1	comp23184_c1	-0.995962	0.00403751	0.00972691
comp29842_c1	comp33796_c0	0.995958	0.00404172	0.00972691
comp28963_c0	comp41650_c0	0.995958	0.0040423	0.00972691
comp16787_c0	comp21850_c1	0.995957	0.00404325	0.00972691
comp21850_c1	comp145608_c0	0.995955	0.00404503	0.00972691
comp26285_c0	comp15504_c0	-0.995951	0.00404878	0.00972691
comp41650_c0	comp36574_c0	-0.995942	0.00405782	0.00972691
comp27047_c0	comp23184_c1	0.995942	0.00405809	0.00972691
comp12685_c0	comp23184_c1	0.995937	0.00406269	0.00972691
comp25263_c0	comp16193_c0	0.995934	0.00406648	0.00972691
comp29282_c0	comp35142_c0	0.995931	0.00406928	0.00972691
comp68547_c0	comp27909_c3	-0.995926	0.00407422	0.00972691
comp13111_c0	comp34574_c0	0.995924	0.00407562	0.00972691
comp31255_c0	comp23184_c1	-0.995919	0.00408089	0.00972691
comp35622_c0	comp13323_c2	0.995919	0.00408133	0.00972691
comp32157_c0	comp19739_c0	0.995911	0.00408912	0.00972691
comp28404_c0	comp25253_c0	0.995911	0.00408928	0.00972691
comp33674_c0	comp31831_c0	-0.9959	0.00410048	0.00972691
comp14046_c0	comp13639_c0	0.995897	0.00410258	0.00972691
comp32652_c1	comp32451_c1	0.995892	0.00410792	0.00972691
comp35398_c0	comp12987_c0	0.99589	0.00410985	0.00972691
comp4333_c0	comp16968_c1	0.995887	0.00411251	0.00972691
comp41650_c0	comp30155_c0	0.995886	0.00411413	0.00972691
comp12464_c0	comp19906_c0	0.995879	0.00412077	0.00972691
comp33929_c0	comp33564_c0	0.995879	0.00412091	0.00972691
comp16892_c0	comp29282_c0	-0.995877	0.00412314	0.00972691
comp29798_c0	comp13129_c0	-0.995863	0.00413703	0.00972691
comp145608_c0	comp33654_c0	0.99586	0.00414004	0.00972691
comp16425_c0	comp34574_c0	0.995853	0.00414706	0.00972691
comp31498_c6	comp28636_c0	0.99585	0.00415007	0.00972691
comp29127_c0	comp31130_c3	-0.995847	0.00415282	0.00972691
comp28186_c0	comp12987_c0	-0.995847	0.00415347	0.00972691
comp34288_c0	comp27549_c1	0.995845	0.00415458	0.00972691
comp28210_c0	comp12430_c0	0.995844	0.00415603	0.00972691
comp81776_c0	comp21733_c0	-0.995837	0.00416315	0.00972691
comp33736_c0	comp33696_c0	0.995832	0.00416842	0.00972691
comp13409_c1	comp13409_c0	0.995831	0.00416853	0.00972691
comp26972_c0	comp31420_c2	0.99583	0.0041703	0.00972691
comp28952_c1	comp16425_c0	0.995821	0.0041786	0.00972691
comp29798_c0	comp33674_c0	-0.995819	0.00418144	0.00972691
comp33736_c0	comp28943_c0	0.995818	0.00418205	0.00972691
comp26893_c0	comp27414_c1	0.995817	0.00418253	0.00972691
comp29127_c0	comp27909_c3	-0.995811	0.00418857	0.00972691
comp22843_c0	comp30909_c3	-0.995808	0.0041917	0.00972691
comp26926_c0	comp13323_c0	-0.995808	0.00419249	0.00972691
comp12685_c1	comp30183_c0	-0.995804	0.00419618	0.00972691
comp37405_c0	comp12898_c0	0.99579	0.00420994	0.00972691
comp33654_c0	comp28483_c1	0.995789	0.00421086	0.00972691
comp29842_c1	comp13095_c0	0.995789	0.00421093	0.00972691
comp18284_c0	comp91879_c0	0.995787	0.00421261	0.00972691
comp61810_c0	comp20394_c0	0.995786	0.00421379	0.00972691
comp29798_c0	comp16193_c0	0.995783	0.00421712	0.00972691
comp29894_c4	comp28943_c0	0.995783	0.00421723	0.00972691
comp36574_c0	comp29673_c0	-0.99578	0.00422043	0.00972691
comp13217_c0	comp29279_c0	0.995778	0.0042222	0.00972691
comp25578_c2	comp17517_c0	-0.995778	0.0042224	0.00972691
comp16892_c0	comp30830_c0	-0.995776	0.00422381	0.00972691
comp28999_c0	comp25613_c0	0.995774	0.00422573	0.00972691
comp12685_c1	comp33830_c0	-0.995757	0.00424308	0.00972691
comp16551_c0	comp28636_c0	-0.995748	0.00425229	0.00972691
comp22843_c0	comp12987_c0	0.995747	0.00425322	0.00972691
comp33564_c0	comp24111_c1	0.995743	0.00425692	0.00972691
comp23227_c0	comp26569_c0	0.995742	0.0042581	0.00972691
comp22471_c0	comp30183_c0	-0.995736	0.00426408	0.00972691
comp22168_c0	comp33694_c0	0.995735	0.00426515	0.00972691
comp68547_c0	comp13095_c0	-0.995733	0.00426675	0.00972691
comp30183_c0	comp16551_c0	0.99573	0.00426993	0.00972691
comp23844_c0	comp25263_c0	-0.995729	0.004271	0.00972691
comp37405_c0	comp36574_c0	0.995727	0.00427284	0.00972691
comp17362_c0	comp32688_c0	-0.995722	0.00427768	0.00972691
comp32652_c1	comp21850_c1	0.995721	0.0042793	0.00972691
comp28963_c0	comp30039_c0	0.995718	0.00428159	0.00972691
comp28404_c0	comp17517_c0	-0.995717	0.00428324	0.00972691
comp13111_c0	comp27909_c3	0.995707	0.00429262	0.00972691
comp32635_c0	comp29475_c1	0.995703	0.0042974	0.00972691
comp32635_c0	comp21850_c0	0.995702	0.00429824	0.00972691
comp14686_c0	comp12430_c0	0.995698	0.00430159	0.00972691
comp34754_c0	comp39231_c0	0.995698	0.00430172	0.00972691
comp19906_c0	comp39251_c0	0.995697	0.00430345	0.00972691
comp26285_c0	comp33674_c0	0.995696	0.00430428	0.00972691
comp23227_c0	comp30830_c0	0.995692	0.00430755	0.00972691
comp12915_c0	comp39251_c0	0.995688	0.00431179	0.00972691
comp31683_c0	comp24592_c0	-0.995684	0.00431621	0.00972691
comp28126_c0	comp14924_c0	-0.995683	0.00431706	0.00972691
comp17047_c1	comp31130_c3	0.995679	0.00432108	0.00972691
comp28186_c0	comp2057_c0	0.995675	0.00432513	0.00972691
comp24703_c0	comp33929_c0	0.995672	0.00432768	0.00972691
comp17431_c1	comp13323_c0	-0.995672	0.0043281	0.00972691
comp13217_c0	comp30578_c0	0.995671	0.00432857	0.00972691
comp30183_c0	comp32323_c0	0.99567	0.0043302	0.00972691
comp42683_c0	comp13114_c0	0.995665	0.00433494	0.00972691
comp25578_c2	comp26797_c0	0.995655	0.0043452	0.00972691
comp28952_c1	comp38913_c0	-0.995646	0.00435371	0.00972691
comp16193_c0	comp25253_c0	0.995646	0.00435389	0.00972691
comp30459_c0	comp31938_c0	0.995645	0.00435464	0.00972691
comp31050_c7	comp39251_c0	0.995644	0.00435595	0.00972691
comp30102_c0	comp26797_c0	0.995642	0.00435781	0.00972691
comp23227_c0	comp27574_c0	0.995642	0.00435821	0.00972691
comp16551_c0	comp33830_c0	0.995641	0.00435852	0.00972691
comp31708_c0	comp42769_c0	-0.995632	0.00436827	0.00972691
comp25482_c1	comp13090_c0	0.995628	0.00437164	0.00972691
comp33796_c0	comp27909_c0	0.995625	0.0043754	0.00972691
comp21850_c1	comp1558_c0	0.995624	0.00437576	0.00972691
comp28963_c0	comp33657_c0	0.995624	0.00437632	0.00972691
comp29282_c0	comp12898_c0	-0.995622	0.0043778	0.00972691
comp13639_c0	comp31385_c0	-0.995621	0.0043794	0.00972691
comp21850_c0	comp42683_c0	0.995609	0.00439091	0.00972691
comp28404_c1	comp13392_c0	0.995608	0.00439154	0.00972691
comp28404_c1	comp17362_c0	0.995607	0.00439276	0.00972691
comp21850_c0	comp33654_c0	0.995605	0.00439509	0.00972691
comp33654_c0	comp29475_c1	0.995605	0.00439535	0.00972691
comp42683_c0	comp29475_c1	0.995604	0.00439559	0.00972691
comp26843_c0	comp20627_c0	-0.995601	0.00439943	0.00972691
comp31498_c6	comp12685_c0	0.995598	0.00440206	0.00972691
comp34057_c0	comp21028_c0	-0.995587	0.00441294	0.00972691
comp14046_c0	comp23445_c0	-0.995584	0.00441619	0.00972691
comp31420_c2	comp30578_c0	0.995574	0.00442619	0.00972691
comp12464_c0	comp31050_c7	0.995572	0.00442833	0.00972691
comp23844_c0	comp16456_c1	0.995572	0.00442844	0.00972691
comp16804_c0	comp22168_c0	0.995571	0.00442907	0.00972691
comp31917_c0	comp22453_c0	0.99557	0.00442998	0.00972691
comp68547_c0	comp17047_c2	-0.995564	0.00443564	0.00972691
comp28963_c0	comp37405_c0	-0.995561	0.0044391	0.00972691
comp19176_c0	comp28636_c0	0.995559	0.00444082	0.00972691
comp13323_c2	comp21697_c1	-0.995557	0.00444344	0.00972691
comp31708_c0	comp16456_c1	0.995552	0.0044483	0.00972691
comp19176_c0	comp15504_c0	0.995546	0.00445417	0.00972691
comp34050_c0	comp20627_c0	-0.995545	0.00445513	0.00972691
comp31255_c0	comp20411_c0	-0.995536	0.00446424	0.00972691
comp14686_c0	comp18674_c0	0.995535	0.00446498	0.00972691
comp17047_c2	comp14686_c0	-0.995535	0.00446548	0.00972691
comp28426_c0	comp29348_c1	-0.995528	0.00447185	0.00972691
comp33804_c0	comp16238_c0	0.995528	0.00447235	0.00972691
comp27047_c0	comp91879_c0	0.995526	0.00447437	0.00972691
comp19176_c0	comp13392_c0	0.995522	0.00447782	0.00972691
comp12898_c0	comp27909_c3	-0.995516	0.00448353	0.00972691
comp14924_c0	comp14560_c0	-0.995515	0.00448496	0.00972691
comp31420_c2	comp13114_c0	0.995513	0.00448656	0.00972691
comp24592_c0	comp28948_c0	-0.995506	0.0044941	0.00972691
comp16354_c0	comp16238_c0	-0.995505	0.00449467	0.00972691
comp41650_c0	comp23227_c0	0.995501	0.00449945	0.00972691
comp32652_c0	comp21850_c1	0.995498	0.00450218	0.00972691
comp20394_c0	comp16551_c0	-0.995496	0.00450367	0.00972691
comp13002_c0	comp27909_c3	0.995495	0.00450514	0.00972691
comp30038_c0	comp14560_c0	0.995491	0.00450865	0.00972691
comp33657_c0	comp13111_c0	0.995491	0.00450924	0.00972691
comp30102_c0	comp17362_c0	0.99549	0.00450967	0.00972691
comp16425_c0	comp33657_c0	0.995484	0.00451629	0.00972691
comp12915_c0	comp14516_c0	0.995479	0.00452099	0.00972691
comp16831_c0	comp23184_c1	-0.995472	0.00452751	0.00972691
comp34501_c0	comp24111_c1	-0.995472	0.00452827	0.00972691
comp25012_c0	comp27909_c3	0.995471	0.00452925	0.00972691
comp31157_c0	comp30901_c0	0.995461	0.00453907	0.00972691
comp22471_c0	comp33696_c0	-0.995456	0.00454373	0.00972691
comp33694_c0	comp21697_c1	-0.995456	0.00454394	0.00972691
comp32549_c2	comp13323_c0	0.995455	0.00454538	0.00972691
comp33572_c0	comp25012_c0	0.995454	0.00454586	0.00972691
comp17578_c0	comp17014_c1	-0.995454	0.00454636	0.00972691
comp26797_c0	comp31255_c0	-0.995452	0.00454812	0.00972691
comp14046_c0	comp23893_c0	-0.99544	0.00455952	0.00972691
comp19739_c0	comp33696_c0	-0.995439	0.00456084	0.00972691
comp29386_c0	comp37455_c0	-0.995438	0.00456241	0.00972691
comp28404_c0	comp31831_c0	0.995432	0.00456834	0.00972691
comp30123_c0	comp23748_c0	0.995423	0.00457674	0.00972691
comp16456_c0	comp28943_c0	0.99542	0.00457987	0.00972691
comp16545_c0	comp13323_c2	0.995414	0.00458638	0.00972691
comp19739_c0	comp39023_c0	0.995401	0.00459874	0.00972691
comp30459_c0	comp29894_c4	0.995397	0.00460295	0.00972691
comp20394_c0	comp19739_c0	0.995393	0.00460657	0.00972691
comp28210_c0	comp13090_c0	-0.995393	0.00460747	0.00972691
comp29842_c1	comp14016_c1	-0.995392	0.00460827	0.00972691
comp23941_c0	comp25578_c2	-0.99539	0.00461038	0.00972691
comp31077_c3	comp20627_c0	-0.995388	0.00461207	0.00972691
comp28210_c0	comp61810_c0	0.995381	0.00461859	0.00972691
comp32157_c0	comp23184_c1	0.995379	0.00462054	0.00972691
comp25416_c1	comp33657_c0	-0.995377	0.00462326	0.00972691
comp33674_c0	comp23184_c1	-0.995373	0.00462694	0.00972691
comp33561_c0	comp13323_c0	0.995372	0.00462781	0.00972691
comp33554_c0	comp12430_c0	-0.995369	0.00463125	0.00972691
comp31938_c0	comp13094_c0	0.995364	0.00463553	0.00972691
comp32652_c1	comp20627_c0	-0.995352	0.00464812	0.00972691
comp20394_c0	comp33830_c0	-0.995348	0.00465175	0.00972691
comp16831_c0	comp32344_c1	0.995344	0.00465628	0.00972691
comp32652_c0	comp26972_c0	0.995337	0.00466325	0.00972691
comp33572_c0	comp25654_c0	-0.995333	0.00466688	0.00972691
comp26972_c0	comp1558_c0	0.995329	0.00467061	0.00972691
comp12782_c0	comp28636_c0	0.995327	0.00467343	0.00972691
comp31157_c1	comp20627_c0	-0.995326	0.00467363	0.00972691
comp24881_c0	comp13323_c0	-0.995322	0.00467832	0.00972691
comp33657_c0	comp16892_c0	-0.995312	0.00468807	0.00972691
comp14686_c0	comp39023_c0	0.995305	0.00469544	0.00972691
comp23844_c0	comp32688_c0	0.995299	0.00470105	0.00972691
comp31420_c2	comp21850_c1	0.995296	0.00470444	0.00972691
comp28343_c0	comp25833_c0	0.995292	0.00470785	0.00972691
comp22697_c0	comp32270_c5	0.995292	0.00470796	0.00972691
comp22697_c0	comp24592_c0	-0.99529	0.0047103	0.00972691
comp23445_c0	comp23281_c1	0.995285	0.00471468	0.00972691
comp24703_c0	comp25578_c2	-0.995285	0.00471518	0.00972691
comp28404_c0	comp33674_c0	-0.99528	0.00472009	0.00972691
comp25012_c0	comp29282_c0	0.995279	0.00472094	0.00972691
comp25578_c2	comp23844_c0	-0.995276	0.00472431	0.00972691
comp30144_c3	comp12898_c0	-0.99527	0.00472953	0.00972691
comp31385_c0	comp23893_c0	0.99527	0.00472966	0.00972691
comp16831_c0	comp21733_c0	0.995264	0.00473639	0.00972691
comp81776_c0	comp32344_c1	-0.995253	0.00474654	0.00972691
comp21850_c1	comp31157_c1	0.995253	0.00474708	0.00972691
comp26797_c0	comp16193_c0	0.995252	0.00474765	0.00972691
comp13129_c0	comp34544_c0	-0.99525	0.00475032	0.00972691
comp33819_c0	comp23941_c0	0.995248	0.00475197	0.00972691
comp28047_c0	comp14516_c0	0.995246	0.00475362	0.00972691
comp28999_c0	comp16856_c0	0.995246	0.00475363	0.00972691
comp27414_c0	comp33492_c0	-0.995244	0.00475624	0.00972691
comp12685_c1	comp20394_c0	0.995243	0.00475685	0.00972691
comp29798_c0	comp28636_c0	0.995239	0.00476097	0.00972691
comp31708_c0	comp23748_c0	-0.995233	0.00476702	0.00972691
comp13129_c0	comp25578_c2	-0.995231	0.00476862	0.00972691
comp32816_c1	comp39231_c0	-0.995231	0.0047693	0.00972691
comp27514_c0	comp15300_c0	0.99523	0.00476977	0.00972691
comp30123_c0	comp24954_c1	-0.995224	0.00477566	0.00972691
comp145608_c0	comp16856_c0	0.995221	0.00477871	0.00972691
comp28666_c0	comp24573_c0	-0.995216	0.00478351	0.00972691
comp17362_c0	comp23184_c1	0.995216	0.00478357	0.00972691
comp29798_c0	comp19176_c0	0.995211	0.00478865	0.00972691
comp29282_c0	comp28128_c0	0.995206	0.00479382	0.00972691
comp12464_c0	comp12915_c0	0.995204	0.00479643	0.00972691
comp34501_c0	comp34544_c0	0.995203	0.00479687	0.00972691
comp28047_c0	comp29279_c0	0.995194	0.00480594	0.00972691
comp17578_c0	comp29282_c0	-0.995192	0.0048076	0.00972691
comp13409_c1	comp23893_c0	-0.995188	0.00481226	0.00972691
comp17047_c2	comp25076_c0	-0.995187	0.00481303	0.00972691
comp16568_c0	comp13392_c0	-0.995179	0.00482102	0.00972691
comp23617_c0	comp33554_c0	0.995172	0.0048276	0.00972691
comp24573_c0	comp15504_c0	0.995169	0.00483056	0.00972691
comp33830_c0	comp23184_c1	-0.995166	0.00483395	0.00972691
comp29894_c4	comp27909_c0	0.995161	0.00483877	0.00972691
comp33572_c0	comp29282_c0	0.995161	0.00483894	0.00972691
comp37405_c0	comp23227_c0	-0.995158	0.00484151	0.00972691
comp13002_c0	comp17039_c0	0.995157	0.00484319	0.00972691
comp24573_c0	comp26797_c0	0.995154	0.00484594	0.00972691
comp13144_c0	comp27898_c0	0.995149	0.00485062	0.00972691
comp31420_c2	comp21850_c0	0.995143	0.00485673	0.00972691
comp31420_c2	comp29475_c1	0.995139	0.00486079	0.00972691
comp16568_c0	comp81776_c0	-0.995126	0.00487356	0.00972691
comp30102_c0	comp28404_c1	0.995123	0.00487678	0.00972691
comp23085_c1	comp25253_c0	0.995122	0.00487757	0.00972691
comp28999_c0	comp30578_c0	0.995121	0.00487862	0.00972691
comp29127_c0	comp33696_c0	-0.995117	0.00488341	0.00972691
comp35317_c0	comp16892_c0	-0.995107	0.00489274	0.00972691
comp13217_c0	comp24592_c0	-0.995107	0.00489339	0.00972691
comp33564_c0	comp34544_c0	-0.995101	0.00489905	0.00972691
comp23445_c0	comp23748_c0	-0.995099	0.00490122	0.00972691
comp24703_c0	comp25263_c0	-0.995093	0.00490724	0.00972691
comp32270_c4	comp12915_c0	0.99509	0.0049095	0.00972691
comp30909_c3	comp13639_c0	0.99509	0.00490993	0.00972691
comp23227_c0	comp12898_c0	-0.995075	0.00492478	0.00972691
comp25578_c2	comp25397_c0	0.995068	0.00493221	0.00972691
comp28999_c0	comp17926_c0	0.995062	0.00493822	0.00972691
comp23085_c1	comp29798_c0	0.995059	0.00494062	0.00972691
comp24089_c0	comp25654_c0	-0.995058	0.00494213	0.00972691
comp61810_c0	comp33696_c0	-0.995051	0.00494865	0.00972691
comp28948_c0	comp42683_c0	0.995051	0.00494901	0.00972691
comp21850_c0	comp30578_c0	0.995045	0.004955	0.00972691
comp29475_c1	comp30578_c0	0.99504	0.00495974	0.00972691
comp25416_c1	comp31938_c0	-0.995039	0.00496143	0.00972691
comp31708_c0	comp25263_c0	-0.995036	0.00496445	0.00972691
comp30459_c0	comp27574_c0	0.99503	0.0049697	0.00972691
comp30039_c0	comp29894_c4	0.995029	0.00497086	0.00972691
comp16425_c0	comp20627_c0	-0.995022	0.00497771	0.00972691
comp30459_c0	comp18674_c0	-0.995022	0.0049784	0.00972691
comp22697_c0	comp17926_c0	0.995017	0.00498334	0.00972691
comp26843_c0	comp16425_c0	0.995011	0.00498903	0.00972691
comp31938_c0	comp34057_c0	0.995007	0.00499308	0.00972691
comp13409_c1	comp13639_c0	0.995001	0.00499871	0.00972691
comp32652_c1	comp38913_c0	-0.994995	0.00500463	0.00972691
comp16956_c0	comp16968_c1	0.994993	0.00500652	0.00972691
comp17296_c0	comp13114_c0	0.994984	0.00501577	0.00972691
comp24089_c0	comp30039_c0	0.99498	0.00502043	0.00972691
comp23085_c1	comp12685_c0	0.994967	0.00503253	0.00972691
comp30155_c0	comp25654_c0	-0.994965	0.00503505	0.00972691
comp17047_c1	comp29127_c0	-0.994959	0.00504061	0.00972691
comp13129_c0	comp32688_c0	0.994956	0.00504389	0.00972691
comp24573_c0	comp16956_c0	0.994955	0.00504486	0.00972691
comp14516_c0	comp30791_c0	0.994951	0.00504889	0.00972691
comp22843_c0	comp2057_c0	-0.994949	0.00505051	0.00972691
comp16425_c0	comp28931_c0	0.994945	0.00505511	0.00972691
comp30909_c3	comp31385_c0	-0.994937	0.00506262	0.00972691
comp28426_c0	comp27414_c0	-0.994936	0.00506432	0.00972691
comp18284_c0	comp12685_c1	0.994933	0.00506725	0.00972691
comp29798_c0	comp34501_c0	0.994931	0.00506939	0.00972691
comp13217_c0	comp30791_c0	0.994928	0.0050718	0.00972691
comp17047_c2	comp13095_c0	0.994924	0.00507609	0.00972691
comp31157_c0	comp35502_c0	0.99492	0.00507978	0.00972691
comp33102_c0	comp34666_c0	0.994919	0.00508053	0.00972691
comp68547_c0	comp12430_c0	0.994917	0.00508263	0.00972691
comp27909_c0	comp27574_c0	0.994914	0.00508554	0.00972691
comp34050_c0	comp26843_c0	0.994899	0.00510149	0.00972691
comp16956_c0	comp4333_c0	0.994896	0.0051043	0.00972691
comp32652_c1	comp23600_c2	0.994885	0.00511501	0.00972691
comp28931_c0	comp31157_c1	0.994884	0.00511597	0.00972691
comp32270_c4	comp19906_c0	0.994883	0.00511693	0.00972691
comp29798_c0	comp34544_c0	0.99488	0.00512033	0.00972691
comp39231_c0	comp17721_c0	-0.994879	0.00512142	0.00972691
comp18284_c0	comp16551_c0	-0.994867	0.00513313	0.00972691
comp24089_c0	comp25012_c0	0.994866	0.00513373	0.00972691
comp27414_c0	comp29348_c1	0.994866	0.00513433	0.00972691
comp22843_c0	comp35398_c0	0.994863	0.00513654	0.00972691
comp34848_c0	comp24111_c1	0.994857	0.00514254	0.00972691
comp13002_c0	comp12898_c0	-0.994853	0.00514742	0.00972691
comp25779_c0	comp12987_c0	-0.99485	0.00515039	0.00972691
comp25416_c1	comp33796_c0	-0.994844	0.00515614	0.00972691
comp17517_c0	comp16456_c1	0.994841	0.00515903	0.00972691
comp30039_c0	comp13095_c0	0.994841	0.00515925	0.00972691
comp32652_c0	comp26843_c0	0.994835	0.00516457	0.00972691
comp32635_c0	comp31420_c2	0.994829	0.00517109	0.00972691
comp30102_c0	comp15504_c0	0.994827	0.00517269	0.00972691
comp25397_c0	comp42769_c0	0.994826	0.00517385	0.00972691
comp28666_c0	comp12685_c0	-0.994826	0.00517404	0.00972691
comp13356_c0	comp13409_c0	-0.994825	0.00517536	0.00972691
comp16804_c0	comp27414_c1	0.994821	0.00517931	0.00972691
comp17362_c0	comp24573_c0	0.994812	0.00518849	0.00972691
comp13392_c0	comp15504_c0	0.994805	0.00519478	0.00972691
comp32652_c1	comp12786_c0	0.994804	0.00519585	0.00972691
comp24842_c0	comp26853_c0	-0.994803	0.00519735	0.00972691
comp31498_c6	comp20411_c0	0.99479	0.00521049	0.00972691
comp25754_c1	comp13095_c0	0.994787	0.00521279	0.00972691
comp30039_c0	comp25654_c0	-0.994787	0.00521344	0.00972691
comp32079_c0	comp34352_c0	0.994785	0.00521534	0.00972691
comp13802_c0	comp31341_c0	0.994784	0.00521554	0.00972691
comp24973_c0	comp25253_c0	-0.994778	0.00522233	0.00972691
comp28963_c0	comp36574_c0	-0.994773	0.00522717	0.00972691
comp21028_c0	comp18674_c0	0.994773	0.00522743	0.00972691
comp13111_c0	comp27574_c0	0.994772	0.00522822	0.00972691
comp17517_c0	comp31831_c0	-0.994769	0.0052306	0.00972691
comp28545_c0	comp33648_c0	0.994767	0.00523319	0.00972691
comp28404_c1	comp25253_c0	0.994767	0.0052334	0.00972691
comp33657_c0	comp12898_c0	-0.994766	0.00523389	0.00972691
comp15540_c0	comp27889_c0	0.994764	0.0052356	0.00972691
comp34669_c0	comp33648_c0	0.994759	0.00524089	0.00972691
comp40338_c0	comp12430_c0	0.994758	0.00524231	0.00972691
comp28343_c0	comp31385_c0	-0.994756	0.00524388	0.00972691
comp23941_c0	comp24111_c1	0.994755	0.00524475	0.00972691
comp29798_c0	comp20411_c0	0.994755	0.0052451	0.00972691
comp33572_c0	comp34574_c0	0.994752	0.00524769	0.00972691
comp12685_c0	comp30183_c0	-0.994752	0.00524849	0.00972691
comp28963_c0	comp17039_c0	0.99475	0.00524957	0.00972691
comp19739_c0	comp18674_c0	0.99475	0.00525007	0.00972691
comp25779_c0	comp23445_c0	-0.994736	0.00526378	0.00972691
comp19589_c0	comp25833_c0	0.99471	0.00528987	0.00972691
comp16545_c0	comp33694_c0	0.994704	0.00529563	0.00972691
comp24703_c0	comp42769_c0	-0.9947	0.00529978	0.00972691
comp14046_c0	comp39231_c0	-0.9947	0.00529981	0.00972691
comp68547_c0	comp33736_c0	-0.994692	0.00530841	0.00972691
comp26285_c0	comp33830_c0	0.994691	0.00530871	0.00972691
comp30578_c0	comp13114_c0	0.99469	0.0053099	0.00972691
comp13217_c0	comp31050_c7	0.994688	0.00531154	0.00972691
comp17926_c0	comp42683_c0	0.994688	0.00531162	0.00972691
comp81776_c0	comp31255_c0	-0.994688	0.0053124	0.00972691
comp28999_c0	comp42683_c0	0.994686	0.00531381	0.00972691
comp32270_c5	comp42683_c0	0.994682	0.00531819	0.00972691
comp12782_c0	comp16193_c0	0.994681	0.00531855	0.00972691
comp28999_c0	comp32499_c0	0.99468	0.00531955	0.00972691
comp23941_c0	comp13392_c0	-0.99467	0.00532991	0.00972691
comp25833_c0	comp31708_c0	-0.994664	0.00533592	0.00972691
comp26972_c0	comp31157_c1	0.994664	0.00533608	0.00972691
comp34050_c0	comp33654_c0	0.994659	0.00534144	0.00972691
comp19739_c0	comp43781_c0	0.994658	0.00534204	0.00972691
comp61810_c0	comp43781_c0	0.994658	0.00534209	0.00972691
comp37405_c0	comp13094_c0	-0.994658	0.00534219	0.00972691
comp28483_c1	comp32499_c0	0.994658	0.00534245	0.00972691
comp16892_c0	comp17039_c0	-0.994655	0.00534477	0.00972691
comp17517_c0	comp15504_c0	-0.994654	0.0053458	0.00972691
comp33929_c0	comp34544_c0	-0.994653	0.00534651	0.00972691
comp23085_c1	comp40338_c0	0.994653	0.00534734	0.00972691
comp31157_c1	comp27089_c0	0.994652	0.00534831	0.00972691
comp27089_c0	comp23600_c2	0.99465	0.00535048	0.00972691
comp31683_c0	comp28483_c1	0.994643	0.0053574	0.00972691
comp29798_c0	comp12685_c0	0.99464	0.00535991	0.00972691
comp28047_c0	comp12834_c0	-0.99464	0.00536017	0.00972691
comp145608_c0	comp33648_c0	0.994637	0.00536348	0.00972691
comp23941_c0	comp25263_c0	-0.994635	0.00536463	0.00972691
comp25416_c1	comp34057_c0	-0.994631	0.00536901	0.00972691
comp23227_c0	comp35317_c0	0.994628	0.00537243	0.00972691
comp31077_c3	comp32451_c1	0.994621	0.00537862	0.00972691
comp28545_c0	comp145608_c0	0.994614	0.0053858	0.00972691
comp28952_c1	comp29673_c0	0.994614	0.00538639	0.00972691
comp16787_c0	comp34795_c0	0.99461	0.00539018	0.00972691
comp28128_c0	comp27909_c0	0.994604	0.0053959	0.00972691
comp34057_c0	comp27574_c0	0.994603	0.00539668	0.00972691
comp28952_c1	comp33648_c0	0.994601	0.00539861	0.00972691
comp25416_c1	comp12898_c0	0.9946	0.00539979	0.00972691
comp23085_c1	comp16956_c0	0.994598	0.00540187	0.00972691
comp23514_c0	comp34057_c0	0.994596	0.00540397	0.00972691
comp13095_c0	comp32323_c0	0.994586	0.00541387	0.00972691
comp41650_c0	comp13094_c0	0.994583	0.0054174	0.00972691
comp30459_c0	comp26569_c0	0.994582	0.0054183	0.00972691
comp29279_c0	comp30578_c0	0.994579	0.00542081	0.00972691
comp25397_c0	comp32688_c0	-0.994578	0.00542155	0.00972691
comp16568_c0	comp25397_c0	-0.994574	0.00542554	0.00972691
comp29282_c0	comp34574_c0	0.994568	0.00543235	0.00972691
comp26285_c0	comp34079_c0	-0.994562	0.00543847	0.00972691
comp30102_c0	comp16568_c0	-0.994554	0.00544636	0.00972691
comp20627_c0	comp12786_c0	-0.994554	0.00544637	0.00972691
comp23227_c0	comp29282_c0	0.994554	0.00544642	0.00972691
comp24592_c0	comp30578_c0	-0.994553	0.00544692	0.00972691
comp32514_c0	comp13217_c0	0.994543	0.00545695	0.00972691
comp23617_c0	comp22471_c0	-0.994538	0.00546234	0.00972691
comp30039_c0	comp13090_c0	0.994536	0.00546407	0.00972691
comp21028_c0	comp39023_c0	0.994535	0.00546512	0.00972691
comp16975_c0	comp23893_c0	0.994531	0.00546914	0.00972691
comp30909_c3	comp23893_c0	-0.994518	0.00548247	0.00972691
comp33648_c0	comp12786_c0	0.994508	0.00549214	0.00972691
comp17047_c2	comp33554_c0	0.994504	0.00549598	0.00972691
comp12405_c0	comp19826_c0	0.994504	0.00549615	0.00972691
comp17517_c0	comp16193_c0	-0.994503	0.00549698	0.00972691
comp16787_c0	comp20627_c0	-0.994501	0.00549921	0.00972691
comp30144_c3	comp33657_c0	0.994494	0.00550623	0.00972691
comp34057_c0	comp26569_c0	0.994486	0.00551432	0.00972691
comp12685_c1	comp16956_c0	0.994485	0.00551464	0.00972691
comp28126_c0	comp17495_c0	0.99448	0.00551955	0.00972691
comp26285_c0	comp28636_c0	-0.994479	0.00552074	0.00972691
comp29842_c1	comp32323_c0	0.994477	0.00552313	0.00972691
comp34501_c0	comp25578_c2	0.994472	0.00552813	0.00972691
comp13802_c0	comp31175_c0	0.99447	0.00553005	0.00972691
comp31498_c6	comp43781_c0	0.994464	0.00553649	0.00972691
comp34848_c0	comp33929_c0	0.994462	0.00553843	0.00972691
comp26569_c0	comp27909_c0	0.994456	0.00554376	0.00972691
comp31683_c0	comp13217_c0	0.994448	0.00555189	0.00972691
comp40093_c0	comp16354_c0	0.994443	0.00555651	0.00972691
comp32157_c0	comp20394_c0	0.994441	0.00555928	0.00972691
comp23844_c0	comp23748_c0	-0.994434	0.00556616	0.00972691
comp28999_c0	comp28948_c0	0.994433	0.00556657	0.00972691
comp30102_c0	comp23941_c0	-0.994433	0.00556716	0.00972691
comp13129_c0	comp24111_c1	0.994431	0.00556888	0.00972691
comp24703_c0	comp24111_c1	0.99443	0.00557027	0.00972691
comp26797_c0	comp20411_c0	0.994421	0.00557939	0.00972691
comp30102_c0	comp16956_c0	0.994416	0.00558447	0.00972691
comp33572_c0	comp41650_c0	0.994413	0.00558665	0.00972691
comp4333_c0	comp28636_c0	0.994411	0.00558886	0.00972691
comp12685_c1	comp33696_c0	-0.994406	0.00559391	0.00972691
comp28963_c0	comp27909_c0	0.994402	0.00559814	0.00972691
comp61810_c0	comp39023_c0	0.9944	0.00559964	0.00972691
comp30183_c0	comp12430_c0	-0.994395	0.00560497	0.00972691
comp31708_c0	comp32688_c0	0.994393	0.00560677	0.00972691
comp26569_c0	comp13111_c0	0.994391	0.00560883	0.00972691
comp16568_c0	comp16456_c1	0.994381	0.00561929	0.00972691
comp28483_c1	comp17296_c0	0.994379	0.00562093	0.00972691
comp13094_c0	comp25654_c0	-0.994379	0.00562145	0.00972691
comp34501_c0	comp32688_c0	-0.994377	0.00562344	0.00972691
comp29894_c4	comp13090_c0	0.994376	0.00562375	0.00972691
comp16551_c0	comp33696_c0	0.994372	0.00562796	0.00972691
comp16787_c0	comp12786_c0	0.994372	0.00562841	0.00972691
comp38913_c0	comp14560_c0	0.994371	0.0056292	0.00972691
comp17495_c0	comp31157_c1	-0.994366	0.00563412	0.00972691
comp145608_c0	comp16981_c0	0.994361	0.00563893	0.00972691
comp29127_c0	comp29894_c4	-0.994358	0.00564209	0.00972691
comp32270_c4	comp31050_c7	0.994358	0.00564241	0.00972691
comp25076_c0	comp14686_c0	0.994353	0.00564658	0.00972691
comp17517_c0	comp13392_c0	-0.994353	0.00564694	0.00972691
comp32824_c0	comp31050_c7	0.994353	0.00564722	0.00972691
comp31708_c0	comp25578_c2	-0.994351	0.00564894	0.00972691
comp30039_c0	comp33796_c0	0.99435	0.00565026	0.00972691
comp33804_c0	comp23748_c0	-0.994349	0.00565123	0.00972691
comp30459_c0	comp39023_c0	-0.994345	0.00565469	0.00972691
comp25613_c0	comp28483_c1	0.99434	0.00565961	0.00972691
comp16425_c0	comp27089_c0	0.99434	0.00565977	0.00972691
comp34669_c0	comp30830_c0	0.994337	0.00566269	0.00972691
comp30144_c3	comp16425_c0	0.994331	0.00566929	0.00972691
comp13217_c0	comp13881_c0	0.99433	0.00567047	0.00972691
comp19826_c0	comp31683_c0	0.994329	0.0056709	0.00972691
comp14686_c0	comp27909_c0	-0.994326	0.00567422	0.00972691
comp33554_c0	comp34352_c0	0.994323	0.00567728	0.00972691
comp31423_c0	comp24842_c0	-0.994323	0.0056774	0.00972691
comp28636_c0	comp21733_c0	-0.994322	0.00567785	0.00972691
comp32652_c0	comp35317_c0	0.994316	0.00568443	0.00972691
comp16425_c0	comp26569_c0	0.994313	0.00568695	0.00972691
comp16456_c1	comp31831_c0	-0.994309	0.00569094	0.00972691
comp18284_c0	comp28636_c0	0.994308	0.00569204	0.00972691
comp33674_c0	comp16193_c0	-0.9943	0.00570037	0.00972691
comp30039_c0	comp41650_c0	0.994298	0.00570164	0.00972691
comp25006_c0	comp22453_c0	0.994296	0.00570413	0.00972691
comp33657_c0	comp27909_c0	0.994289	0.0057106	0.00972691
comp13002_c0	comp28963_c0	0.994286	0.0057138	0.00972691
comp24881_c0	comp21697_c1	0.994282	0.00571849	0.00972691
comp26411_c0	comp29386_c0	-0.994278	0.00572219	0.00972691
comp16787_c0	comp38913_c0	-0.994274	0.00572554	0.00972691
comp30459_c0	comp12898_c0	-0.994274	0.00572616	0.00972691
comp28404_c0	comp42769_c0	0.994274	0.00572622	0.00972691
comp40338_c0	comp28210_c0	0.994272	0.00572783	0.00972691
comp23941_c0	comp42769_c0	-0.994267	0.00573268	0.00972691
comp23538_c0	comp19129_c0	0.994264	0.00573583	0.00972691
comp30102_c0	comp28666_c0	-0.994263	0.00573687	0.00972691
comp19906_c0	comp35502_c0	0.994261	0.00573892	0.00972691
comp34079_c0	comp33674_c0	-0.994259	0.00574061	0.00972691
comp32652_c0	comp23600_c2	0.994258	0.00574185	0.00972691
comp19826_c0	comp16856_c0	0.994257	0.00574304	0.00972691
comp17047_c2	comp31158_c0	0.994255	0.00574468	0.00972691
comp25076_c0	comp28943_c0	-0.994255	0.00574501	0.00972691
comp13392_c0	comp16956_c0	0.994254	0.00574617	0.00972691
comp33819_c0	comp15300_c0	-0.994253	0.00574726	0.00972691
comp30183_c0	comp19176_c0	-0.99425	0.0057497	0.00972691
comp31708_c0	comp16238_c0	0.994248	0.00575242	0.00972691
comp28545_c0	comp28931_c0	0.994242	0.00575822	0.00972691
comp16787_c0	comp23600_c2	0.994238	0.00576201	0.00972691
comp34669_c0	comp16425_c0	0.994232	0.00576786	0.00972691
comp32652_c1	comp31077_c3	0.994227	0.00577288	0.00972691
comp17431_c1	comp16804_c0	-0.994223	0.00577662	0.00972691
comp25397_c0	comp33674_c0	-0.994221	0.00577932	0.00972691
comp31498_c6	comp25076_c0	0.99422	0.00578001	0.00972691
comp40338_c0	comp33554_c0	-0.994215	0.00578459	0.00972691
comp68547_c0	comp27909_c0	-0.994213	0.00578704	0.00972691
comp28666_c0	comp30183_c0	0.994199	0.00580067	0.00972691
comp14516_c0	comp39251_c0	0.994194	0.00580574	0.00972691
comp21850_c0	comp17296_c0	0.994193	0.005807	0.00972691
comp29475_c1	comp17296_c0	0.994193	0.00580746	0.00972691
comp25012_c0	comp17039_c0	0.994186	0.00581392	0.00972691
comp28404_c0	comp31255_c0	-0.994184	0.00581557	0.00972691
comp13802_c0	comp24127_c0	0.994168	0.00583249	0.00972691
comp28404_c1	comp24573_c0	0.994165	0.0058348	0.00972691
comp28404_c0	comp25263_c0	0.994162	0.00583824	0.00972691
comp19739_c0	comp32323_c0	-0.994149	0.00585148	0.00972691
comp29673_c0	comp30155_c0	0.994147	0.00585321	0.00972691
comp31130_c3	comp27909_c3	0.994146	0.00585395	0.00972691
comp33736_c0	comp43781_c0	-0.994141	0.00585874	0.00972691
comp29894_c4	comp31938_c0	0.994141	0.00585917	0.00972691
comp25263_c0	comp25397_c0	0.994137	0.00586281	0.00972691
comp31098_c0	comp22285_c0	0.994135	0.00586539	0.00972691
comp30039_c0	comp28128_c0	0.994134	0.00586604	0.00972691
comp28210_c0	comp14016_c1	0.994132	0.00586778	0.00972691
comp17039_c0	comp17779_c0	0.99413	0.00586971	0.00972691
comp22697_c0	comp28948_c0	0.994128	0.00587169	0.00972691
comp28047_c0	comp31050_c7	0.994128	0.00587212	0.00972691
comp25578_c2	comp13392_c0	0.994126	0.00587373	0.00972691
comp26797_c0	comp16956_c0	0.994123	0.00587737	0.00972691
comp13409_c1	comp34326_c0	-0.994118	0.00588237	0.00972691
comp26285_c0	comp17362_c0	-0.994114	0.00588568	0.00972691
comp29842_c1	comp18674_c0	-0.99411	0.0058902	0.00972691
comp25482_c1	comp25654_c1	-0.994108	0.00589155	0.00972691
comp15504_c0	comp33830_c0	-0.9941	0.00590038	0.00972691
comp30039_c0	comp37405_c0	-0.994099	0.00590101	0.00972691
comp28417_c0	comp33804_c0	0.994092	0.00590819	0.00972691
comp30144_c3	comp35142_c0	0.994087	0.00591275	0.00972691
comp32344_c1	comp28636_c0	-0.994086	0.00591399	0.00972691
comp16787_c0	comp17296_c0	0.99408	0.00592001	0.00972691
comp16551_c0	comp16956_c0	-0.994072	0.00592769	0.00972691
comp22471_c0	comp33564_c0	-0.994072	0.00592785	0.00972691
comp27089_c0	comp28546_c0	0.994066	0.0059343	0.00972691
comp33796_c0	comp21028_c0	-0.994062	0.00593822	0.00972691
comp16079_c0	comp34795_c0	0.99406	0.0059397	0.00972691
comp4333_c0	comp21733_c0	-0.99406	0.0059405	0.00972691
comp30039_c0	comp14016_c1	-0.994059	0.0059405	0.00972691
comp31098_c0	comp23281_c1	0.994055	0.00594521	0.00972691
comp32688_c0	comp33674_c0	0.994052	0.00594803	0.00972691
comp19739_c0	comp28943_c0	-0.994051	0.00594915	0.00972691
comp12685_c1	comp20411_c0	0.994047	0.00595274	0.00972691
comp27089_c0	comp17014_c1	0.994044	0.0059556	0.00972691
comp28417_c0	comp17349_c0	0.994044	0.00595572	0.00972691
comp33572_c0	comp37405_c0	-0.994034	0.00596587	0.00972691
comp28666_c0	comp33564_c0	0.994029	0.00597098	0.00972691
comp26285_c0	comp16956_c0	-0.994026	0.00597388	0.00972691
comp13129_c0	comp31255_c0	0.994024	0.00597591	0.00972691
comp16975_c0	comp17721_c0	-0.994019	0.00598061	0.00972691
comp40338_c0	comp12685_c0	0.994016	0.00598366	0.00972691
comp35502_c0	comp30791_c0	0.994015	0.00598531	0.00972691
comp37405_c0	comp34057_c0	-0.994013	0.005987	0.00972691
comp33830_c0	comp16956_c0	-0.994013	0.0059873	0.00972691
comp17362_c0	comp31255_c0	-0.994012	0.00598787	0.00972691
comp13094_c0	comp27909_c3	0.99401	0.00599026	0.00972691
comp25779_c0	comp31098_c0	-0.994	0.00599967	0.00972691
comp21850_c0	comp17926_c0	0.993992	0.00600801	0.00972691
comp17926_c0	comp29475_c1	0.993988	0.00601165	0.00972691
comp29673_c0	comp26569_c0	0.993985	0.00601483	0.00972691
comp19589_c0	comp34288_c0	-0.993983	0.00601746	0.00972691
comp36574_c0	comp23600_c2	-0.993981	0.00601925	0.00972691
comp27909_c3	comp27909_c0	0.993973	0.00602667	0.00972691
comp27909_c0	comp18674_c0	-0.993972	0.00602824	0.00972691
comp12685_c0	comp61810_c0	0.993971	0.00602908	0.00972691
comp25833_c0	comp23844_c0	-0.993966	0.00603386	0.00972691
comp25578_c2	comp12782_c0	0.993963	0.00603693	0.00972691
comp27414_c0	comp33720_c0	0.993961	0.00603898	0.00972691
comp33649_c0	comp34754_c0	0.993961	0.00603943	0.00972691
comp25416_c1	comp28128_c0	-0.993956	0.00604398	0.00972691
comp31255_c0	comp4333_c0	-0.99395	0.00605035	0.00972691
comp34669_c0	comp35317_c0	0.993948	0.00605245	0.00972691
comp26926_c0	comp13323_c2	-0.993939	0.00606064	0.00972691
comp34079_c0	comp91879_c0	0.993939	0.00606088	0.00972691
comp42683_c0	comp16856_c0	0.993937	0.00606283	0.00972691
comp25613_c0	comp29475_c1	0.993936	0.00606447	0.00972691
comp21850_c0	comp25613_c0	0.993933	0.00606731	0.00972691
comp32652_c1	comp34795_c0	0.993931	0.00606897	0.00972691
comp16975_c0	comp13639_c0	-0.993931	0.00606933	0.00972691
comp16975_c0	comp29815_c1	0.993928	0.0060722	0.00972691
comp26207_c1	comp26704_c0	-0.993924	0.00607552	0.00972691
comp16787_c0	comp145608_c0	0.993924	0.00607573	0.00972691
comp25012_c0	comp25654_c1	-0.993923	0.00607669	0.00972691
comp24973_c0	comp34501_c0	-0.993909	0.00609122	0.00972691
comp16425_c0	comp27574_c0	0.993905	0.0060954	0.00972691
comp24089_c0	comp41650_c0	0.993902	0.00609802	0.00972691
comp28948_c0	comp29123_c0	0.993897	0.00610282	0.00972691
comp33572_c0	comp13094_c0	0.99389	0.00610952	0.00972691
comp31498_c6	comp16956_c0	0.993887	0.00611311	0.00972691
comp22285_c0	comp33685_c0	0.993886	0.0061144	0.00972691
comp17362_c0	comp15504_c0	0.993882	0.0061176	0.00972691
comp13658_c0	comp28126_c0	-0.993876	0.00612357	0.00972691
comp29842_c1	comp29127_c0	-0.993874	0.00612614	0.00972691
comp32635_c0	comp28999_c0	0.993869	0.0061311	0.00972691
comp34079_c0	comp4333_c0	0.99386	0.00613964	0.00972691
comp13881_c0	comp12464_c0	0.99385	0.00615032	0.00972691
comp17431_c0	comp16804_c0	-0.99385	0.00615042	0.00972691
comp12405_c0	comp28483_c1	0.993844	0.00615577	0.00972691
comp31498_c6	comp16968_c1	0.993837	0.0061633	0.00972691
comp30459_c0	comp33657_c0	0.993836	0.00616434	0.00972691
comp30459_c0	comp33572_c0	0.99382	0.00617957	0.00972691
comp13094_c0	comp28943_c0	0.993819	0.0061814	0.00972691
comp21028_c0	comp43781_c0	0.993819	0.00618141	0.00972691
comp31157_c1	comp17296_c0	0.993818	0.00618178	0.00972691
comp25416_c1	comp33572_c0	-0.993812	0.00618789	0.00972691
comp26797_c0	comp31831_c0	0.99381	0.00619025	0.00972691
comp24703_c0	comp13392_c0	-0.993808	0.00619239	0.00972691
comp20394_c0	comp28943_c0	-0.993793	0.00620741	0.00972691
comp12464_c0	comp14516_c0	0.993792	0.00620827	0.00972691
comp27514_c0	comp16238_c0	-0.993791	0.00620879	0.00972691
comp34326_c0	comp13639_c0	-0.993784	0.0062157	0.00972691
comp25012_c0	comp12898_c0	-0.993783	0.0062168	0.00972691
comp32549_c2	comp21697_c1	-0.993781	0.00621897	0.00972691
comp30830_c0	comp34574_c0	0.99378	0.00622037	0.00972691
comp30102_c0	comp17517_c0	-0.993776	0.00622423	0.00972691
comp17431_c0	comp13323_c0	-0.993768	0.00623184	0.00972691
comp29673_c0	comp33657_c0	0.993768	0.00623206	0.00972691
comp16892_c0	comp12898_c0	0.993768	0.00623232	0.00972691
comp12685_c0	comp33830_c0	-0.99376	0.00623993	0.00972691
comp23085_c1	comp33564_c0	-0.993758	0.00624225	0.00972691
comp30459_c0	comp21028_c0	-0.993755	0.0062446	0.00972691
comp25416_c1	comp29894_c4	-0.993754	0.00624647	0.00972691
comp28963_c0	comp27574_c0	0.993739	0.00626131	0.00972691
comp23227_c0	comp13111_c0	0.993737	0.00626326	0.00972691
comp17047_c1	comp22471_c0	-0.993735	0.00626516	0.00972691
comp31341_c2	comp21697_c1	-0.993731	0.0062694	0.00972691
comp32652_c1	comp17296_c0	0.993729	0.00627149	0.00972691
comp24842_c0	comp15300_c0	0.993727	0.00627322	0.00972691
comp32079_c0	comp31158_c0	0.993725	0.00627465	0.00972691
comp30123_c0	comp31708_c0	-0.993722	0.00627775	0.00972691
comp27514_c0	comp31385_c0	-0.993717	0.00628318	0.00972691
comp34326_c0	comp12987_c0	0.993713	0.00628651	0.00972691
comp16568_c0	comp24573_c0	-0.993709	0.00629054	0.00972691
comp15540_c0	comp26704_c0	-0.993709	0.00629106	0.00972691
comp31158_c0	comp27909_c3	0.993706	0.00629407	0.00972691
comp12685_c0	comp12782_c0	0.993705	0.00629531	0.00972691
comp31498_c6	comp32344_c1	-0.99369	0.00630999	0.00972691
comp15504_c0	comp21733_c0	-0.99369	0.00631002	0.00972691
comp23085_c1	comp13129_c0	-0.993684	0.00631623	0.00972691
comp20394_c0	comp33736_c0	-0.993683	0.00631669	0.00972691
comp61810_c0	comp18674_c0	0.993683	0.00631692	0.00972691
comp16551_c0	comp20411_c0	-0.99368	0.00631954	0.00972691
comp26853_c0	comp33685_c0	0.993676	0.00632387	0.00972691
comp29798_c0	comp28404_c1	0.993674	0.00632556	0.00972691
comp1558_c0	comp17296_c0	0.993673	0.00632673	0.00972691
comp16787_c0	comp31077_c3	0.993671	0.00632897	0.00972691
comp29798_c0	comp25578_c2	0.99367	0.00633034	0.00972691
comp23941_c0	comp24573_c0	-0.993667	0.00633261	0.00972691
comp32824_c0	comp30791_c0	0.993664	0.00633616	0.00972691
comp32499_c0	comp35502_c0	0.993662	0.00633809	0.00972691
comp33572_c0	comp25482_c1	0.993659	0.00634139	0.00972691
comp30459_c0	comp34057_c0	0.993654	0.00634583	0.00972691
comp34079_c0	comp24954_c1	-0.993653	0.00634651	0.00972691
comp32635_c0	comp145608_c0	0.993651	0.0063494	0.00972691
comp34754_c0	comp16975_c0	0.993645	0.00635533	0.00972691
comp35398_c0	comp31385_c0	0.993644	0.00635619	0.00972691
comp28999_c0	comp33654_c0	0.993634	0.00636628	0.00972691
comp20394_c0	comp33783_c0	-0.993629	0.00637057	0.00972691
comp18284_c0	comp26285_c0	-0.993628	0.00637155	0.00972691
comp35317_c0	comp38913_c0	-0.993624	0.00637591	0.00972691
comp24089_c0	comp33657_c0	0.993621	0.00637871	0.00972691
comp32635_c0	comp34050_c0	0.993619	0.00638097	0.00972691
comp23281_c1	comp33685_c0	0.993613	0.0063866	0.00972691
comp68547_c0	comp30459_c0	-0.993612	0.00638793	0.00972691
comp33564_c0	comp25253_c0	-0.993612	0.00638806	0.00972691
comp13094_c0	comp32323_c0	0.993611	0.00638887	0.00972691
comp25012_c0	comp13095_c0	0.993602	0.00639755	0.00972691
comp29842_c1	comp28963_c0	0.993599	0.0064006	0.00972691
comp12685_c0	comp81776_c0	0.99359	0.00640963	0.00972691
comp28952_c1	comp32451_c1	0.993584	0.0064156	0.00972691
comp30909_c3	comp34754_c0	-0.993584	0.00641573	0.00972691
comp28666_c0	comp13392_c0	-0.993582	0.00641806	0.00972691
comp13094_c0	comp12898_c0	-0.993581	0.00641859	0.00972691
comp17047_c0	comp37344_c0	0.993576	0.00642416	0.00972691
comp16892_c0	comp25654_c0	0.993574	0.00642648	0.00972691
comp18284_c0	comp23184_c1	0.993572	0.00642845	0.00972691
comp17362_c0	comp16456_c1	-0.993569	0.00643096	0.00972691
comp19589_c0	comp26116_c0	0.993568	0.00643242	0.00972691
comp16804_c0	comp33694_c0	0.993567	0.00643266	0.00972691
comp22697_c0	comp31050_c7	0.993564	0.00643553	0.00972691
comp16568_c0	comp23844_c0	0.99356	0.00644002	0.00972691
comp19906_c0	comp14516_c0	0.993557	0.00644349	0.00972691
comp32652_c0	comp33648_c0	0.993553	0.00644687	0.00972691
comp29842_c1	comp39023_c0	-0.993537	0.00646281	0.00972691
comp30102_c0	comp24703_c0	-0.993537	0.0064632	0.00972691
comp28404_c1	comp26797_c0	0.993535	0.00646497	0.00972691
comp32652_c1	comp31157_c1	0.993531	0.00646924	0.00972691
comp41650_c0	comp34057_c0	0.993524	0.00647571	0.00972691
comp28666_c0	comp16956_c0	-0.993524	0.00647635	0.00972691
comp33783_c0	comp43781_c0	-0.993523	0.00647662	0.00972691
comp28999_c0	comp31420_c2	0.993522	0.00647822	0.00972691
comp30123_c0	comp40093_c0	0.993515	0.00648492	0.00972691
comp32635_c0	comp31157_c1	0.993514	0.00648571	0.00972691
comp17047_c1	comp14016_c1	-0.993513	0.00648711	0.00972691
comp33561_c0	comp31341_c2	0.99351	0.00648997	0.00972691
comp28963_c0	comp26569_c0	0.993509	0.00649059	0.00972691
comp21028_c0	comp16456_c0	-0.993509	0.00649076	0.00972691
comp32079_c0	comp24963_c0	0.993498	0.00650167	0.00972691
comp16892_c0	comp27089_c0	-0.993498	0.00650231	0.00972691
comp33720_c0	comp33694_c0	0.993498	0.00650236	0.00972691
comp40338_c0	comp25076_c0	0.993496	0.00650393	0.00972691
comp14046_c0	comp28417_c0	-0.993495	0.00650454	0.00972691
comp30123_c0	comp25397_c0	0.993494	0.00650648	0.00972691
comp29127_c0	comp25076_c0	0.993492	0.00650754	0.00972691
comp13042_c0	comp26853_c0	-0.993492	0.00650779	0.00972691
comp23514_c0	comp21028_c0	-0.99349	0.00651045	0.00972691
comp29673_c0	comp27574_c0	0.993486	0.00651363	0.00972691
comp20394_c0	comp16831_c0	-0.993486	0.00651384	0.00972691
comp23085_c1	comp34501_c0	0.993482	0.00651752	0.00972691
comp33554_c0	comp31158_c0	0.993476	0.00652385	0.00972691
comp32270_c4	comp13881_c0	0.993461	0.00653918	0.00972691
comp30144_c3	comp25654_c0	-0.993455	0.00654482	0.00972691
comp30102_c0	comp25578_c2	0.993448	0.00655168	0.00972691
comp21850_c0	comp28948_c0	0.993445	0.00655509	0.00972691
comp28948_c0	comp29475_c1	0.993441	0.00655922	0.00972691
comp32451_c1	comp23600_c2	0.993438	0.00656157	0.00972691
comp13129_c0	comp17362_c0	-0.993438	0.00656232	0.00972691
comp16568_c0	comp42769_c0	-0.993438	0.00656244	0.00972691
comp16354_c0	comp30414_c0	-0.993437	0.00656264	0.00972691
comp17047_c2	comp22471_c0	-0.993433	0.006567	0.00972691
comp81776_c0	comp33830_c0	-0.993432	0.00656834	0.00972691
comp30144_c3	comp30830_c0	0.99343	0.00657043	0.00972691
comp28952_c1	comp28545_c0	0.993429	0.00657063	0.00972691
comp17047_c1	comp40338_c0	-0.993429	0.00657137	0.00972691
comp17431_c1	comp31341_c2	-0.993424	0.00657638	0.00972691
comp25416_c1	comp18674_c0	0.993422	0.00657756	0.00972691
comp36574_c0	comp31077_c3	-0.993421	0.00657893	0.00972691
comp25779_c0	comp27514_c0	0.993419	0.0065813	0.00972691
comp24089_c0	comp37405_c0	-0.993418	0.00658231	0.00972691
comp17517_c0	comp32688_c0	0.993418	0.00658233	0.00972691
comp13323_c0	comp21697_c1	-0.993417	0.00658322	0.00972691
comp31938_c0	comp43781_c0	-0.993412	0.00658832	0.00972691
comp17517_c0	comp31255_c0	0.993411	0.00658917	0.00972691
comp33572_c0	comp30144_c3	0.993404	0.00659585	0.00972691
comp61810_c0	comp33830_c0	-0.993402	0.00659751	0.00972691
comp32270_c5	comp32499_c0	0.9934	0.00659958	0.00972691
comp27514_c0	comp31423_c0	-0.9934	0.00659979	0.00972691
comp25833_c0	comp33804_c0	-0.993394	0.00660591	0.00972691
comp33654_c0	comp42683_c0	0.993393	0.00660717	0.00972691
comp35398_c0	comp13639_c0	-0.993391	0.00660905	0.00972691
comp32652_c0	comp17296_c0	0.99339	0.00661	0.00972691
comp37344_c0	comp32079_c0	0.993385	0.00661463	0.00972691
comp22285_c0	comp33102_c0	0.993379	0.00662119	0.00972691
comp12405_c0	comp25613_c0	0.993373	0.00662659	0.00972691
comp35398_c0	comp27549_c1	0.993367	0.00663264	0.00972691
comp16568_c0	comp13129_c0	0.993365	0.00663492	0.00972691
comp16354_c0	comp23748_c0	0.993362	0.00663815	0.00972691
comp17517_c0	comp20411_c0	-0.99336	0.00663973	0.00972691
comp22843_c0	comp34754_c0	0.993359	0.0066414	0.00972691
comp31683_c0	comp145608_c0	0.993354	0.00664553	0.00972691
comp16079_c0	comp33648_c0	0.993352	0.00664798	0.00972691
comp34326_c0	comp23893_c0	0.993351	0.00664898	0.00972691
comp32344_c1	comp4333_c0	-0.993338	0.00666158	0.00972691
comp29798_c0	comp25253_c0	0.993336	0.00666439	0.00972691
comp12685_c0	comp16968_c1	0.993333	0.0066668	0.00972691
comp16079_c0	comp31683_c0	0.99333	0.00666985	0.00972691
comp33649_c0	comp17721_c0	-0.993329	0.00667055	0.00972691
comp23085_c1	comp15504_c0	0.993328	0.00667162	0.00972691
comp16568_c0	comp23184_c1	-0.993326	0.00667424	0.00972691
comp145608_c0	comp34795_c0	0.993326	0.0066745	0.00972691
comp17431_c1	comp24881_c0	0.993325	0.00667526	0.00972691
comp31498_c6	comp21733_c0	-0.993324	0.00667556	0.00972691
comp15504_c0	comp91879_c0	0.993323	0.00667715	0.00972691
comp13881_c0	comp39251_c0	0.99332	0.00668033	0.00972691
comp34212_c0	comp31341_c0	0.993319	0.00668058	0.00972691
comp17926_c0	comp19906_c0	0.993315	0.00668542	0.00972691
comp23227_c0	comp28546_c0	0.993313	0.00668651	0.00972691
comp24089_c0	comp36574_c0	-0.993311	0.00668909	0.00972691
comp25416_c1	comp30155_c0	-0.993304	0.00669567	0.00972691
comp12898_c0	comp27574_c0	-0.993303	0.00669685	0.00972691
comp31420_c2	comp28483_c1	0.993296	0.00670385	0.00972691
comp33648_c0	comp16981_c0	0.99329	0.00670979	0.00972691
comp12685_c0	comp24573_c0	0.993285	0.00671468	0.00972691
comp26797_c0	comp32688_c0	-0.993284	0.0067157	0.00972691
comp17926_c0	comp13114_c0	0.993282	0.00671809	0.00972691
comp25416_c1	comp21028_c0	0.993281	0.00671915	0.00972691
comp31938_c0	comp27909_c0	0.993279	0.00672068	0.00972691
comp61810_c0	comp28943_c0	-0.993277	0.00672318	0.00972691
comp68547_c0	comp33696_c0	-0.993276	0.00672367	0.00972691
comp23844_c0	comp16238_c0	0.993273	0.0067273	0.00972691
comp35317_c0	comp1558_c0	0.993266	0.00673389	0.00972691
comp17047_c0	comp34352_c0	0.993261	0.00673935	0.00972691
comp33649_c0	comp39231_c0	0.993257	0.0067429	0.00972691
comp15504_c0	comp32344_c1	-0.993246	0.00675379	0.00972691
comp16551_c0	comp43781_c0	-0.993244	0.00675604	0.00972691
comp27909_c0	comp39023_c0	-0.993235	0.00676487	0.00972691
comp32635_c0	comp19826_c0	0.99323	0.00676954	0.00972691
comp24881_c0	comp16545_c0	-0.993228	0.00677231	0.00972691
comp21850_c1	comp38913_c0	-0.99322	0.00677958	0.00972691
comp27514_c0	comp33649_c0	-0.993215	0.00678503	0.00972691
comp31077_c3	comp33648_c0	0.993214	0.00678608	0.00972691
comp34079_c0	comp17517_c0	-0.993212	0.00678781	0.00972691
comp24963_c0	comp32323_c0	0.993212	0.0067885	0.00972691
comp25613_c0	comp13114_c0	0.993206	0.00679445	0.00972691
comp27414_c1	comp1086_c1	-0.993203	0.00679667	0.00972691
comp42683_c0	comp28483_c1	0.993202	0.00679786	0.00972691
comp32652_c1	comp34669_c0	0.993199	0.00680128	0.00972691
comp34669_c0	comp34795_c0	0.993196	0.00680441	0.00972691
comp30102_c0	comp33929_c0	-0.993195	0.00680485	0.00972691
comp75071_c0	comp17039_c0	0.993192	0.00680844	0.00972691
comp34501_c0	comp31255_c0	-0.993191	0.00680916	0.00972691
comp25754_c1	comp27909_c3	0.993189	0.00681068	0.00972691
comp37344_c0	comp33554_c0	0.993186	0.00681355	0.00972691
comp40093_c0	comp28343_c0	0.993185	0.00681453	0.00972691
comp17926_c0	comp29123_c0	0.993183	0.00681749	0.00972691
comp23445_c0	comp15300_c0	-0.993174	0.00682561	0.00972691
comp28210_c0	comp16551_c0	-0.993172	0.0068281	0.00972691
comp14686_c0	comp24963_c0	-0.993166	0.00683374	0.00972691
comp32499_c0	comp29475_c1	0.993161	0.00683878	0.00972691
comp33929_c0	comp24573_c0	-0.993158	0.00684174	0.00972691
comp21850_c0	comp32499_c0	0.993156	0.00684358	0.00972691
comp29894_c4	comp19739_c0	-0.993151	0.00684941	0.00972691
comp27414_c1	comp17349_c0	0.99315	0.00684975	0.00972691
comp29348_c1	comp37455_c0	0.993141	0.0068592	0.00972691
comp28666_c0	comp33696_c0	0.99314	0.00685972	0.00972691
comp27909_c3	comp32323_c0	0.99314	0.00685975	0.00972691
comp17517_c0	comp24573_c0	-0.993137	0.00686317	0.00972691
comp19826_c0	comp17926_c0	0.99313	0.0068698	0.00972691
comp26843_c0	comp34795_c0	0.99313	0.00686986	0.00972691
comp34050_c0	comp145608_c0	0.993117	0.0068833	0.00972691
comp29127_c0	comp30183_c0	-0.993115	0.00688542	0.00972691
comp30459_c0	comp14686_c0	-0.993114	0.00688645	0.00972691
comp13129_c0	comp12782_c0	-0.993112	0.0068885	0.00972691
comp17779_c0	comp25654_c1	-0.993101	0.00689919	0.00972691
comp12685_c0	comp19739_c0	0.993099	0.00690086	0.00972691
[truncated: 833 more rows]

## Sheet: Profile
Supplemental data set S4. Information of genes involved in co-expression network construction.
AccID	BlastAccID	BlastSymbol	BlastDescription	BlastKeggID	Kcore	Degree	Profile
comp34501_c0	AT3G50060.1	MYB77	myb domain protein 77 \\ Encodes a member of the R2R3 transcription factor gene family. Expressed in response to potassium deprivation and auxin. Involved in lateral root development. Interacts with ARF7 and regulates the expression of some auxin responsive genes. \\ myb domain protein 77 (MYB77); CONTAINS InterPro DOMAIN/s: SANT, DNA-binding (InterPro:IPR001005), Homeodomain-like (InterPro:IPR00…	ath:AT3G50060	16	26	4
comp26285_c0	AT4G04450.1	WRKY42	WRKY family transcription factor \\ member of WRKY Transcription Factor; Group II-b \\ WRKY42; CONTAINS InterPro DOMAIN/s: DNA-binding WRKY (InterPro:IPR003657); BEST Arabidopsis thaliana protein match is: WRKY DNA-binding protein 31 (TAIR:AT4G22070.1); Has 3599 Blast hits to 3152 proteins in 220 species: Archae - 0; Bacteria - 6; Metazoa - 41; Fungi - 2; Plants - 3474; Viruses - 0; Other Eukaryo…	ath:AT4G04450	16	28	21
comp68547_c0	AT5G14340.1	MYB40	myb domain protein 40 \\ Member of the R2R3 factor gene family. \\ myb domain protein 40 (MYB40); CONTAINS InterPro DOMAIN/s: SANT, DNA-binding (InterPro:IPR001005), Homeodomain-like (InterPro:IPR009057), Myb, DNA-binding (InterPro:IPR014778), HTH transcriptional regulator, Myb-type, DNA-binding (InterPro:IPR017930), Homeodomain-related (InterPro:IPR012287), Myb transcription factor (InterPro:IPR…	ath:AT5G14340	16	29	4
comp25253_c0	AT3G50740.1	UGT72E1	UDP-glucosyl transferase 72E1 \\ UGT72E1 is an UDPG:coniferyl alcohol glucosyltransferase which specifically glucosylates sinapyl- and coniferyl aldehydes. The enzyme is thought to be involved in lignin metabolism. \\ UDP-glucosyl transferase 72E1 (UGT72E1); CONTAINS InterPro DOMAIN/s: UDP-glucuronosyl/UDP-glucosyltransferase (InterPro:IPR002213); BEST Arabidopsis thaliana protein match is: UDP-G…	ath:AT3G50740	16	23	4
comp30102_c0	AT1G71450.1	AT1G71450	Integrase-type DNA-binding superfamily protein \\ encodes a member of the DREB subfamily A-4 of ERF/AP2 transcription factor family. The protein contains one AP2 domain. There are 17 members in this subfamily including TINY. \\ Integrase-type DNA-binding superfamily protein; FUNCTIONS IN: DNA binding, sequence-specific DNA binding transcription factor activity; INVOLVED IN: regulation of transcri…	ath:AT1G71450	16	33	4
comp19176_c0	AT4G16750.1	AT4G16750	Integrase-type DNA-binding superfamily protein \\ encodes a member of the DREB subfamily A-4 of ERF/AP2 transcription factor family. The protein contains one AP2 domain. There are 17 members in this subfamily including TINY. \\ Integrase-type DNA-binding superfamily protein; CONTAINS InterPro DOMAIN/s: DNA-binding, integrase-type (InterPro:IPR016177), Pathogenesis-related transcriptional factor/E…	ath:AT4G16750	16	26	4
comp23085_c1	AT3G26230.1	CYP71B24	cytochrome P450, family 71, subfamily B, polypeptide 24 \\ putative cytochrome P450 \\ cytochrome P450, family 71, subfamily B, polypeptide 24 (CYP71B24); FUNCTIONS IN: electron carrier activity, monooxygenase activity, iron ion binding, oxygen binding, heme binding; INVOLVED IN: oxidation reduction; EXPRESSED IN: 14 plant structures; EXPRESSED DURING: 9 growth stages; CONTAINS InterPro DOMAIN/s:…	ath:AT3G26230	16	24	4
comp31498_c6	AT1G28130	GH3.17	Auxin-responsive GH3 family protein \\ encodes an IAA-amido synthase that conjugates Asp and other amino acids to auxin in vitro. Lines carrying insertions in this gene are hypersensitive to auxin. \\ GH3.17; CONTAINS InterPro DOMAIN/s: GH3 auxin-responsive promoter (InterPro:IPR004993); BEST Arabidopsis thaliana protein match is: Auxin-responsive GH3 family protein (TAIR:AT5G54510.1); Has 1405 B…	ath:AT1G28130	16	25	4
comp29798_c0	AT2G14960.1	GH3.1	Auxin-responsive GH3 family protein \\ encodes a protein similar to IAA-amido synthases. Lines carrying an insertion in this gene are hypersensitive to auxin. \\ GH3.1; CONTAINS InterPro DOMAIN/s: GH3 auxin-responsive promoter (InterPro:IPR004993); BEST Arabidopsis thaliana protein match is: Auxin-responsive GH3 family protein (TAIR:AT4G37390.1); Has 1628 Blast hits to 1412 proteins in 230 specie…	ath:AT2G14960	16	33	4
comp25416_c1	AT2G28160.1	FRU	FER-like regulator of iron uptake \\ Encodes a putative transcription factor that regulates iron uptake responses. mRNA is detected in the outer cell layers of the root and accumulates in response to iron deficiency. The expression of many iron-regulated genes is dependent on FIT1. It specifically regulates FRO2 at the level of mRNA accumulation and IRT1 at the level of protein accumulation.Simil…	ath:AT2G28160	16	30	4
comp14686_c0	AT5G07580.1	AT5G07580	Integrase-type DNA-binding superfamily protein \\ encodes a member of the ERF (ethylene response factor) subfamily B-3 of ERF/AP2 transcription factor family. The protein contains one AP2 domain. There are 18 members in this subfamily including ATERF-1, ATERF-2, AND ATERF-5. \\ Integrase-type DNA-binding superfamily protein; CONTAINS InterPro DOMAIN/s: DNA-binding, integrase-type (InterPro:IPR016…	ath:AT5G07580	16	30	4
comp24089_c0	AT4G26850.1	VTC2	mannose-1-phosphate guanylyltransferase (GDP)s;GDP-galactose:mannose-1-phosphate guanylyltransferases;GDP-galactose:glucose-1-phosphate guanylyltransferases;GDP-galactose:myoinositol-1-phosphate guanylyltransferases;glucose-1-phosphate guanylyltransferase \\ Encodes a novel protein involved in ascorbate biosynthesis, which was shown to catalyze the transfer of GMP from GDP-galactose to a variety …	ath:AT4G26850	16	27	21
comp25578_c2	AT2G46400.1	WRKY46	WRKY DNA-binding protein 46 \\ member of WRKY Transcription Factor; Group III \\ WRKY DNA-binding protein 46 (WRKY46); CONTAINS InterPro DOMAIN/s: DNA-binding WRKY (InterPro:IPR003657); BEST Arabidopsis thaliana protein match is: WRKY family transcription factor (TAIR:AT4G23810.1); Has 3385 Blast hits to 2951 proteins in 185 species: Archae - 0; Bacteria - 0; Metazoa - 0; Fungi - 0; Plants - 3370…	ath:AT2G46400	16	28	4
comp30459_c0	AT2G22200.1	AT2G22200	Integrase-type DNA-binding superfamily protein \\ encodes a member of the DREB subfamily A-6 of ERF/AP2 transcription factor family. The protein contains one AP2 domain. There are 8 members in this subfamily including RAP2.4. \\ Integrase-type DNA-binding superfamily protein; FUNCTIONS IN: DNA binding, sequence-specific DNA binding transcription factor activity; INVOLVED IN: regulation of transcr…	ath:AT2G22200	16	29	21
comp40338_c0	AT5G17800.1	MYB56	myb domain protein 56 \\ Member of the R2R3 factor gene family. \\ myb domain protein 56 (MYB56); CONTAINS InterPro DOMAIN/s: SANT, DNA-binding (InterPro:IPR001005), Homeodomain-like (InterPro:IPR009057), Myb, DNA-binding (InterPro:IPR014778), HTH transcriptional regulator, Myb-type, DNA-binding (InterPro:IPR017930), Homeodomain-related (InterPro:IPR012287), Myb transcription factor (InterPro:IPR…	ath:AT5G17800	16	25	4
comp12782_c0	AT3G07340.1	AT3G07340	basic helix-loop-helix (bHLH) DNA-binding superfamily protein \\ basic helix-loop-helix (bHLH) DNA-binding superfamily protein; FUNCTIONS IN: DNA binding, sequence-specific DNA binding transcription factor activity; INVOLVED IN: regulation of transcription; LOCATED IN: nucleus, chloroplast; EXPRESSED IN: 22 plant structures; EXPRESSED DURING: 11 growth stages; CONTAINS InterPro DOMAIN/s: Helix-lo…	ath:AT3G07340	16	33	4
comp4333_c0	AT1G44318.1	hemb2	Aldolase superfamily protein \\ hemb2; FUNCTIONS IN: porphobilinogen synthase activity, catalytic activity, metal ion binding; INVOLVED IN: porphyrin biosynthetic process; EXPRESSED IN: root; CONTAINS InterPro DOMAIN/s: Aldolase-type TIM barrel (InterPro:IPR013785), Tetrapyrrole biosynthesis, porphobilinogen synthase (InterPro:IPR001731); BEST Arabidopsis thaliana protein match is: Aldolase super…	ath:AT1G44318	16	32	4
comp33657_c0	AT1G62660.1	AT1G62660	Glycosyl hydrolases family 32 protein \\ Glycosyl hydrolases family 32 protein; FUNCTIONS IN: hydrolase activity, hydrolyzing O-glycosyl compounds; INVOLVED IN: sucrose catabolic process, using beta-fructofuranosidase, carbohydrate metabolic process; LOCATED IN: vacuole; EXPRESSED IN: 23 plant structures; EXPRESSED DURING: 12 growth stages; CONTAINS InterPro DOMAIN/s: Protein of unknown function …	ath:AT1G62660	16	27	21
comp18284_c0	AT5G25810.1	tny	Integrase-type DNA-binding superfamily protein \\ encodes a member of the DREB subfamily A-4 of ERF/AP2 transcription factor family (TINY). The protein contains one AP2 domain. There are 17 members in this subfamily including TINY. Ectopic or overexpression of this gene in a Ds tagged line has reduced cell expansion. The expression of this gene is induced by ethylene and light and appears to stim…	ath:AT5G25810	16	26	4
comp13090_c0	AT1G74080.1	MYB122	myb domain protein 122 \\ Encodes a putative transcription factor, member of the R2R3 factor gene family (MYB122). \\ myb domain protein 122 (MYB122); CONTAINS InterPro DOMAIN/s: SANT, DNA-binding (InterPro:IPR001005), Homeodomain-like (InterPro:IPR009057), Myb, DNA-binding (InterPro:IPR014778), HTH transcriptional regulator, Myb-type, DNA-binding (InterPro:IPR017930), Homeodomain-related (InterP…	ath:AT1G74080	16	27	21
comp32157_c0	AT1G02640.1	BXL2	beta-xylosidase 2 \\ encodes a protein similar to a beta-xylosidase located in the extracellular matrix. This is a member of glycosyl hydrolase family 3 and has six other closely related members. \\ beta-xylosidase 2 (BXL2); FUNCTIONS IN: hydrolase activity, hydrolyzing O-glycosyl compounds; INVOLVED IN: carbohydrate metabolic process; LOCATED IN: plant-type cell wall; EXPRESSED IN: 23 plant stru…	ath:AT1G02640	16	29	4
comp17362_c0	AT2G21900.1	WRKY59	WRKY DNA-binding protein 59 \\ member of WRKY Transcription Factor; Group II-c \\ WRKY DNA-binding protein 59 (WRKY59); CONTAINS InterPro DOMAIN/s: DNA-binding WRKY (InterPro:IPR003657); BEST Arabidopsis thaliana protein match is: WRKY DNA-binding protein 51 (TAIR:AT5G64810.1); Has 3349 Blast hits to 2895 proteins in 189 species: Archae - 0; Bacteria - 0; Metazoa - 0; Fungi - 0; Plants - 3334; Vi…	ath:AT2G21900	16	34	4
comp24573_c0	AT1G12610.1	DDF1	Integrase-type DNA-binding superfamily protein \\ Encodes a member of the DREB subfamily A-1 of ERF/AP2 transcription factor family (DDF1). The protein contains one AP2 domain. There are six members in this subfamily, including CBF1, CBF2, and CBF3. Overexpression of this gene results in delayed flowering and dwarfism, reduction of gibberellic acid biosynthesis, and increased tolerance to high le…	ath:AT1G12610	16	34	4
comp13392_c0	AT2G46690.1	AT2G46690	SAUR-like auxin-responsive protein family \\ SAUR-like auxin-responsive protein family ; CONTAINS InterPro DOMAIN/s: Auxin responsive SAUR protein (InterPro:IPR003676); BEST Arabidopsis thaliana protein match is: SAUR-like auxin-responsive protein family (TAIR:AT3G61900.1); Has 1291 Blast hits to 1280 proteins in 26 species: Archae - 0; Bacteria - 0; Metazoa - 0; Fungi - 0; Plants - 1290; Viruses…	ath:AT2G46690	16	33	4
comp27574_c0	AT2G47260.1	WRKY23	WRKY DNA-binding protein 23 \\ Encodes a member of WRKY Transcription Factor; Group I. Involved in nematode feeding site establishment. \\ WRKY DNA-binding protein 23 (WRKY23); CONTAINS InterPro DOMAIN/s: DNA-binding WRKY (InterPro:IPR003657), Transcription factor, WRKY group IIc (InterPro:IPR017396); BEST Arabidopsis thaliana protein match is: WRKY family transcription factor (TAIR:AT3G62340.1);…	ath:AT2G47260	16	26	21
comp12685_c0	AT2G31230.1	ERF15	ethylene-responsive element binding factor 15 \\ encodes a member of the ERF (ethylene response factor) subfamily B-3 of ERF/AP2 transcription factor family. The protein contains one AP2 domain. There are 18 members in this subfamily including ATERF-1, ATERF-2, AND ATERF-5. \\ ethylene-responsive element binding factor 15 (ERF15); FUNCTIONS IN: DNA binding, transcription activator activity, seque…	ath:AT2G31230	16	35	4
comp12685_c1	AT2G31230.1	ERF15	ethylene-responsive element binding factor 15 \\ encodes a member of the ERF (ethylene response factor) subfamily B-3 of ERF/AP2 transcription factor family. The protein contains one AP2 domain. There are 18 members in this subfamily including ATERF-1, ATERF-2, AND ATERF-5. \\ ethylene-responsive element binding factor 15 (ERF15); FUNCTIONS IN: DNA binding, transcription activator activity, seque…	ath:AT2G31230	16	27	4
comp28636_c0	AT3G05120.1	GID1A	alpha/beta-Hydrolases superfamily protein \\ Encodes a gibberellin (GA) receptor ortholog of the rice GA receptor gene (OsGID1). Has GA-binding activity, showing higher affinity to GA4. Interacts with DELLA proteins in vivo in the presence of GA4. The DELLA region alone can interact with GID1A in GA-dependent manner in a Y2H assay. \\ GA INSENSITIVE DWARF1A (GID1A); FUNCTIONS IN: hydrolase activi…	ath:AT3G05120	16	35	4
comp61810_c0	AT1G27740.1	RSL4	root hair defective 6-like 4 \\ Basic helix-loop-helix (bHLH) transcription factor that is sufficient to promote postmitotic cell growth in root-hair cells. RSL4 is a direct transcriptional target of RHD6 \\ root hair defective 6-like 4 (RSL4); FUNCTIONS IN: DNA binding, sequence-specific DNA binding transcription factor activity; INVOLVED IN: root hair initiation, response to auxin stimulus, pos…	ath:AT1G27740	16	27	4
comp32344_c1	AT5G04330.1	AT5G04330	Cytochrome P450 superfamily protein \\ Cytochrome P450 superfamily protein; FUNCTIONS IN: electron carrier activity, monooxygenase activity, iron ion binding, oxygen binding, heme binding; INVOLVED IN: oxidation reduction; LOCATED IN: endomembrane system; EXPRESSED IN: 10 plant structures; EXPRESSED DURING: 7 growth stages; CONTAINS InterPro DOMAIN/s: Cytochrome P450 (InterPro:IPR001128), Cytochr…	ath:AT5G04330	16	23	21
comp41650_c0	AT3G60490.1	AT3G60490	Integrase-type DNA-binding superfamily protein \\ encodes a member of the DREB subfamily A-4 of ERF/AP2 transcription factor family. The protein contains one AP2 domain. There are 17 members in this subfamily including TINY. \\ Integrase-type DNA-binding superfamily protein; FUNCTIONS IN: DNA binding, sequence-specific DNA binding transcription factor activity; INVOLVED IN: regulation of transcri…	ath:AT3G60490	16	25	21
comp30183_c0	AT4G37850.1	AT4G37850	basic helix-loop-helix (bHLH) DNA-binding superfamily protein \\ basic helix-loop-helix (bHLH) DNA-binding superfamily protein; FUNCTIONS IN: DNA binding, sequence-specific DNA binding transcription factor activity; INVOLVED IN: regulation of transcription; LOCATED IN: nucleus; CONTAINS InterPro DOMAIN/s: Helix-loop-helix DNA-binding domain (InterPro:IPR001092), Helix-loop-helix DNA-binding (Inte…	ath:AT4G37850	16	29	21
comp37405_c0	AT4G24240.1	WRKY7	WRKY DNA-binding protein 7 \\ Encodes a Ca-dependent calmodulin binding protein. Sequence similarity to the WRKY transcription factor gene family. \\ WRKY DNA-binding protein 7 (WRKY7); CONTAINS InterPro DOMAIN/s: DNA-binding WRKY (InterPro:IPR003657), Transcription factor, WRKY, Zn-cluster (InterPro:IPR018872); BEST Arabidopsis thaliana protein match is: WRKY DNA-binding protein 11 (TAIR:AT4G315…	ath:AT4G24240	16	25	4
comp28210_c0	AT5G57620.1	MYB36	myb domain protein 36 \\ Encodes a putative transcription factor (MYB36). \\ myb domain protein 36 (MYB36); CONTAINS InterPro DOMAIN/s: SANT, DNA-binding (InterPro:IPR001005), Homeodomain-like (InterPro:IPR009057), Myb, DNA-binding (InterPro:IPR014778), HTH transcriptional regulator, Myb-type, DNA-binding (InterPro:IPR017930), Homeodomain-related (InterPro:IPR012287), Myb transcription factor (In…	ath:AT5G57620	16	28	4
comp15504_c0	AT4G25560.1	MYB18	myb domain protein 18 \\ Member of the R2R3 factor gene family. \\ myb domain protein 18 (MYB18); CONTAINS InterPro DOMAIN/s: SANT, DNA-binding (InterPro:IPR001005), Homeodomain-like (InterPro:IPR009057), Myb, DNA-binding (InterPro:IPR014778), HTH transcriptional regulator, Myb-type, DNA-binding (InterPro:IPR017930), Homeodomain-related (InterPro:IPR012287), Myb transcription factor (InterPro:IPR…	ath:AT4G25560	16	36	4
comp26797_c0	AT1G79130.1	AT1G79130	SAUR-like auxin-responsive protein family \\ SAUR-like auxin-responsive protein family ; CONTAINS InterPro DOMAIN/s: Auxin responsive SAUR protein (InterPro:IPR003676); BEST Arabidopsis thaliana protein match is: SAUR-like auxin-responsive protein family (TAIR:AT1G16510.1); Has 1191 Blast hits to 1188 proteins in 26 species: Archae - 0; Bacteria - 0; Metazoa - 0; Fungi - 0; Plants - 1190; Viruses…	ath:AT1G79130	16	33	4
comp25654_c0	AT2G24570.1	WRKY17	WRKY DNA-binding protein 17 \\ member of WRKY Transcription Factor; Group II-d; negative regulator of basal resistance to Pseudomonas syringae. \\ WRKY DNA-binding protein 17 (WRKY17); CONTAINS InterPro DOMAIN/s: DNA-binding WRKY (InterPro:IPR003657), Transcription factor, WRKY, Zn-cluster (InterPro:IPR018872); BEST Arabidopsis thaliana protein match is: WRKY DNA-binding protein 11 (TAIR:AT4G3155…	ath:AT2G24570	16	25	4
comp16193_c0	AT5G52020.1	AT5G52020	Integrase-type DNA-binding superfamily protein \\ encodes a member of the DREB subfamily A-4 of ERF/AP2 transcription factor family. The protein contains one AP2 domain. There are 17 members in this subfamily including TINY. \\ Integrase-type DNA-binding superfamily protein; FUNCTIONS IN: DNA binding, transcription activator activity, sequence-specific DNA binding transcription factor activity; I…	ath:AT5G52020	16	26	4
comp26569_c0	AT5G54390.1	HL	HAL2-like \\ Encodes a 3'-phosphoadenosine-5'-phosphate (PAP) phosphatase that is sensitive to physiological concentrations of Na+. It does not also act as inositol polyphosphate 1-phosphatases, which other members of the HAL2-like family do. It is proposed that AHL acts in concert with sulphotransferases to prevent both the toxicity of PAP on RNA processing enzymes as well as the product inhibit…	ath:AT5G54390	16	25	21
comp23184_c1	AT3G47000.1	AT3G47000	Glycosyl hydrolase family protein \\ Glycosyl hydrolase family protein; FUNCTIONS IN: hydrolase activity, hydrolyzing O-glycosyl compounds; INVOLVED IN: carbohydrate metabolic process; LOCATED IN: cellular_component unknown; EXPRESSED IN: 23 plant structures; EXPRESSED DURING: 13 growth stages; CONTAINS InterPro DOMAIN/s: Glycoside hydrolase, family 3, N-terminal (InterPro:IPR001764), Glycoside h…	ath:AT3G47000	16	30	4
comp13094_c0	AT5G10300.1	MES5	methyl esterase 5 \\ Encodes a protein predicted to act as a carboxylesterase. It has similarity to the SABP2 methyl salicylate esterase from tobacco. This protein does not act on methyl IAA, methyl JA, MeSA, MeGA4, or MEGA9 in vitro. \\ methyl esterase 5 (MES5); CONTAINS InterPro DOMAIN/s: Alpha/beta hydrolase fold-1 (InterPro:IPR000073); BEST Arabidopsis thaliana protein match is: methyl estera…	ath:AT5G10300	16	32	21
comp16831_c0	AT4G01070	GT72B1	UDP-Glycosyltransferase superfamily protein \\ the glycosyltransferase (UGT72B1) is involved in metabolizing xenobiotica (chloroaniline and chlorophenole). Comparison between wild type and knock-out mutant demonstrates the central role of this gene for metabolizing chloroaniline but significantly less for chlorophenole. The glucosyltransferase preferred UDP-xylose over UDP-glucose indicating its …	ath:AT4G01070	16	28	21
comp13111_c0	AT1G25210	AT1G25210	UDP-3-O-acyl N-acetylglycosamine deacetylase family protein \\ UDP-3-O-acyl N-acetylglycosamine deacetylase family protein; FUNCTIONS IN: UDP-3-O-[3-hydroxymyristoyl] N-acetylglucosamine deacetylase activity; INVOLVED IN: lipid A biosynthetic process; CONTAINS InterPro DOMAIN/s: UDP-3-O-acyl N-acetylglucosamine deacetylase, N-terminal (InterPro:IPR015870), UDP-3-O-acyl N-acetylglucosamine deacety…	ath:AT1G25210	16	31	21
comp12898_c0	AT2G40940.1	ERS1	ethylene response sensor 1 \\ Ethylene receptor, subfamily 1. Has histidine kinase activity. \\ ethylene response sensor 1 (ERS1); FUNCTIONS IN: ethylene binding, protein histidine kinase activity, receptor activity; INVOLVED IN: negative regulation of ethylene mediated signaling pathway; LOCATED IN: membrane; EXPRESSED IN: 22 plant structures; EXPRESSED DURING: 13 growth stages; CONTAINS InterPr…	ath:AT2G40940	16	29	4
comp16551_c0	AT1G64970.1	G-TMT	gamma-tocopherol methyltransferase \\ gamma-tocopherol methyltransferase (g-TMT) mRNA, nuclear; mutant has Deficient in alpha and beta tocopherol; Accumulates gamma tocopherol in leaves \\ gamma-tocopherol methyltransferase (G-TMT); CONTAINS InterPro DOMAIN/s: Methyltransferase type 11 (InterPro:IPR013216); BEST Arabidopsis thaliana protein match is: S-adenosyl-L-methionine-dependent methyltransf…	ath:AT1G64970	16	28	21
comp25076_c0	AT5G65210	TGA1	bZIP transcription factor family protein \\ Encodes TGA1, a redox-controlled regulator of systemic acquired resistance. TGA1 targets the activation sequence-1 (as-1) element of the promoter region of defense proteins. TGA1 are S-nitrosylated. \\ TGA1; CONTAINS InterPro DOMAIN/s: Basic-leucine zipper (bZIP) transcription factor (InterPro:IPR004827), bZIP transcription factor, bZIP-1 (InterPro:IPR0…	ath:AT5G65210	16	27	4
comp20411_c0	AT1G01360.1	RCAR1	regulatory component of ABA receptor 1 \\ Encodes RCAR1 (regulatory components of ABA receptor). Interacts with and regulates the type 2C protein phosphatases (PP2Cs) ABI1 and ABI2. Functions as abscisic acid sensor. \\ regulatory component of ABA receptor 1 (RCAR1); CONTAINS InterPro DOMAIN/s: Polyketide cyclase/dehydrase (InterPro:IPR019587); BEST Arabidopsis thaliana protein match is: PYR1-lik…	ath:AT1G01360	16	33	4
comp33696_c0	AT5G28840	GME	GDP-D-mannose 3',5'-epimerase \\ Encodes a protein with GDP-D-mannose 3',5'-epimerase activity. The enzyme is involved in ascorbate biosynthesis. It catalyzes the conversion of GDP-D-mannose to GDP-L-galactose. \\ GDP-D-mannose 3',5'-epimerase (GME); FUNCTIONS IN: NAD or NADH binding, GDP-mannose 3,5-epimerase activity, catalytic activity; INVOLVED IN: L-ascorbic acid biosynthetic process, nucleo…	ath:AT5G28840	16	29	21
comp28404_c0	AT4G17490.1	ERF6	ethylene responsive element binding factor 6 \\ Encodes a member of the ERF (ethylene response factor) subfamily B-3 of ERF/AP2 transcription factor family (ATERF-6). The protein contains one AP2 domain. There are 18 members in this subfamily including ATERF-1, ATERF-2, AND ATERF-5. \\ ethylene responsive element binding factor 6 (ERF6); CONTAINS InterPro DOMAIN/s: DNA-binding, integrase-type (In…	ath:AT4G17490	16	30	4
comp28404_c1	AT4G17490.1	ERF6	ethylene responsive element binding factor 6 \\ Encodes a member of the ERF (ethylene response factor) subfamily B-3 of ERF/AP2 transcription factor family (ATERF-6). The protein contains one AP2 domain. There are 18 members in this subfamily including ATERF-1, ATERF-2, AND ATERF-5. \\ ethylene responsive element binding factor 6 (ERF6); CONTAINS InterPro DOMAIN/s: DNA-binding, integrase-type (In…	ath:AT4G17490	16	28	4
comp34544_c0	AT5G61600.1	ERF104	ethylene response factor 104 \\ encodes a member of the ERF (ethylene response factor) subfamily B-3 of ERF/AP2 transcription factor family. The protein contains one AP2 domain. There are 18 members in this subfamily including ATERF-1, ATERF-2, AND ATERF-5. \\ ethylene response factor 104 (ERF104); CONTAINS InterPro DOMAIN/s: DNA-binding, integrase-type (InterPro:IPR016177), Pathogenesis-related …	ath:AT5G61600	16	24	4
comp33674_c0	AT2G44450.1	BGLU15	beta glucosidase 15 \\ beta glucosidase 15 (BGLU15); FUNCTIONS IN: cation binding, hydrolase activity, hydrolyzing O-glycosyl compounds, catalytic activity; INVOLVED IN: carbohydrate metabolic process; LOCATED IN: cell wall, plant-type cell wall; EXPRESSED IN: 23 plant structures; EXPRESSED DURING: 14 growth stages; CONTAINS InterPro DOMAIN/s: Glycoside hydrolase, family 1 (InterPro:IPR001360), G…	ath:AT2G44450	16	30	21
comp27909_c3	AT3G12500.1	HCHIB	basic chitinase \\ encodes a basic chitinase involved in ethylene/jasmonic acid mediated signalling pathway during systemic acquired resistance based on expression analyses. \\ basic chitinase (HCHIB); FUNCTIONS IN: chitinase activity; INVOLVED IN: response to cadmium ion, defense response to fungus, jasmonic acid and ethylene-dependent systemic resistance, ethylene mediated signaling pathway; LO…	ath:AT3G12500	16	30	21
comp34574_c0	AT2G31180.1	MYB14	myb domain protein 14 \\ Member of the R2R3 factor gene family. \\ myb domain protein 14 (MYB14); CONTAINS InterPro DOMAIN/s: SANT, DNA-binding (InterPro:IPR001005), Homeodomain-like (InterPro:IPR009057), Myb, DNA-binding (InterPro:IPR014778), HTH transcriptional regulator, Myb-type, DNA-binding (InterPro:IPR017930), Homeodomain-related (InterPro:IPR012287), Myb transcription factor (InterPro:IPR…	ath:AT2G31180	16	28	21
comp18674_c0	AT3G23690.1	AT3G23690	basic helix-loop-helix (bHLH) DNA-binding superfamily protein \\ basic helix-loop-helix (bHLH) DNA-binding superfamily protein; FUNCTIONS IN: DNA binding, sequence-specific DNA binding transcription factor activity; INVOLVED IN: regulation of transcription; LOCATED IN: nucleus; EXPRESSED IN: 22 plant structures; EXPRESSED DURING: 13 growth stages; CONTAINS InterPro DOMAIN/s: Helix-loop-helix DNA-…	ath:AT3G23690	16	25	4
comp39023_c0	AT4G04640.1	ATPC1	ATPase, F1 complex, gamma subunit protein \\ One of two genes (with ATPC2) encoding the gamma subunit of Arabidopsis chloroplast ATP synthase. \\ ATPC1; FUNCTIONS IN: enzyme regulator activity; INVOLVED IN: photosynthetic electron transport in photosystem II, ATP synthesis coupled proton transport, ATP biosynthetic process; LOCATED IN: in 6 components; EXPRESSED IN: 24 plant structures; EXPRESSED…	ath:AT4G04640	16	27	4
comp16968_c1	AT2G45210.1	AT2G45210	SAUR-like auxin-responsive protein family \\ SAUR-like auxin-responsive protein family ; CONTAINS InterPro DOMAIN/s: Auxin responsive SAUR protein (InterPro:IPR003676); BEST Arabidopsis thaliana protein match is: SAUR-like auxin-responsive protein family (TAIR:AT3G60690.1); Has 1221 Blast hits to 1213 proteins in 27 species: Archae - 0; Bacteria - 0; Metazoa - 0; Fungi - 0; Plants - 1220; Viruses…	ath:AT2G45210	16	24	4
comp17517_c0	AT2G30140	AT2G30140	UDP-Glycosyltransferase superfamily protein \\ UDP-Glycosyltransferase superfamily protein; CONTAINS InterPro DOMAIN/s: UDP-glucuronosyl/UDP-glucosyltransferase (InterPro:IPR002213); BEST Arabidopsis thaliana protein match is: UDP-Glycosyltransferase superfamily protein (TAIR:AT2G30150.1); Has 7945 Blast hits to 7893 proteins in 488 species: Archae - 0; Bacteria - 512; Metazoa - 2235; Fungi - 27;…	ath:AT2G30140	16	32	21
comp14016_c1	AT5G08520.1	AT5G08520	Duplicated homeodomain-like superfamily protein \\ Duplicated homeodomain-like superfamily protein; CONTAINS InterPro DOMAIN/s: Molecular chaperone, heat shock protein, Hsp40, DnaJ (InterPro:IPR015609), SANT, eukarya (InterPro:IPR017884), Myb-like DNA-binding domain, SHAQKYF class (InterPro:IPR006447), SANT, DNA-binding (InterPro:IPR001005), Myb, DNA-binding (InterPro:IPR014778), Homeodomain-like…	ath:AT5G08520	15	25	4
comp20394_c0	AT4G01720.1	WRKY47	WRKY family transcription factor \\ member of WRKY Transcription Factor; Group II-b \\ WRKY47; CONTAINS InterPro DOMAIN/s: DNA-binding WRKY (InterPro:IPR003657); BEST Arabidopsis thaliana protein match is: WRKY family transcription factor (TAIR:AT4G04450.1); Has 3605 Blast hits to 3148 proteins in 215 species: Archae - 2; Bacteria - 4; Metazoa - 47; Fungi - 10; Plants - 3482; Viruses - 0; Other E…	ath:AT4G01720	15	19	4
comp43781_c0	AT3G50660.1	DWF4	Cytochrome P450 superfamily protein \\ Encodes a 22&#945; hydroxylase whose reaction is a rate-limiting step in brassinosteroid biosynthetic pathway. The protein is a member of CYP90B gene family. CLM is an epi-allele with small, compressed rosette, reduced internode length, and reduced fertility, appears in selfed ddm mutant plants possibly due to loss of cytosine methylation. Transcripts accumu…	ath:AT3G50660	15	20	4
comp12430_c0	AT5G42750.1	BKI1	BRI1 kinase inhibitor 1 \\ Encodes a plasma-membrane associated phosphoprotein that interacts directly with the kinase domain of BRI1. It interferes with the interaction between BRI1 with its signalling partner, the plasma membrane localised LRR-receptor kinase BAK1. \\ BRI1 kinase inhibitor 1 (BKI1); Has 30201 Blast hits to 17322 proteins in 780 species: Archae - 12; Bacteria - 1396; Metazoa - 1…	ath:AT5G42750	15	22	4
comp17047_c2	AT4G34200.1	EDA9	D-3-phosphoglycerate dehydrogenase \\ embryo sac development arrest 9 (EDA9); FUNCTIONS IN: ATP binding; INVOLVED IN: megagametogenesis; LOCATED IN: mitochondrion, chloroplast, membrane; EXPRESSED IN: 26 plant structures; EXPRESSED DURING: 14 growth stages; CONTAINS InterPro DOMAIN/s: D-3-phosphoglycerate dehydrogenase (InterPro:IPR006236), D-isomer specific 2-hydroxyacid dehydrogenase, catalytic…	ath:AT4G34200	15	23	21
comp36574_c0	AT2G45220.1	AT2G45220	Plant invertase/pectin methylesterase inhibitor superfamily \\ Plant invertase/pectin methylesterase inhibitor superfamily; FUNCTIONS IN: enzyme inhibitor activity, pectinesterase activity; INVOLVED IN: cell wall modification; LOCATED IN: membrane, plant-type cell wall; EXPRESSED IN: 9 plant structures; EXPRESSED DURING: 4 anthesis, C globular stage, petal differentiation and expansion stage; CON…	ath:AT2G45220	15	27	4
comp16892_c0	AT4G22110	AT4G22110	GroES-like zinc-binding dehydrogenase family protein \\ GroES-like zinc-binding dehydrogenase family protein; FUNCTIONS IN: oxidoreductase activity, zinc ion binding; INVOLVED IN: oxidation reduction; LOCATED IN: cellular_component unknown; EXPRESSED IN: root, synergid; CONTAINS InterPro DOMAIN/s: GroES-like (InterPro:IPR011032), Alcohol dehydrogenase GroES-like (InterPro:IPR013154), Alcohol dehy…	ath:AT4G22110	15	28	4
comp30144_c3	AT1G06180.1	MYB13	myb domain protein 13 \\ member of MYB3R- and R2R3- type MYB- encoding genes \\ myb domain protein 13 (MYB13); CONTAINS InterPro DOMAIN/s: SANT, DNA-binding (InterPro:IPR001005), Homeodomain-like (InterPro:IPR009057), Myb, DNA-binding (InterPro:IPR014778), HTH transcriptional regulator, Myb-type, DNA-binding (InterPro:IPR017930), Homeodomain-related (InterPro:IPR012287), Myb transcription factor …	ath:AT1G06180	15	26	21
comp31831_c0	AT2G46310.1	CRF5	cytokinin response factor 5 \\ CRF5 encodes one of the six cytokinin response factors. It is transcriptionally upregulated in response to cytokinin. CRF5 belongs to the AP2/ERF superfamily of the transcriptional factors. CRF proteins rapidly relocalize to the nucleus in response to cytokinin. Analysis of loos-of-function mutants revealed that the CRFs function redundantly to regulate the developm…	ath:AT2G46310	14	23	4
comp24703_c0	AT1G64200.1	VHA-E3	vacuolar H+-ATPase subunit E isoform 3 \\ vacuolar H+-ATPase subunit E isoform 3 (VHA-E3); FUNCTIONS IN: proton-transporting ATPase activity, rotational mechanism; INVOLVED IN: ATP synthesis coupled proton transport; LOCATED IN: plasma membrane, vacuole, mitochondrial proton-transporting ATP synthase complex; EXPRESSED IN: 27 plant structures; EXPRESSED DURING: 17 growth stages; CONTAINS InterPro…	ath:AT1G64200	14	21	21
comp13114_c0	AT1G74950.1	TIFY10B	TIFY domain/Divergent CCT motif family protein \\ TIFY10B; CONTAINS InterPro DOMAIN/s: Tify (InterPro:IPR010399), CCT domain-like (InterPro:IPR018467); BEST Arabidopsis thaliana protein match is: jasmonate-zim-domain protein 1 (TAIR:AT1G19180.1); Has 432 Blast hits to 427 proteins in 29 species: Archae - 0; Bacteria - 0; Metazoa - 0; Fungi - 0; Plants - 432; Viruses - 0; Other Eukaryotes - 0 (sou…	ath:AT1G74950	13	24	18
comp16079_c0	AT2G22760.1	AT2G22760	basic helix-loop-helix (bHLH) DNA-binding superfamily protein \\ basic helix-loop-helix (bHLH) DNA-binding superfamily protein; FUNCTIONS IN: DNA binding, sequence-specific DNA binding transcription factor activity; INVOLVED IN: regulation of transcription; LOCATED IN: nucleus; EXPRESSED IN: root, cultured cell; CONTAINS InterPro DOMAIN/s: Helix-loop-helix DNA-binding domain (InterPro:IPR001092),…	ath:AT2G22760	13	17	18
comp28952_c1	AT1G58080.1	ATP-PRT1	ATP phosphoribosyl transferase 1 \\ ATP phosphoribosyl transferase, catalyses first step of histidine biosynthesis \\ ATP phosphoribosyl transferase 1 (ATP-PRT1); FUNCTIONS IN: ATP phosphoribosyltransferase activity; INVOLVED IN: histidine biosynthetic process; LOCATED IN: chloroplast; EXPRESSED IN: 22 plant structures; EXPRESSED DURING: 13 growth stages; CONTAINS InterPro DOMAIN/s: Histidine bio…	ath:AT1G58080	13	23	18
comp26972_c0	AT5G13080.1	WRKY75	WRKY DNA-binding protein 75 \\ WRKY75 is one of several transcription factors induced during Pi deprivation. It is nuclear localized and regulated differentially during Pi starvation. RNAi mediated suppression of WRKY75 made the plants more susceptible to Pi stress as indicated by the higher accumulation of anthocyanin during Pi starvation. \\ WRKY DNA-binding protein 75 (WRKY75); CONTAINS InterP…	ath:AT5G13080	13	22	18
comp17926_c0	AT5G10100	AT5G10100	Haloacid dehalogenase-like hydrolase (HAD) superfamily protein \\ Haloacid dehalogenase-like hydrolase (HAD) superfamily protein; FUNCTIONS IN: catalytic activity, trehalose-phosphatase activity; INVOLVED IN: trehalose biosynthetic process, metabolic process; LOCATED IN: chloroplast; EXPRESSED IN: embryo, root; EXPRESSED DURING: C globular stage; CONTAINS InterPro DOMAIN/s: HAD-superfamily hydrol…	ath:AT5G10100	13	22	18
comp16787_c0	AT1G70700	TIFY7	TIFY domain/Divergent CCT motif family protein \\ JAZ9 is a protein presumed to be involved in jasmonate signaling. JAZ9 transcript levels rise in response to a jasmonate stimulus. JAZ9 can interact with the COI1 F-box subunit of an SCF E3 ubiquitin ligase in a yeast-two-hybrid assay only in the presence of jasmonate-isoleucine (JA-ILE) or coronatine. The Jas domain appears to be important for JA…	ath:AT1G70700	13	28	18
comp27089_c0	AT5G18280	APY2	apyrase 2 \\ Encodes an enzyme with ATPase and ADPase activity (an apyrase) that when mutated in combination with ATAPY1 causes a complete inhibition of pollen germination. \\ apyrase 2 (APY2); CONTAINS InterPro DOMAIN/s: Nucleoside phosphatase GDA1/CD39 (InterPro:IPR000407); BEST Arabidopsis thaliana protein match is: apyrase 1 (TAIR:AT3G04080.1); Has 1437 Blast hits to 1429 proteins in 222 spec…	ath:AT5G18280	13	25	18
comp25263_c0	AT1G25560.1	TEM1	AP2/B3 transcription factor family protein \\ Encodes a member of the RAV transcription factor family that contains AP2 and B3 binding domains. Involved in the regulation of flowering under long days. Loss of function results in early flowering. Overexpression causes late flowering and repression of expression of FT. Novel transcriptional regulator involved in ethylene signaling. Promoter bound b…	ath:AT1G25560	13	21	4
comp25397_c0	AT1G12860.1	SCRM2	basic helix-loop-helix (bHLH) DNA-binding superfamily protein \\ Encodes ICE2 (Inducer of CBF Expression 2), a transcription factor of the bHLH family that participates in the response to deep freezing through the cold acclimation-dependent pathway. Overexpression of ICE2 results in increased tolerance to deep freezing stress after cold acclimation. \\ SCREAM 2 (SCRM2); FUNCTIONS IN: DNA binding,…	ath:AT1G12860	13	20	4
comp13002_c0	AT1G62975.1	AT1G62975	basic helix-loop-helix (bHLH) DNA-binding superfamily protein \\ basic helix-loop-helix (bHLH) DNA-binding superfamily protein; FUNCTIONS IN: DNA binding, sequence-specific DNA binding transcription factor activity; INVOLVED IN: regulation of transcription; LOCATED IN: nucleus; CONTAINS InterPro DOMAIN/s: Helix-loop-helix DNA-binding domain (InterPro:IPR001092), Helix-loop-helix DNA-binding (Inte…	ath:AT1G62975	13	19	21
comp33654_c0	AT1G32640.1	MYC2	Basic helix-loop-helix (bHLH) DNA-binding family protein \\ Encodes a MYC-related transcriptional activator with a typical DNA binding domain of a basic helix-loop-helix leucine zipper motif. Binds to an extended G-Box promoter motif. Its transcription is induced by dehydration stress and ABA treatment. Negative regulator of blue lightmediated photomorphogenic growth and blue and far-red-lightreg…	ath:AT1G32640	13	23	18
comp23844_c0	AT5G19130	AT5G19130	GPI transamidase component family protein / Gaa1-like family protein \\ GPI transamidase component family protein / Gaa1-like family protein; FUNCTIONS IN: GPI-anchor transamidase activity; LOCATED IN: endoplasmic reticulum; EXPRESSED IN: 24 plant structures; EXPRESSED DURING: 13 growth stages; CONTAINS InterPro DOMAIN/s: Glycosylphosphatidylinositol:protein transamidase complex, GAA1 component (…	ath:AT5G19130	13	21	21
comp17296_c0	AT2G22770.1	NAI1	basic helix-loop-helix (bHLH) DNA-binding superfamily protein \\ regulates the development of ER bodies. also involves in response to the endophytic fungus Piriformospora indica. \\ NAI1; FUNCTIONS IN: DNA binding, sequence-specific DNA binding transcription factor activity; INVOLVED IN: regulation of transcription; LOCATED IN: nucleus; EXPRESSED IN: 6 plant structures; EXPRESSED DURING: 4 anthes…	ath:AT2G22770	13	24	18
comp1558_c0	AT4G03400.1	DFL2	Auxin-responsive GH3 family protein \\ Encodes a GH3-related gene involved in red light-specific hypocotyl elongation. Analysis of sense and antisense transgenic plants suggests that DFL2 is located downstream of red light signal transduction and determines the degree of hypocotyl elongation. \\ DWARF IN LIGHT 2 (DFL2); INVOLVED IN: response to auxin stimulus, response to light stimulus; LOCATED …	ath:AT4G03400	13	25	18
comp31158_c0	AT1G02500	SAM1	S-adenosylmethionine synthetase 1 \\ encodes a S-adenosylmethionine synthetase. SAM1 is regulated by protein S-nitrosylation. The covalent binding of nitric oxide (NO) to the Cys114 residue inhibits the enzyme activity. \\ S-adenosylmethionine synthetase 1 (SAM1); FUNCTIONS IN: methionine adenosyltransferase activity; INVOLVED IN: response to cadmium ion, response to salt stress, ethylene biosynt…	ath:AT1G02500	13	17	21
comp29282_c0	AT1G52340.1	ABA2	NAD(P)-binding Rossmann-fold superfamily protein \\ Encodes a cytosolic short-chain dehydrogenase/reductase involved in the conversion of xanthoxin to ABA-aldehyde during ABA biosynthesis. Mutants are insensitive to sucrose and glucose. \\ ABA DEFICIENT 2 (ABA2); CONTAINS InterPro DOMAIN/s: NAD(P)-binding domain (InterPro:IPR016040), Glucose/ribitol dehydrogenase (InterPro:IPR002347), Short-chain…	ath:AT1G52340	13	19	21
comp29123_c0	AT3G03520.1	NPC3	non-specific phospholipase C3 \\ Lysophosphatidic acid phosphatase highly expressed during phosphate starvation and abiotic stresses. Role in lipid synthesis. \\ non-specific phospholipase C3 (NPC3); FUNCTIONS IN: hydrolase activity, acting on ester bonds, Lysophosphatidic acid phosphatase activity; INVOLVED IN: cellular response to phosphate starvation, phosphate metabolic process, response to a…	ath:AT3G03520	13	16	18
comp35317_c0	AT4G09460.1	MYB6	myb domain protein 6 \\ Encodes myb6 DNA-binding protein. \\ myb domain protein 6 (MYB6); CONTAINS InterPro DOMAIN/s: SANT, DNA-binding (InterPro:IPR001005), Homeodomain-like (InterPro:IPR009057), Myb, DNA-binding (InterPro:IPR014778), HTH transcriptional regulator, Myb-type, DNA-binding (InterPro:IPR017930), Homeodomain-related (InterPro:IPR012287), Myb transcription factor (InterPro:IPR015495);…	ath:AT4G09460	13	24	18
comp23600_c2	AT3G17390.1	MTO3	S-adenosylmethionine synthetase family protein \\ S-adenosylmethionine synthetase \\ METHIONINE OVER-ACCUMULATOR 3 (MTO3); FUNCTIONS IN: methionine adenosyltransferase activity; INVOLVED IN: lignin biosynthetic process, response to cold, methionine metabolic process, S-adenosylmethionine biosynthetic process; LOCATED IN: nucleolus, cell wall, plasma membrane, membrane; EXPRESSED IN: 28 plant stru…	ath:AT3G17390	13	23	18
comp32652_c0	AT2G46510.1	AIB	ABA-inducible BHLH-type transcription factor \\ Encodes a nuclear localized BLH domain containing transcriptional activator involved in response to ABA. Overexpression confers enhanced ABA responsiveness while loss of function mutants are ABA sensitive. \\ ABA-inducible BHLH-type transcription factor (AIB); CONTAINS InterPro DOMAIN/s: Helix-loop-helix DNA-binding domain (InterPro:IPR001092), Heli…	ath:AT2G46510	13	23	18
comp32652_c1	AT2G46510.1	AIB	ABA-inducible BHLH-type transcription factor \\ Encodes a nuclear localized BLH domain containing transcriptional activator involved in response to ABA. Overexpression confers enhanced ABA responsiveness while loss of function mutants are ABA sensitive. \\ ABA-inducible BHLH-type transcription factor (AIB); CONTAINS InterPro DOMAIN/s: Helix-loop-helix DNA-binding domain (InterPro:IPR001092), Heli…	ath:AT2G46510	13	27	18
comp29475_c1	AT5G17490.1	RGL3	RGA-like protein 3 \\ DELLA subfamily member involved in GA signal transduction \\ RGA-like protein 3 (RGL3); CONTAINS InterPro DOMAIN/s: Transcriptional factor DELLA, N-terminal (InterPro:IPR021914), Transcription factor GRAS (InterPro:IPR005202); BEST Arabidopsis thaliana protein match is: RGA-like 2 (TAIR:AT3G03450.1); Has 1807 Blast hits to 1807 proteins in 277 species: Archae - 0; Bacteria -…	ath:AT5G17490	13	25	18
comp38913_c0	AT1G31050.1	AT1G31050	basic helix-loop-helix (bHLH) DNA-binding superfamily protein \\ basic helix-loop-helix (bHLH) DNA-binding superfamily protein; FUNCTIONS IN: sequence-specific DNA binding transcription factor activity; INVOLVED IN: regulation of transcription; LOCATED IN: nucleus; EXPRESSED IN: sperm cell, hypocotyl, root; CONTAINS InterPro DOMAIN/s: Helix-loop-helix DNA-binding (InterPro:IPR011598); BEST Arabid…	ath:AT1G31050	13	21	7
comp24592_c0	AT3G12720.1	MYB67	myb domain protein 67 \\ Member of the R2R3 factor gene family. \\ myb domain protein 67 (MYB67); FUNCTIONS IN: DNA binding, sequence-specific DNA binding transcription factor activity; INVOLVED IN: regulation of transcription, DNA-dependent, regulation of transcription; CONTAINS InterPro DOMAIN/s: SANT, DNA-binding (InterPro:IPR001005), Homeodomain-like (InterPro:IPR009057), Myb, DNA-binding (In…	ath:AT3G12720	13	21	7
comp34669_c0	AT2G17265.1	HSK	homoserine kinase \\ Encodes a homoserine kinase (HSK) which produces O-phospho-L-homoserine (HserP), a compound at the branching point of methionine and threonine biosynthesis. HSK is found in the stromal fraction of chloroplasts. Mutants are susceptible to downy mildew fungus Hyaloperonospora parasitica. \\ homoserine kinase (HSK); FUNCTIONS IN: homoserine kinase activity; INVOLVED IN: methioni…	ath:AT2G17265	13	16	18
comp33648_c0	AT4G37410.1	CYP81F4	cytochrome P450, family 81, subfamily F, polypeptide 4 \\ member of CYP81F \\ cytochrome P450, family 81, subfamily F, polypeptide 4 (CYP81F4); FUNCTIONS IN: electron carrier activity, monooxygenase activity, iron ion binding, oxygen binding, heme binding; INVOLVED IN: oxidation reduction; LOCATED IN: endoplasmic reticulum; EXPRESSED IN: 12 plant structures; EXPRESSED DURING: 7 growth stages; CON…	ath:AT4G37410	13	21	18
comp30578_c0	AT3G13790	ATBFRUCT1	Glycosyl hydrolases family 32 protein \\ Encodes a protein with invertase activity. \\ ATBFRUCT1; FUNCTIONS IN: hydrolase activity, hydrolyzing O-glycosyl compounds, beta-fructofuranosidase activity; INVOLVED IN: response to karrikin, response to wounding; LOCATED IN: cell wall; EXPRESSED IN: 21 plant structures; EXPRESSED DURING: 13 growth stages; CONTAINS InterPro DOMAIN/s: Glycoside hydrolase,…	ath:AT3G13790	13	19	18
comp32451_c1	AT4G22070.1	WRKY31	WRKY DNA-binding protein 31 \\ member of WRKY Transcription Factor; Group II-b \\ WRKY DNA-binding protein 31 (WRKY31); CONTAINS InterPro DOMAIN/s: DNA-binding WRKY (InterPro:IPR003657); BEST Arabidopsis thaliana protein match is: WRKY family transcription factor (TAIR:AT4G04450.1); Has 30201 Blast hits to 17322 proteins in 780 species: Archae - 12; Bacteria - 1396; Metazoa - 17338; Fungi - 3422;…	ath:AT4G22070	13	15	18
comp17047_c1	AT4G34200.1	EDA9	D-3-phosphoglycerate dehydrogenase \\ embryo sac development arrest 9 (EDA9); FUNCTIONS IN: ATP binding; INVOLVED IN: megagametogenesis; LOCATED IN: mitochondrion, chloroplast, membrane; EXPRESSED IN: 26 plant structures; EXPRESSED DURING: 14 growth stages; CONTAINS InterPro DOMAIN/s: D-3-phosphoglycerate dehydrogenase (InterPro:IPR006236), D-isomer specific 2-hydroxyacid dehydrogenase, catalytic…	ath:AT4G34200	13	17	21
comp28999_c0	AT1G63000.1	NRS/ER	nucleotide-rhamnose synthase/epimerase-reductase \\ nucleotide-rhamnose synthase/epimerase-reductase (NRS/ER); FUNCTIONS IN: UDP-4-keto-rhamnose-4-keto-reductase activity, dTDP-4-dehydrorhamnose reductase activity, UDP-4-keto-6-deoxy-glucose-3,5-epimerase activity, dTDP-4-dehydrorhamnose 3,5-epimerase activity; INVOLVED IN: dTDP-rhamnose biosynthetic process, UDP-rhamnose biosynthetic process; LO…	ath:AT1G63000	13	23	18
comp25482_c1	AT1G74100.1	SOT16	sulfotransferase 16 \\ encodes a desulfoglucosinolate sulfotransferase, involved in the final step of glucosinolate core structure biosynthesis. Has a broad-substrate specificity with different desulfoglucosinolates, the best substrate is indole-3-methyl-dsGS, followed by benzyl-dsGS. Expression was induced by wounding, jasmonate and ethylene stimulates. \\ sulfotransferase 16 (SOT16); FUNCTIONS …	ath:AT1G74100	13	20	21
comp32270_c5	AT1G18710.1	MYB47	myb domain protein 47 \\ Member of the R2R3 factor gene family. \\ myb domain protein 47 (MYB47); FUNCTIONS IN: DNA binding, sequence-specific DNA binding transcription factor activity; INVOLVED IN: response to jasmonic acid stimulus, response to salt stress, regulation of transcription, DNA-dependent; LOCATED IN: nucleus, cytoplasm; EXPRESSED IN: leaf lamina base, stem, leaf whorl, leaf; EXPRESS…	ath:AT1G18710	13	22	18
comp16456_c1	AT1G48660.1	AT1G48660	Auxin-responsive GH3 family protein \\ Auxin-responsive GH3 family protein; CONTAINS InterPro DOMAIN/s: GH3 auxin-responsive promoter (InterPro:IPR004993); BEST Arabidopsis thaliana protein match is: auxin-responsive GH3 family protein (TAIR:AT1G48670.1); Has 1415 Blast hits to 1338 proteins in 229 species: Archae - 0; Bacteria - 452; Metazoa - 52; Fungi - 2; Plants - 674; Viruses - 0; Other Euka…	ath:AT1G48660	13	17	21
comp42683_c0	AT5G64750.1	ABR1	Integrase-type DNA-binding superfamily protein \\ Encodes a putative transcription factor containing an AP2 domain. Is a member of the ERF (ethylene response factor) subfamily B-4 of ERF/AP2 transcription factor family. Expressed in response to ABA, osmotic stress, sugar stress and drought. Mutants are hypersensitive to these stresses. May be involved in regulation of ABA mediated stress response…	ath:AT5G64750	13	23	18
comp145608_c0	AT3G57600.1	AT3G57600	Integrase-type DNA-binding superfamily protein \\ encodes a member of the DREB subfamily A-2 of ERF/AP2 transcription factor family. The protein contains one AP2 domain. There are eight members in this subfamily including DREB2A AND DREB2B that are involved in response to drought. \\ Integrase-type DNA-binding superfamily protein; FUNCTIONS IN: DNA binding, sequence-specific DNA binding transcrip…	ath:AT3G57600	13	23	18
comp25012_c0	AT2G22330.1	CYP79B3	cytochrome P450, family 79, subfamily B, polypeptide 3 \\ Encodes a cytochrome P450. Involved in tryptophan metabolism. Converts Trp to indole-3-acetaldoxime (IAOx), a precursor to IAA and indole glucosinolates. \\ cytochrome P450, family 79, subfamily B, polypeptide 3 (CYP79B3); FUNCTIONS IN: electron carrier activity, monooxygenase activity, iron ion binding, oxygen binding, heme binding; INVOL…	ath:AT2G22330	13	21	21
comp31077_c3	AT3G04000.1	AT3G04000	NAD(P)-binding Rossmann-fold superfamily protein \\ NAD(P)-binding Rossmann-fold superfamily protein; FUNCTIONS IN: oxidoreductase activity, binding, catalytic activity; INVOLVED IN: oxidation reduction, metabolic process; EXPRESSED IN: 19 plant structures; EXPRESSED DURING: 9 growth stages; CONTAINS InterPro DOMAIN/s: NAD(P)-binding domain (InterPro:IPR016040), Glucose/ribitol dehydrogenase (Int…	ath:AT3G04000	13	20	18
comp31157_c1	AT1G22640.1	MYB3	myb domain protein 3 \\ MYB-type transcription factor (MYB3) that represses phenylpropanoid biosynthesis gene expression \\ myb domain protein 3 (MYB3); CONTAINS InterPro DOMAIN/s: SANT, DNA-binding (InterPro:IPR001005), Homeodomain-like (InterPro:IPR009057), Myb, DNA-binding (InterPro:IPR014778), HTH transcriptional regulator, Myb-type, DNA-binding (InterPro:IPR017930), Homeodomain-related (Inte…	ath:AT1G22640	13	20	18
comp42769_c0	AT5G65320.1	AT5G65320	basic helix-loop-helix (bHLH) DNA-binding superfamily protein \\ basic helix-loop-helix (bHLH) DNA-binding superfamily protein; FUNCTIONS IN: DNA binding, sequence-specific DNA binding transcription factor activity; INVOLVED IN: regulation of transcription; LOCATED IN: nucleus; EXPRESSED IN: hypocotyl, root, leaf; EXPRESSED DURING: LP.04 four leaves visible, LP.10 ten leaves visible, 4 leaf senes…	ath:AT5G65320	13	21	4
comp20627_c0	AT3G13730.1	CYP90D1	cytochrome P450, family 90, subfamily D, polypeptide 1 \\ Encodes a cytochrome P-450 gene that is involved in brassinosteroid biosynthesis, most likely in the conversion step of teasterone (TE) to 3-dehydroteasterone (3DT), and/or 6-deoxoteasterone (6-deoxoTE) to 6-deoxo-3-dehydroteasterone (6-deoxo3DT); or the conversion of cathasterone (CT) to TE, and/or 6-deoxocathasterone (6-deoxoCT) to 6-deo…	ath:AT3G13730	13	22	7
comp19826_c0	AT4G34530.1	CIB1	cryptochrome-interacting basic-helix-loop-helix 1 \\ Encodes a transcription factor CIB1 (cryptochrome-interacting basic-helix-loop-helix). CIB1 interacts with CRY2 (cryptochrome 2) in a blue light-specific manner in yeast and Arabidopsis cells, and it acts together with additional CIB1-related proteins to promote CRY2-dependent floral initiation. CIB1 positively regulates FT expression. \\ crypt…	ath:AT4G34530	13	24	18
comp22471_c0	AT4G12430.1	AT4G12430	Haloacid dehalogenase-like hydrolase (HAD) superfamily protein \\ Haloacid dehalogenase-like hydrolase (HAD) superfamily protein; FUNCTIONS IN: catalytic activity, trehalose-phosphatase activity; INVOLVED IN: trehalose biosynthetic process, metabolic process; EXPRESSED IN: sperm cell, male gametophyte, pollen tube; EXPRESSED DURING: L mature pollen stage, M germinated pollen stage; CONTAINS Inter…	ath:AT4G12430	13	18	4
comp21028_c0	AT4G39780.1	AT4G39780	Integrase-type DNA-binding superfamily protein \\ encodes a member of the DREB subfamily A-6 of ERF/AP2 transcription factor family. The protein contains one AP2 domain. There are 8 members in this subfamily including RAP2.4. \\ Integrase-type DNA-binding superfamily protein; FUNCTIONS IN: DNA binding, sequence-specific DNA binding transcription factor activity; INVOLVED IN: regulation of transcr…	ath:AT4G39780	12	14	4
comp30155_c0	AT4G22590.1	AT4G22590	Haloacid dehalogenase-like hydrolase (HAD) superfamily protein \\ Haloacid dehalogenase-like hydrolase (HAD) superfamily protein; FUNCTIONS IN: catalytic activity, trehalose-phosphatase activity; INVOLVED IN: trehalose biosynthetic process, metabolic process; LOCATED IN: chloroplast; EXPRESSED IN: sperm cell, male gametophyte, pollen tube; EXPRESSED DURING: L mature pollen stage, M germinated pol…	ath:AT4G22590	12	13	21
comp33554_c0	AT4G31500.1	CYP83B1	cytochrome P450, family 83, subfamily B, polypeptide 1 \\ Encodes an oxime-metabolizing enzyme in the biosynthetic pathway of glucosinolates. Is required for phytochrome signal transduction in red light. Mutation confers auxin overproduction. \\ cytochrome P450, family 83, subfamily B, polypeptide 1 (CYP83B1); FUNCTIONS IN: oxidoreductase activity, acting on paired donors, with incorporation or r…	ath:AT4G31500	12	18	21
comp17039_c0	AT5G63980.1	SAL1	Inositol monophosphatase family protein \\ Encodes a bifunctional protein that has 3'(2'),5'-bisphosphate nucleotidase and inositol polyphosphate 1-phosphatase activities and rescues sulfur assimilation mutants in yeast. It is involved in the response to cold, drought (negative regulator of drought tolerance), and ABA. Mutants in this gene exhibit enhanced induction of stress genes in response to…	ath:AT5G63980	12	18	21
comp31938_c0	AT4G04320	AT4G04320	malonyl-CoA decarboxylase family protein \\ malonyl-CoA decarboxylase family protein; FUNCTIONS IN: malonyl-CoA decarboxylase activity; INVOLVED IN: fatty acid biosynthetic process; LOCATED IN: peroxisome; EXPRESSED IN: 25 plant structures; EXPRESSED DURING: 15 growth stages; CONTAINS InterPro DOMAIN/s: Malonyl-CoA decarboxylase (InterPro:IPR007956); Has 30201 Blast hits to 17322 proteins in 780 …	ath:AT4G04320	12	15	21
comp34057_c0	AT1G64660.1	MGL	methionine gamma-lyase \\ Encodes a functional methionine gamma-lyase, a cytosolic enzyme catalyzes the degradation of methionine into methanethiol, alpha-ketobutyrate and ammonia. The catabolism of excess methionine is important to methionine homeostasis. \\ methionine gamma-lyase (MGL); CONTAINS InterPro DOMAIN/s: Pyridoxal phosphate-dependent transferase, major domain (InterPro:IPR015424), Cys…	ath:AT1G64660	12	14	21
comp31708_c0	AT2G35390	AT2G35390	Phosphoribosyltransferase family protein \\ Phosphoribosyltransferase family protein; FUNCTIONS IN: magnesium ion binding, ribose phosphate diphosphokinase activity; INVOLVED IN: cellular biosynthetic process, nucleotide biosynthetic process, nucleoside metabolic process, ribonucleoside monophosphate biosynthetic process; EXPRESSED IN: 6 plant structures; EXPRESSED DURING: L mature pollen stage, …	ath:AT2G35390	11	18	21
comp13217_c0	AT4G36900.1	RAP2.10	related to AP2 10 \\ encodes a member of the DREB subfamily A-5 of ERF/AP2 transcription factor family (RAP2.10). The protein contains one AP2 domain. There are 16 members in this subfamily including RAP2.9 and RAP2.1. \\ related to AP2 10 (RAP2.10); FUNCTIONS IN: DNA binding, sequence-specific DNA binding transcription factor activity; INVOLVED IN: regulation of transcription, DNA-dependent; EXP…	ath:AT4G36900	11	19	18
comp28343_c0	AT3G05630.1	PLDP2	phospholipase D P2 \\ Encodes a member of the PXPH-PLD subfamily of phospholipase D proteins. Regulates vesicle trafficking. Required for auxin transport and distribution and hence auxin responses. This subfamily is novel structurally different from the majority of plant PLDs by having phox homology (PX) and pleckstrin homology (PH) domains. Involved regulating root development in response to nut…	ath:AT3G05630	10	16	1
comp25779_c0	AT5G67190.1	DEAR2	DREB and EAR motif protein 2 \\ encodes a member of the DREB subfamily A-5 of ERF/AP2 transcription factor family. The protein contains one AP2 domain. There are 16 members in this subfamily including RAP2.1, RAP2.9 and RAP2.10. \\ DREB and EAR motif protein 2 (DEAR2); FUNCTIONS IN: DNA binding, sequence-specific DNA binding transcription factor activity; INVOLVED IN: regulation of transcription,…	ath:AT5G67190	10	18	1
comp22453_c0	AT3G47000.1	AT3G47000	Glycosyl hydrolase family protein \\ Glycosyl hydrolase family protein; FUNCTIONS IN: hydrolase activity, hydrolyzing O-glycosyl compounds; INVOLVED IN: carbohydrate metabolic process; LOCATED IN: cellular_component unknown; EXPRESSED IN: 23 plant structures; EXPRESSED DURING: 13 growth stages; CONTAINS InterPro DOMAIN/s: Glycoside hydrolase, family 3, N-terminal (InterPro:IPR001764), Glycoside h…	ath:AT3G47000	10	15	4
comp25754_c1	AT5G21100.1	AT5G21100	Plant L-ascorbate oxidase \\ Plant L-ascorbate oxidase; FUNCTIONS IN: oxidoreductase activity, copper ion binding, L-ascorbate oxidase activity; INVOLVED IN: oxidation reduction; LOCATED IN: plant-type cell wall; EXPRESSED IN: 21 plant structures; EXPRESSED DURING: 13 growth stages; CONTAINS InterPro DOMAIN/s: Multicopper oxidase, type 3 (InterPro:IPR011707), Multicopper oxidase, type 2 (InterPro…	ath:AT5G21100	10	12	21
comp23893_c0	AT1G65820	AT1G65820	microsomal glutathione s-transferase, putative \\ microsomal glutathione s-transferase, putative; FUNCTIONS IN: glutathione transferase activity; INVOLVED IN: biological_process unknown; LOCATED IN: endoplasmic reticulum, vacuole, membrane; EXPRESSED IN: 23 plant structures; EXPRESSED DURING: 14 growth stages; CONTAINS InterPro DOMAIN/s: Membrane-associated, eicosanoid/glutathione metabolism (MAP…	ath:AT1G65820	10	18	24
comp30909_c3	AT5G01240	LAX1	like AUXIN RESISTANT 1 \\ Encodes LAX1 (LIKE AUXIN RESISTANT), a member of the AUX1 LAX family of auxin influx carriers. Required for the establishment of embryonic root cell organization. \\ like AUXIN RESISTANT 1 (LAX1); CONTAINS InterPro DOMAIN/s: Amino acid transporter, transmembrane (InterPro:IPR013057); BEST Arabidopsis thaliana protein match is: Transmembrane amino acid transporter family …	ath:AT5G01240	10	16	1
comp34326_c0	AT3G30775.1	ERD5	Methylenetetrahydrofolate reductase family protein \\ Encodes a proline oxidase that is predicted to localize to the inner mitochondrial membrane, its mRNA expression induced by high levels of Al and by osmotic stress. The promoter contains an L-proline-inducible element. \\ EARLY RESPONSIVE TO DEHYDRATION 5 (ERD5); CONTAINS InterPro DOMAIN/s: Proline dehydrogenase (InterPro:IPR002872), Proline o…	ath:AT3G30775	10	15	24
comp12987_c0	AT4G25410.1	AT4G25410	basic helix-loop-helix (bHLH) DNA-binding superfamily protein \\ basic helix-loop-helix (bHLH) DNA-binding superfamily protein; FUNCTIONS IN: DNA binding, sequence-specific DNA binding transcription factor activity; INVOLVED IN: regulation of transcription; LOCATED IN: nucleus; EXPRESSED IN: root; CONTAINS InterPro DOMAIN/s: Helix-loop-helix DNA-binding domain (InterPro:IPR001092), Helix-loop-hel…	ath:AT4G25410	10	16	24
comp14046_c0	AT5G49520.1	WRKY48	WRKY DNA-binding protein 48 \\ Encodes WRKY48, a member of the WRKY Transcription Factor. WRKY48 is a stress- and pathogen-induced transcriptional activator that represses plant basal defense. \\ WRKY DNA-binding protein 48 (WRKY48); CONTAINS InterPro DOMAIN/s: DNA-binding WRKY (InterPro:IPR003657); BEST Arabidopsis thaliana protein match is: WRKY DNA-binding protein 23 (TAIR:AT2G47260.1); Has 18…	ath:AT5G49520	10	18	1
comp34795_c0	AT3G29320.1	AT3G29320	Glycosyl transferase, family 35 \\ Encodes a plastidic alpha-glucan phosphorylase. In vitro, the enzyme has a preference for maltooligosaccharides, such as maltoheptaose. \\ Glycosyl transferase, family 35; FUNCTIONS IN: phosphorylase activity, transferase activity, transferring glycosyl groups; INVOLVED IN: response to water deprivation, response to temperature stimulus; LOCATED IN: chloroplast …	ath:AT3G29320	10	11	18
comp28186_c0	AT3G47000.1	AT3G47000	Glycosyl hydrolase family protein \\ Glycosyl hydrolase family protein; FUNCTIONS IN: hydrolase activity, hydrolyzing O-glycosyl compounds; INVOLVED IN: carbohydrate metabolic process; LOCATED IN: cellular_component unknown; EXPRESSED IN: 23 plant structures; EXPRESSED DURING: 13 growth stages; CONTAINS InterPro DOMAIN/s: Glycoside hydrolase, family 3, N-terminal (InterPro:IPR001764), Glycoside h…	ath:AT3G47000	10	16	1
comp33649_c0	AT1G17745	AT1G17745	D-3-phosphoglycerate dehydrogenase \\ encodes a 3-Phosphoglycerate dehydrogenase \\ 3-phosphoglycerate dehydrogenase (PGDH); FUNCTIONS IN: phosphoglycerate dehydrogenase activity, protein binding; INVOLVED IN: L-serine biosynthetic process; LOCATED IN: cytosol, nucleus, chloroplast; EXPRESSED IN: 24 plant structures; EXPRESSED DURING: 14 growth stages; CONTAINS InterPro DOMAIN/s: D-3-phosphoglyce…	ath:AT1G17745	10	18	24
comp33819_c0	AT3G26300.1	CYP71B34	cytochrome P450, family 71, subfamily B, polypeptide 34 \\ putative cytochrome P450 \\ cytochrome P450, family 71, subfamily B, polypeptide 34 (CYP71B34); FUNCTIONS IN: electron carrier activity, monooxygenase activity, iron ion binding, oxygen binding, heme binding; INVOLVED IN: oxidation reduction; LOCATED IN: endomembrane system; EXPRESSED IN: 22 plant structures; EXPRESSED DURING: 13 growth s…	ath:AT3G26300	10	14	21
comp13042_c0	AT3G11410.1	PP2CA	protein phosphatase 2CA \\ Encodes protein phosphatase 2C. Negative regulator of ABA signalling. Expressed in seeds during germination. mRNA up-regulated by drought and ABA. \\ protein phosphatase 2CA (PP2CA); FUNCTIONS IN: protein binding, protein serine/threonine phosphatase activity, phosphoprotein phosphatase activity; INVOLVED IN: in 6 processes; LOCATED IN: protein serine/threonine phosphat…	ath:AT3G11410	10	14	1
comp16456_c0	AT5G51470.1	AT5G51470	Auxin-responsive GH3 family protein \\ Auxin-responsive GH3 family protein; CONTAINS InterPro DOMAIN/s: GH3 auxin-responsive promoter (InterPro:IPR004993); BEST Arabidopsis thaliana protein match is: Auxin-responsive GH3 family protein (TAIR:AT1G23160.1); Has 1306 Blast hits to 1254 proteins in 211 species: Archae - 0; Bacteria - 361; Metazoa - 54; Fungi - 2; Plants - 673; Viruses - 0; Other Euka…	ath:AT5G51470	10	12	21
comp24842_c0	AT5G51470.1	AT5G51470	Auxin-responsive GH3 family protein \\ Auxin-responsive GH3 family protein; CONTAINS InterPro DOMAIN/s: GH3 auxin-responsive promoter (InterPro:IPR004993); BEST Arabidopsis thaliana protein match is: Auxin-responsive GH3 family protein (TAIR:AT1G23160.1); Has 1306 Blast hits to 1254 proteins in 211 species: Archae - 0; Bacteria - 361; Metazoa - 54; Fungi - 2; Plants - 673; Viruses - 0; Other Euka…	ath:AT5G51470	10	14	1
comp35398_c0	AT4G29210	GGT4	gamma-glutamyl transpeptidase 4 \\ The gene encodes a gamma-glutamyltransferase (AKA gamma-glutamyl transpeptidase, EC 2.3.2.2) that is located in the vacuole and is most active in roots. The encoded enzyme is involved in the initial degradation of glutathione conjugates in this cell compartment. It is also induced by xenobiotics and contributes to xenobiotics metabolism. Note that conflicting no…	ath:AT4G29210	10	17	24
comp23445_c0	AT2G43840	UGT74F1	UDP-glycosyltransferase 74 F1 \\ UGT74F1 transfers UDP:glucose to salicylic acid (forming a glucoside), benzoic acid, quercetin, and athranilate in vitro. UGT74F1 shows a weak ability to catalyze the formation of the p-aminobenzoate-glucose ester in vitro. But, UGT75B1 appears to be the dominant pABA acylglucosyltransferase in vivo based on assays in leaves, flowers, and siliques. The true biolog…	ath:AT2G43840	10	15	24
comp22843_c0	AT4G25400.1	AT4G25400	basic helix-loop-helix (bHLH) DNA-binding superfamily protein \\ basic helix-loop-helix (bHLH) DNA-binding superfamily protein; FUNCTIONS IN: DNA binding, sequence-specific DNA binding transcription factor activity; INVOLVED IN: regulation of transcription; LOCATED IN: nucleus; CONTAINS InterPro DOMAIN/s: Helix-loop-helix DNA-binding domain (InterPro:IPR001092), Helix-loop-helix DNA-binding (Inte…	ath:AT4G25400	10	16	24
comp13639_c0	AT3G56400.1	WRKY70	WRKY DNA-binding protein 70 \\ member of WRKY Transcription Factor; Group III. Function as activator of SA-dependent defense genes and a repressor of JA-regulated genes. WRKY70-controlled suppression of JA-signaling is partly executed by NPR1. \\ WRKY DNA-binding protein 70 (WRKY70); CONTAINS InterPro DOMAIN/s: DNA-binding WRKY (InterPro:IPR003657); BEST Arabidopsis thaliana protein match is: WRK…	ath:AT3G56400	10	18	1
comp24111_c1	AT4G15350.1	CYP705A2	cytochrome P450, family 705, subfamily A, polypeptide 2 \\ member of CYP705A \\ cytochrome P450, family 705, subfamily A, polypeptide 2 (CYP705A2); FUNCTIONS IN: electron carrier activity, monooxygenase activity, iron ion binding, oxygen binding, heme binding; INVOLVED IN: oxidation reduction; LOCATED IN: endomembrane system; CONTAINS InterPro DOMAIN/s: Cytochrome P450 (InterPro:IPR001128), Cytoc…	ath:AT4G15350	10	11	21
comp15300_c0	AT5G44210.1	ERF9	erf domain protein 9 \\ encodes a member of the ERF (ethylene response factor) subfamily B-1 of ERF/AP2 transcription factor family (ATERF-9). The protein contains one AP2 domain. There are 15 members in this subfamily including ATERF-3, ATERF-4, ATERF-7, and leafy petiole. \\ erf domain protein 9 (ERF9); FUNCTIONS IN: transcription repressor activity, DNA binding, sequence-specific DNA binding t…	ath:AT5G44210	10	19	1
comp17721_c0	AT5G11160.1	APT5	adenine phosphoribosyltransferase 5 \\ adenine phosphoribosyltransferase 5 (APT5); FUNCTIONS IN: adenine phosphoribosyltransferase activity; INVOLVED IN: nucleoside metabolic process, adenine salvage, anaerobic respiration, nucleotide metabolic process; LOCATED IN: cytoplasm; EXPRESSED IN: 23 plant structures; EXPRESSED DURING: 13 growth stages; CONTAINS InterPro DOMAIN/s: Adenine phosphoribosyl …	ath:AT5G11160	10	17	1
comp33564_c0	AT4G39950.1	CYP79B2	cytochrome P450, family 79, subfamily B, polypeptide 2 \\ Belongs to cytochrome P450 and is involved in tryptophan metabolism. Converts Trp to indo-3-acetaldoxime (IAOx), a precursor to IAA and indole glucosinolates. \\ cytochrome P450, family 79, subfamily B, polypeptide 2 (CYP79B2); FUNCTIONS IN: electron carrier activity, monooxygenase activity, iron ion binding, oxygen binding, heme binding; …	ath:AT4G39950	10	13	21
comp24973_c0	AT2G44940.1	AT2G44940	Integrase-type DNA-binding superfamily protein \\ encodes a member of the DREB subfamily A-4 of ERF/AP2 transcription factor family. The protein contains one AP2 domain. There are 17 members in this subfamily including TINY. \\ Integrase-type DNA-binding superfamily protein; FUNCTIONS IN: DNA binding, sequence-specific DNA binding transcription factor activity; INVOLVED IN: regulation of transcri…	ath:AT2G44940	9	9	21
comp32499_c0	AT1G19670.1	CLH1	chlorophyllase 1 \\ Chlorophyllase is the first enzyme involved in chlorophyll degradation. It catalyzes the hydrolysis of the ester bond to yield chlorophyllide and phytol. AtCLH1 lacks a typical signal sequence for the chloroplast. Its expression is induced rapidly by methyljasmonate, a known promoter of senescence and chlorophyll degradation. \\ chlorophyllase 1 (CLH1); FUNCTIONS IN: chlorophy…	ath:AT1G19670	9	16	18
comp28546_c0	AT2G45440.1	DHDPS2	dihydrodipicolinate synthase \\ Encodes a protein that likely has dihydropicolinate synthase activity based on its mutant phenotype of decreased lysine levels and increased aspartate levels. The mutant also has increased levels of threonine. The enzyme is predicted to localize to the chloroplast. \\ dihydrodipicolinate synthase (DHDPS2); FUNCTIONS IN: dihydrodipicolinate synthase activity; INVOLV…	ath:AT2G45440	9	13	20
comp22697_c0	AT1G19850.1	MP	Transcriptional factor B3 family protein / auxin-responsive factor AUX/IAA-related \\ Encodes a transcription factor (IAA24) mediating embryo axis formation and vascular development. Similar to AUXIN RESPONSIVE FACTOR 1 (ARF1) shown to bind to auxin responsive elements (AREs), and to the maize transcriptional activator VIVIPAROUS 1( VP1). In situ hybridization shows expression in provascular tiss…	ath:AT1G19850	9	18	18
comp33685_c0	AT2G14750.1	APK	APS kinase \\ Encodes adenosine-5'-phosphosulfate kinase. Provides activated sulfate for sulfation of secondary metabolites, including the glucosinolates. Essential for pollen viability. \\ APS kinase (APK); CONTAINS InterPro DOMAIN/s: Adenylylsulphate kinase, C-terminal (InterPro:IPR002891); BEST Arabidopsis thaliana protein match is: APS-kinase 2 (TAIR:AT4G39940.1); Has 5042 Blast hits to 5042 …	ath:AT2G14750	9	11	24
comp12405_c0	AT4G34990.1	MYB32	myb domain protein 32 \\ Member of the R2R3 factor gene family. \\ myb domain protein 32 (MYB32); CONTAINS InterPro DOMAIN/s: SANT, DNA-binding (InterPro:IPR001005), Homeodomain-like (InterPro:IPR009057), Myb, DNA-binding (InterPro:IPR014778), HTH transcriptional regulator, Myb-type, DNA-binding (InterPro:IPR017930), Homeodomain-related (InterPro:IPR012287), Myb transcription factor (InterPro:IPR…	ath:AT4G34990	9	11	18
comp31341_c2	AT5G53460	GLT1	NADH-dependent glutamate synthase 1 \\ NADH-dependent glutamate synthase \\ NADH-dependent glutamate synthase 1 (GLT1); FUNCTIONS IN: glutamate synthase (NADH) activity; INVOLVED IN: nitrate assimilation, response to cadmium ion, glutamate biosynthetic process; LOCATED IN: chloroplast stroma, chloroplast, plastid; EXPRESSED IN: 24 plant structures; EXPRESSED DURING: 13 growth stages; CONTAINS Int…	ath:AT5G53460	8	11	15
comp13409_c1	AT2G16720.1	MYB7	myb domain protein 7 \\ Encodes a member of MYB3R- and R2R3- type MYB- encoding genes \\ myb domain protein 7 (MYB7); CONTAINS InterPro DOMAIN/s: SANT, DNA-binding (InterPro:IPR001005), Homeodomain-like (InterPro:IPR009057), Myb, DNA-binding (InterPro:IPR014778), HTH transcriptional regulator, Myb-type, DNA-binding (InterPro:IPR017930), Homeodomain-related (InterPro:IPR012287), Myb transcription …	ath:AT2G16720	8	12	1
comp30123_c0	AT5G14650.1	AT5G14650	Pectin lyase-like superfamily protein \\ Pectin lyase-like superfamily protein; FUNCTIONS IN: polygalacturonase activity; INVOLVED IN: carbohydrate metabolic process; LOCATED IN: endomembrane system; EXPRESSED IN: 7 plant structures; EXPRESSED DURING: F mature embryo stage, LP.02 two leaves visible, petal differentiation and expansion stage; CONTAINS InterPro DOMAIN/s: Pectin lyase fold/virulence…	ath:AT5G14650	8	12	1
comp30791_c0	AT3G09560	AT3G09560	Lipin family protein \\ PHOSPHATIDIC ACID PHOSPHOHYDROLASE 1 (PAH1); CONTAINS InterPro DOMAIN/s: LNS2, Lipin/Ned1/Smp2 (InterPro:IPR013209), Lipin, N-terminal conserved region (InterPro:IPR007651); BEST Arabidopsis thaliana protein match is: phosphatidic acid phosphohydrolase 2 (TAIR:AT5G42870.1); Has 5210 Blast hits to 3195 proteins in 460 species: Archae - 22; Bacteria - 1897; Metazoa - 1353; F…	ath:AT3G09560	8	13	18
comp30901_c0	AT1G71100.1	RSW10	Ribose 5-phosphate isomerase, type A protein \\ Encodes a ribose 5-phosphate isomerase involved in the formation of uridine used for the synthesis of UDP-sugars. Mutants of this gene are affected in cellulose biosynthesis. \\ RADIAL SWELLING 10 (RSW10); FUNCTIONS IN: ribose-5-phosphate isomerase activity; INVOLVED IN: uridine biosynthetic process, response to karrikin, cellulose biosynthetic proc…	ath:AT1G71100	8	9	18
comp35502_c0	AT5G58670.1	PLC1	phospholipase C1 \\ phosphatidylinositol-specific phospholipase C is induced to a significant extent under various environmental stresses, such as dehydration, salinity, and low temperature. May play a role in secondary ABA response. There are two genes called ATPLC1, one corresponding to AT4g38530 and one corresponding ot AT5g58670 (this one). \\ phospholipase C1 (PLC1); CONTAINS InterPro DOMAIN…	ath:AT5G58670	8	13	18
comp32549_c2	AT1G22370	UGT85A5	UDP-glucosyl transferase 85A5 \\ UDP-glucosyl transferase 85A5 (UGT85A5); FUNCTIONS IN: transferase activity, transferring glycosyl groups, glucuronosyltransferase activity; INVOLVED IN: metabolic process; EXPRESSED IN: 15 plant structures; EXPRESSED DURING: 9 growth stages; CONTAINS InterPro DOMAIN/s: UDP-glucuronosyl/UDP-glucosyltransferase (InterPro:IPR002213); BEST Arabidopsis thaliana protei…	ath:AT1G22370	8	11	15
comp12464_c0	AT5G43290.1	WRKY49	WRKY DNA-binding protein 49 \\ member of WRKY Transcription Factor; Group II-c \\ WRKY DNA-binding protein 49 (WRKY49); FUNCTIONS IN: sequence-specific DNA binding transcription factor activity; INVOLVED IN: regulation of transcription, DNA-dependent, regulation of transcription; CONTAINS InterPro DOMAIN/s: DNA-binding WRKY (InterPro:IPR003657); BEST Arabidopsis thaliana protein match is: WRKY DN…	ath:AT5G43290	8	11	18
comp21697_c1	AT1G26560.1	BGLU40	beta glucosidase 40 \\ beta glucosidase 40 (BGLU40); FUNCTIONS IN: cation binding, hydrolase activity, hydrolyzing O-glycosyl compounds, catalytic activity; INVOLVED IN: carbohydrate metabolic process; LOCATED IN: apoplast, chloroplast; EXPRESSED IN: 23 plant structures; EXPRESSED DURING: 13 growth stages; CONTAINS InterPro DOMAIN/s: Glycoside hydrolase, family 1 (InterPro:IPR001360), Glycoside h…	ath:AT1G26560	8	13	0
comp32816_c1	AT3G23920.1	BAM1	beta-amylase 1 \\ Encodes a chloroplast beta-amylase. Is necessary for leaf starch breakdown in the absence of BAM3. \\ beta-amylase 1 (BAM1); FUNCTIONS IN: beta-amylase activity; INVOLVED IN: response to water deprivation, starch catabolic process; LOCATED IN: cytosol, nucleus; EXPRESSED IN: 25 plant structures; EXPRESSED DURING: 15 growth stages; CONTAINS InterPro DOMAIN/s: Glycoside hydrolase,…	ath:AT3G23920	8	11	1
comp31050_c7	AT5G48880	PKT2	peroxisomal 3-keto-acyl-CoA thiolase 2 \\ Encodes a peroxisomal 3-keto-acyl-CoA thiolase 2 precursor. EC2.3.1.16 thiolases. AT5G48880.1 is named PKT1 and AT5G48880.2 is named PKT2. \\ PEROXISOMAL-3-KETO-ACYL-COA THIOLASE 1 (PKT1); FUNCTIONS IN: transferase activity, transferring acyl groups other than amino-acyl groups, catalytic activity, acetyl-CoA C-acyltransferase activity; INVOLVED IN: fatty…	ath:AT5G48880	8	14	18
comp40093_c0	AT2G38400	AGT3	alanine:glyoxylate aminotransferase 3 \\ alanine:glyoxylate aminotransferase 2 homolog (AGT3) mRNA, \\ alanine:glyoxylate aminotransferase 3 (AGT3); FUNCTIONS IN: pyridoxal phosphate binding, transaminase activity, catalytic activity, alanine-glyoxylate transaminase activity; EXPRESSED IN: 22 plant structures; EXPRESSED DURING: 15 growth stages; CONTAINS InterPro DOMAIN/s: Pyridoxal phosphate-dep…	ath:AT2G38400	8	14	1
comp29279_c0	AT1G72520.1	AT1G72520	PLAT/LH2 domain-containing lipoxygenase family protein \\ PLAT/LH2 domain-containing lipoxygenase family protein; FUNCTIONS IN: oxidoreductase activity, acting on single donors with incorporation of molecular oxygen, incorporation of two atoms of oxygen, lipoxygenase activity, iron ion binding, metal ion binding; INVOLVED IN: growth, jasmonic acid biosynthetic process, response to wounding, defen…	ath:AT1G72520	8	10	18
comp23748_c0	AT3G52970	CYP76G1	cytochrome P450, family 76, subfamily G, polypeptide 1 \\ member of CYP76G \\ cytochrome P450, family 76, subfamily G, polypeptide 1 (CYP76G1); FUNCTIONS IN: electron carrier activity, monooxygenase activity, iron ion binding, oxygen binding, heme binding; INVOLVED IN: oxidation reduction; LOCATED IN: endomembrane system; EXPRESSED IN: stem, root; CONTAINS InterPro DOMAIN/s: Cytochrome P450 (Inte…	ath:AT3G52970	8	13	1
comp26926_c0	AT3G16770.1	EBP	ethylene-responsive element binding protein \\ Encodes a member of the ERF (ethylene response factor) subfamily B-2 of the plant specific ERF/AP2 transcription factor family (RAP2.3). The protein contains one AP2 domain. There are 5 members in this subfamily including RAP2.2 AND RAP2.12.It is localized to the nucleus and acts as a transcriptional activator through the GCC-box. It has been identif…	ath:AT3G16770	8	11	0
comp24881_c0	AT4G00050.1	UNE10	basic helix-loop-helix (bHLH) DNA-binding superfamily protein \\ unfertilized embryo sac 10 (UNE10); FUNCTIONS IN: DNA binding, sequence-specific DNA binding transcription factor activity; INVOLVED IN: double fertilization forming a zygote and endosperm, regulation of transcription; LOCATED IN: nucleus; EXPRESSED IN: 20 plant structures; EXPRESSED DURING: 13 growth stages; CONTAINS InterPro DOMAI…	ath:AT4G00050	8	11	10
comp32270_c4	AT1G74430.1	MYB95	myb domain protein 95 \\ Encodes a putative transcription factor (MYB95). \\ myb domain protein 95 (MYB95); CONTAINS InterPro DOMAIN/s: SANT, DNA-binding (InterPro:IPR001005), Homeodomain-like (InterPro:IPR009057), Myb, DNA-binding (InterPro:IPR014778), HTH transcriptional regulator, Myb-type, DNA-binding (InterPro:IPR017930), Homeodomain-related (InterPro:IPR012287), Myb transcription factor (In…	ath:AT1G74430	8	11	18
comp39251_c0	AT5G01900.1	WRKY62	WRKY DNA-binding protein 62 \\ member of WRKY Transcription Factor; Group III \\ WRKY DNA-binding protein 62 (WRKY62); CONTAINS InterPro DOMAIN/s: DNA-binding WRKY (InterPro:IPR003657); BEST Arabidopsis thaliana protein match is: WRKY DNA-binding protein 38 (TAIR:AT5G22570.1); Has 3146 Blast hits to 2717 proteins in 131 species: Archae - 0; Bacteria - 0; Metazoa - 0; Fungi - 0; Plants - 3132; Vir…	ath:AT5G01900	8	11	18
comp19906_c0	AT4G27950.1	CRF4	cytokinin response factor 4 \\ encodes a member of the ERF (ethylene response factor) subfamily B-5 of ERF/AP2 transcription factor family. The protein contains one AP2 domain. There are 7 members in this subfamily. \\ cytokinin response factor 4 (CRF4); CONTAINS InterPro DOMAIN/s: DNA-binding, integrase-type (InterPro:IPR016177), Pathogenesis-related transcriptional factor/ERF, DNA-binding (Inte…	ath:AT4G27950	8	17	18
comp13323_c0	AT5G24410.1	PGL4	6-phosphogluconolactonase 4 \\ 6-phosphogluconolactonase 4 (PGL4); FUNCTIONS IN: 6-phosphogluconolactonase activity; INVOLVED IN: pentose-phosphate shunt, pentose-phosphate shunt, oxidative branch, carbohydrate metabolic process; LOCATED IN: cellular_component unknown; EXPRESSED IN: root; CONTAINS InterPro DOMAIN/s: 6-phosphogluconolactonase, DevB-type (InterPro:IPR005900); BEST Arabidopsis thali…	ath:AT5G24410	8	13	24
comp13323_c2	AT5G24410.1	PGL4	6-phosphogluconolactonase 4 \\ 6-phosphogluconolactonase 4 (PGL4); FUNCTIONS IN: 6-phosphogluconolactonase activity; INVOLVED IN: pentose-phosphate shunt, pentose-phosphate shunt, oxidative branch, carbohydrate metabolic process; LOCATED IN: cellular_component unknown; EXPRESSED IN: root; CONTAINS InterPro DOMAIN/s: 6-phosphogluconolactonase, DevB-type (InterPro:IPR005900); BEST Arabidopsis thali…	ath:AT5G24410	8	15	25
comp33694_c0	AT5G07440	GDH2	glutamate dehydrogenase 2 \\ Encodes the beta-subunit of the glutamate dehydrogenase. The enzyme is almost exclusively found in the mitochondria of stem and leaf companion cells. \\ glutamate dehydrogenase 2 (GDH2); FUNCTIONS IN: in 7 functions; INVOLVED IN: response to cadmium ion, response to salt stress; LOCATED IN: mitochondrion, plasma membrane; EXPRESSED IN: 27 plant structures; EXPRESSED D…	ath:AT5G07440	8	14	25
comp17431_c0	AT5G15950	AT5G15950	Adenosylmethionine decarboxylase family protein \\ Adenosylmethionine decarboxylase family protein; FUNCTIONS IN: adenosylmethionine decarboxylase activity; INVOLVED IN: spermidine biosynthetic process, spermine biosynthetic process, polyamine biosynthetic process; LOCATED IN: cellular_component unknown; EXPRESSED IN: male gametophyte, pollen tube; EXPRESSED DURING: L mature pollen stage, M germi…	ath:AT5G15950	8	13	0
comp17431_c1	AT5G15950	AT5G15950	Adenosylmethionine decarboxylase family protein \\ Adenosylmethionine decarboxylase family protein; FUNCTIONS IN: adenosylmethionine decarboxylase activity; INVOLVED IN: spermidine biosynthetic process, spermine biosynthetic process, polyamine biosynthetic process; LOCATED IN: cellular_component unknown; EXPRESSED IN: male gametophyte, pollen tube; EXPRESSED DURING: L mature pollen stage, M germi…	ath:AT5G15950	8	13	0
comp16238_c0	AT1G43710.1	emb1075	Pyridoxal phosphate (PLP)-dependent transferases superfamily protein \\ embryo defective 1075 (emb1075); FUNCTIONS IN: pyridoxal phosphate binding, carboxy-lyase activity, catalytic activity; INVOLVED IN: cellular amino acid metabolic process, embryo development ending in seed dormancy; LOCATED IN: cellular_component unknown; EXPRESSED IN: 25 plant structures; EXPRESSED DURING: 15 growth stages; …	ath:AT1G43710	8	12	24
comp17578_c0	AT1G14150	PQL2	PsbQ-like 2 \\ Encodes a subunit of the NAD(P)H dehydrogenase complex located in the chloroplast thylakoid lumen. \\ PsbQ-like 2 (PQL2); FUNCTIONS IN: electron transporter, transferring electrons within the cyclic electron transport pathway of photosynthesis activity; INVOLVED IN: photosynthetic electron transport chain; LOCATED IN: in 6 components; EXPRESSED IN: 22 plant structures; EXPRESSED DU…	ath:AT1G14150	7	8	5
comp32824_c0	AT4G31780	MGD1	monogalactosyl diacylglycerol synthase 1 \\ Encodes an A-type monogalactosyldiacylglycerol (MGDG) synthase. It represents the isoform responsible for the bulk of MGDG synthesis in Arabidopsis. \\ monogalactosyl diacylglycerol synthase 1 (MGD1); FUNCTIONS IN: UDP-glycosyltransferase activity, 1,2-diacylglycerol 3-beta-galactosyltransferase activity, transferase activity, transferring glycosyl grou…	ath:AT4G31780	7	8	18
comp17014_c1	AT5G60890.1	MYB34	myb domain protein 34 \\ Myb-like transcription factor that modulates expression of ASA1, a key point of control in the tryptophan pathway; mutant has deregulated expression of ASA1 in dominant allele. Loss of function allele suggests ATR1 also functions at a control point for regulating indole glucosinolate homeostasis. \\ myb domain protein 34 (MYB34); FUNCTIONS IN: DNA binding, transcription a…	ath:AT5G60890	7	10	20
comp12915_c0	AT5G43650.1	BHLH92	basic helix-loop-helix (bHLH) DNA-binding superfamily protein \\ BHLH92; FUNCTIONS IN: DNA binding, sequence-specific DNA binding transcription factor activity; INVOLVED IN: regulation of transcription; LOCATED IN: nucleus; CONTAINS InterPro DOMAIN/s: Helix-loop-helix DNA-binding domain (InterPro:IPR001092), Helix-loop-helix DNA-binding (InterPro:IPR011598); BEST Arabidopsis thaliana protein matc…	ath:AT5G43650	7	7	18
comp25654_c1	AT2G24570.1	WRKY17	WRKY DNA-binding protein 17 \\ member of WRKY Transcription Factor; Group II-d; negative regulator of basal resistance to Pseudomonas syringae. \\ WRKY DNA-binding protein 17 (WRKY17); CONTAINS InterPro DOMAIN/s: DNA-binding WRKY (InterPro:IPR003657), Transcription factor, WRKY, Zn-cluster (InterPro:IPR018872); BEST Arabidopsis thaliana protein match is: WRKY DNA-binding protein 11 (TAIR:AT4G3155…	ath:AT2G24570	7	8	4
comp17779_c0	AT5G28237.1	AT5G28237	Pyridoxal-5'-phosphate-dependent enzyme family protein \\ Pyridoxal-5'-phosphate-dependent enzyme family protein; FUNCTIONS IN: pyridoxal phosphate binding, tryptophan synthase activity, catalytic activity; INVOLVED IN: tryptophan biosynthetic process, metabolic process, tryptophan metabolic process; CONTAINS InterPro DOMAIN/s: Tryptophan synthase, beta chain (InterPro:IPR006654), Tryptophan synt…	ath:AT5G28237	7	8	20
comp33804_c0	AT5G17330.1	GAD	glutamate decarboxylase \\ Encodes one of two isoforms of glutamate decarboxylase. \\ glutamate decarboxylase (GAD); FUNCTIONS IN: calmodulin binding, glutamate decarboxylase activity; INVOLVED IN: response to cadmium ion; EXPRESSED IN: 13 plant structures; EXPRESSED DURING: 6 growth stages; CONTAINS InterPro DOMAIN/s: Pyridoxal phosphate-dependent transferase, major domain (InterPro:IPR015424), …	ath:AT5G17330	6	10	24
comp13409_c0	AT2G16720.1	MYB7	myb domain protein 7 \\ Encodes a member of MYB3R- and R2R3- type MYB- encoding genes \\ myb domain protein 7 (MYB7); CONTAINS InterPro DOMAIN/s: SANT, DNA-binding (InterPro:IPR001005), Homeodomain-like (InterPro:IPR009057), Myb, DNA-binding (InterPro:IPR014778), HTH transcriptional regulator, Myb-type, DNA-binding (InterPro:IPR017930), Homeodomain-related (InterPro:IPR012287), Myb transcription …	ath:AT2G16720	6	6	1
comp13602_c0	AT5G48560.1	AT5G48560	basic helix-loop-helix (bHLH) DNA-binding superfamily protein \\ basic helix-loop-helix (bHLH) DNA-binding superfamily protein; FUNCTIONS IN: DNA binding, sequence-specific DNA binding transcription factor activity; INVOLVED IN: regulation of transcription; LOCATED IN: nucleus; EXPRESSED IN: 14 plant structures; EXPRESSED DURING: LP.06 six leaves visible, LP.04 four leaves visible, 4 anthesis, pe…	ath:AT5G48560	6	9	4
comp27414_c0	AT4G37370.1	CYP81D8	cytochrome P450, family 81, subfamily D, polypeptide 8 \\ member of CYP81D \\ cytochrome P450, family 81, subfamily D, polypeptide 8 (CYP81D8); FUNCTIONS IN: electron carrier activity, monooxygenase activity, iron ion binding, oxygen binding, heme binding; INVOLVED IN: response to karrikin; LOCATED IN: endoplasmic reticulum, plasma membrane; EXPRESSED IN: 20 plant structures; EXPRESSED DURING: 13…	ath:AT4G37370	6	9	25
comp27414_c1	AT4G37370.1	CYP81D8	cytochrome P450, family 81, subfamily D, polypeptide 8 \\ member of CYP81D \\ cytochrome P450, family 81, subfamily D, polypeptide 8 (CYP81D8); FUNCTIONS IN: electron carrier activity, monooxygenase activity, iron ion binding, oxygen binding, heme binding; INVOLVED IN: response to karrikin; LOCATED IN: endoplasmic reticulum, plasma membrane; EXPRESSED IN: 20 plant structures; EXPRESSED DURING: 13…	ath:AT4G37370	6	8	25
comp13658_c0	AT5G53290.1	CRF3	cytokinin response factor 3 \\ encodes a member of the ERF (ethylene response factor) subfamily B-5 of ERF/AP2 transcription factor family. The protein contains one AP2 domain. There are 7 members in this subfamily. \\ cytokinin response factor 3 (CRF3); CONTAINS InterPro DOMAIN/s: DNA-binding, integrase-type (InterPro:IPR016177), Pathogenesis-related transcriptional factor/ERF, DNA-binding (Inte…	ath:AT5G53290	6	11	20
comp34288_c0	AT2G44160.1	MTHFR2	methylenetetrahydrofolate reductase 2 \\ methylenetetrahydrofolate reductase MTHFR2 mRNA, complete \\ methylenetetrahydrofolate reductase 2 (MTHFR2); FUNCTIONS IN: methylenetetrahydrofolate reductase (NADPH) activity; INVOLVED IN: oxidation reduction, methionine metabolic process; EXPRESSED IN: male gametophyte, guard cell, cultured cell, leaf; EXPRESSED DURING: L mature pollen stage, M germinate…	ath:AT2G44160	6	8	24
comp36112_c0	AT3G07270	AT3G07270	GTP cyclohydrolase I \\ GTP cyclohydrolase I; CONTAINS InterPro DOMAIN/s: GTP cyclohydrolase I/Nitrile oxidoreductase (InterPro:IPR020602); Has 13749 Blast hits to 7133 proteins in 2143 species: Archae - 132; Bacteria - 8697; Metazoa - 425; Fungi - 313; Plants - 76; Viruses - 16; Other Eukaryotes - 4090 (source: NCBI BLink).	ath:AT3G07270	6	8	18
comp29067_c4	AT4G37430.1	CYP91A2	cytochrome P450, family 91, subfamily A, polypeptide 2 \\ Encodes a member of the CYP81F cytochrome P450 monooxygenase subfamily. \\ cytochrome P450, family 91, subfamily A, polypeptide 2 (CYP91A2); FUNCTIONS IN: electron carrier activity, monooxygenase activity, iron ion binding, oxygen binding, heme binding; INVOLVED IN: oxidation reduction; LOCATED IN: endoplasmic reticulum; EXPRESSED IN: 16 p…	ath:AT4G37430	6	6	18
comp1086_c1	AT1G13710.1	CYP78A5	cytochrome P450, family 78, subfamily A, polypeptide 5 \\ Encodes the cytochrome P450 CYP78A5 monooxygenase. Contributes to the generation of a growth-stimulating signal distinct from the classical phytohormones that prevents proliferation arrest, promoting organ growth. \\ cytochrome P450, family 78, subfamily A, polypeptide 5 (CYP78A5); FUNCTIONS IN: electron carrier activity, monooxygenase act…	ath:AT1G13710	6	9	0
comp28417_c0	AT4G37150.1	MES9	methyl esterase 9 \\ Encodes a protein shown to have carboxylesterase activity, methyl salicylate esterase activity, methyl jasmonate esterase activity, and methyl IAA esterase activity in vitro. MES9 appears to be involved in MeSA hydrolysis in planta. Expression of MES9 can restore systemic acquired resistance in SAR-deficient tobacco plants. This protein does not act on MeGA4, or MEGA9 in vitr…	ath:AT4G37150	6	10	24
comp23225_c0	AT2G39770	CYT1	Glucose-1-phosphate adenylyltransferase family protein \\ Encodes a GDP-mannose pyrophosphorylase/ mannose-1-pyrophosphatase. This enzyme provides GDP-mannose, which is used for cell wall carbohydrate biosynthesis and protein glycosylation as well as for ascorbate (vitamin C) biosynthesis. Mutations in this gene confer hypersensitivity to NH4+. \\ CYTOKINESIS DEFECTIVE 1 (CYT1); CONTAINS InterPro…	ath:AT2G39770	6	7	21
comp17349_c0	AT4G38620.1	MYB4	myb domain protein 4 \\ Encodes a R2R3 MYB protein which is involved in the response to UV-B. It functions as a repressor of target gene expression. One of its target genes encodes cinnamate 4-hydroxylase; mutants accumulate sinapate esters in their leaves. MYB4 binds to its own promoter and represses its own expression. Nuclear localization of MYB4 depends on the action of the beta importin SAD2…	ath:AT4G38620	6	7	25
comp32079_c0	AT3G26170.1	CYP71B19	cytochrome P450, family 71, subfamily B, polypeptide 19 \\ putative cytochrome P450 \\ cytochrome P450, family 71, subfamily B, polypeptide 19 (CYP71B19); FUNCTIONS IN: electron carrier activity, monooxygenase activity, iron ion binding, oxygen binding, heme binding; INVOLVED IN: oxidation reduction; LOCATED IN: endomembrane system; CONTAINS InterPro DOMAIN/s: Cytochrome P450 (InterPro:IPR001128)…	ath:AT3G26170	6	8	21
comp35622_c0	AT4G28410.1	AT4G28410	Tyrosine transaminase family protein \\ Tyrosine transaminase family protein; FUNCTIONS IN: 1-aminocyclopropane-1-carboxylate synthase activity, pyridoxal phosphate binding, transferase activity, transferring nitrogenous groups, transaminase activity, catalytic activity; INVOLVED IN: cellular amino acid and derivative metabolic process, biosynthetic process; LOCATED IN: cellular_component unknown…	ath:AT4G28410	6	7	25
comp33561_c0	AT5G24410.1	PGL4	6-phosphogluconolactonase 4 \\ 6-phosphogluconolactonase 4 (PGL4); FUNCTIONS IN: 6-phosphogluconolactonase activity; INVOLVED IN: pentose-phosphate shunt, pentose-phosphate shunt, oxidative branch, carbohydrate metabolic process; LOCATED IN: cellular_component unknown; EXPRESSED IN: root; CONTAINS InterPro DOMAIN/s: 6-phosphogluconolactonase, DevB-type (InterPro:IPR005900); BEST Arabidopsis thali…	ath:AT5G24410	6	7	15
comp27549_c1	AT5G54230.1	MYB49	myb domain protein 49 \\ Encodes a putative transcription factor (MYB49). \\ myb domain protein 49 (MYB49); CONTAINS InterPro DOMAIN/s: SANT, DNA-binding (InterPro:IPR001005), Homeodomain-like (InterPro:IPR009057), Myb, DNA-binding (InterPro:IPR014778), HTH transcriptional regulator, Myb-type, DNA-binding (InterPro:IPR017930), Homeodomain-related (InterPro:IPR012287), Myb transcription factor (In…	ath:AT5G54230	6	9	24
comp28426_c0	AT1G12010.1	AT1G12010	2-oxoglutarate (2OG) and Fe(II)-dependent oxygenase superfamily protein \\ Encodes a protein that appears to have 1-amino-cyclopropane-1-carboxylic acid oxidase activity based on mutant analyses. \\ 2-oxoglutarate (2OG) and Fe(II)-dependent oxygenase superfamily protein; CONTAINS InterPro DOMAIN/s: Oxoglutarate/iron-dependent oxygenase (InterPro:IPR005123); BEST Arabidopsis thaliana protein match…	ath:AT1G12010	6	9	0
comp34352_c0	AT1G24100.1	UGT74B1	UDP-glucosyl transferase 74B1 \\ Encodes a UDP-glucose:thiohydroximate S-glucosyltransferase, involved in glucosinolate biosynthesis \\ UDP-glucosyl transferase 74B1 (UGT74B1); CONTAINS InterPro DOMAIN/s: UDP-glucuronosyl/UDP-glucosyltransferase (InterPro:IPR002213); BEST Arabidopsis thaliana protein match is: UDP-glycosyltransferase 74 F1 (TAIR:AT2G43840.1); Has 7754 Blast hits to 7677 proteins …	ath:AT1G24100	6	8	21
comp33492_c0	AT2G16890	AT2G16890	UDP-Glycosyltransferase superfamily protein \\ UDP-Glycosyltransferase superfamily protein; FUNCTIONS IN: transferase activity, transferring hexosyl groups, UDP-glycosyltransferase activity, transferase activity, transferring glycosyl groups; INVOLVED IN: metabolic process; LOCATED IN: endomembrane system; EXPRESSED IN: 17 plant structures; EXPRESSED DURING: 7 growth stages; CONTAINS InterPro DOM…	ath:AT2G16890	6	9	0
comp37344_c0	AT5G58690.1	PLC5	phosphatidylinositol-speciwc phospholipase C5 \\ phosphatidylinositol-speciwc phospholipase C5 (PLC5); FUNCTIONS IN: phosphoinositide phospholipase C activity, phospholipase C activity, phosphoric diester hydrolase activity, calcium ion binding; INVOLVED IN: signal transduction, intracellular signaling pathway, lipid metabolic process; LOCATED IN: cellular_component unknown; EXPRESSED IN: 16 plan…	ath:AT5G58690	6	8	21
comp16354_c0	AT1G65590.1	HEXO3	beta-hexosaminidase 3 \\ Encodes a protein with beta-hexosaminidase activity. Located on the plasma membrane. \\ beta-hexosaminidase 3 (HEXO3); FUNCTIONS IN: hexosaminidase activity, beta-N-acetylhexosaminidase activity; INVOLVED IN: carbohydrate metabolic process; LOCATED IN: cell wall, plasma membrane, plant-type cell wall; EXPRESSED IN: 12 plant structures; EXPRESSED DURING: L mature pollen st…	ath:AT1G65590	6	12	1
comp14924_c0	AT2G29690.1	ASA2	anthranilate synthase 2 \\ Encode a functional anthranilate synthase protein. Expressed at a constitutive basal level. Expression was not induced by wounding nor bacterial pathogen infiltration. Involved in aromatic amino acid biosynthesis. \\ anthranilate synthase 2 (ASA2); FUNCTIONS IN: anthranilate synthase activity; INVOLVED IN: tryptophan biosynthetic process, aromatic amino acid family bios…	ath:AT2G29690	5	6	18
comp17495_c0	AT5G52260.1	MYB19	myb domain protein 19 \\ Member of the R2R3 factor gene family. \\ myb domain protein 19 (MYB19); CONTAINS InterPro DOMAIN/s: SANT, DNA-binding (InterPro:IPR001005), Homeodomain-like (InterPro:IPR009057), Myb, DNA-binding (InterPro:IPR014778), HTH transcriptional regulator, Myb-type, DNA-binding (InterPro:IPR017930), Homeodomain-related (InterPro:IPR012287), Myb transcription factor (InterPro:IPR…	ath:AT5G52260	5	8	7
comp28126_c0	AT3G47600.1	MYB94	myb domain protein 94 \\ Encodes a putative transcription factor (MYB94). \\ myb domain protein 94 (MYB94); CONTAINS InterPro DOMAIN/s: SANT, DNA-binding (InterPro:IPR001005), Homeodomain-like (InterPro:IPR009057), Myb, DNA-binding (InterPro:IPR014778), HTH transcriptional regulator, Myb-type, DNA-binding (InterPro:IPR017930), Homeodomain-related (InterPro:IPR012287), Myb transcription factor (In…	ath:AT3G47600	5	5	5
comp16975_c0	AT2G44160.1	MTHFR2	methylenetetrahydrofolate reductase 2 \\ methylenetetrahydrofolate reductase MTHFR2 mRNA, complete \\ methylenetetrahydrofolate reductase 2 (MTHFR2); FUNCTIONS IN: methylenetetrahydrofolate reductase (NADPH) activity; INVOLVED IN: oxidation reduction, methionine metabolic process; EXPRESSED IN: male gametophyte, guard cell, cultured cell, leaf; EXPRESSED DURING: L mature pollen stage, M germinate…	ath:AT2G44160	5	7	24
comp14560_c0	AT5G06839	AT5G06839	bZIP transcription factor family protein \\ bZIP transcription factor family protein; FUNCTIONS IN: DNA binding, sequence-specific DNA binding transcription factor activity; INVOLVED IN: regulation of transcription, DNA-dependent; EXPRESSED IN: leaf whorl, root, flower, seed; EXPRESSED DURING: 4 anthesis, petal differentiation and expansion stage, E expanded cotyledon stage; CONTAINS InterPro DOM…	ath:AT5G06839	5	9	7
comp26893_c0	AT4G37840.1	HKL3	hexokinase-like 3 \\ Encodes a putative hexokinase. \\ hexokinase-like 3 (HKL3); CONTAINS InterPro DOMAIN/s: Hexokinase, N-terminal (InterPro:IPR022672), Hexokinase, C-terminal (InterPro:IPR022673), Hexokinase (InterPro:IPR001312); BEST Arabidopsis thaliana protein match is: hexokinase 1 (TAIR:AT4G29130.1); Has 2260 Blast hits to 1998 proteins in 311 species: Archae - 0; Bacteria - 87; Metazoa - …	ath:AT4G37840	4	5	25
comp29348_c1	AT3G01120.1	MTO1	Pyridoxal phosphate (PLP)-dependent transferases superfamily protein \\ encodes a cystathionine gamma-synthase, which performs the first committed step in methionine biosynthesis. A conserved motif of 13 amino acids in the first exon is required for posttranscriptional autoregulation. This enzyme shares the same substrate as threonine synthase (TS) and its absence transcriptionally affects 8 gene…	ath:AT3G01120	4	5	25
comp22285_c0	AT5G46350.1	WRKY8	WRKY DNA-binding protein 8 \\ member of WRKY Transcription Factor; Group II-c \\ WRKY DNA-binding protein 8 (WRKY8); CONTAINS InterPro DOMAIN/s: DNA-binding WRKY (InterPro:IPR003657), Transcription factor, WRKY group IIc (InterPro:IPR017396); BEST Arabidopsis thaliana protein match is: WRKY DNA-binding protein 28 (TAIR:AT4G18170.1); Has 1807 Blast hits to 1807 proteins in 277 species: Archae - 0;…	ath:AT5G46350	4	6	23
comp30414_c0	AT1G48660.1	AT1G48660	Auxin-responsive GH3 family protein \\ Auxin-responsive GH3 family protein; CONTAINS InterPro DOMAIN/s: GH3 auxin-responsive promoter (InterPro:IPR004993); BEST Arabidopsis thaliana protein match is: auxin-responsive GH3 family protein (TAIR:AT1G48670.1); Has 1415 Blast hits to 1338 proteins in 229 species: Archae - 0; Bacteria - 452; Metazoa - 52; Fungi - 2; Plants - 674; Viruses - 0; Other Euka…	ath:AT1G48660	4	6	22
comp29386_c0	AT5G10170.1	MIPS3	myo-inositol-1-phosphate synthase 3 \\ myo-inositol-1-phosphate synthase isoform 3.Expressed in leaf, root and silique. Immunolocaliazation experiments with an antibody recognizing MIPS1, MIPS2, and MIPS3 showed endosperm localization. \\ myo-inositol-1-phosphate synthase 3 (MIPS3); FUNCTIONS IN: binding, inositol-3-phosphate synthase activity, catalytic activity; INVOLVED IN: metabolic process, …	ath:AT5G10170	4	8	3
comp24954_c1	AT5G57050	ABI2	Protein phosphatase 2C family protein \\ Encodes a protein phosphatase 2C and is involved in ABA signal transduction. Binds fibrillin preprotein in vitro and in vivo. \\ ABA INSENSITIVE 2 (ABI2); CONTAINS InterPro DOMAIN/s: Protein phosphatase 2C, manganese/magnesium aspartate binding site (InterPro:IPR000222), Protein phosphatase 2C-related (InterPro:IPR001932), Protein phosphatase 2C (InterPro:…	ath:AT5G57050	4	6	21
comp37455_c0	AT5G36220.1	CYP81D1	cytochrome p450 81d1 \\ member of CYP81D \\ cytochrome p450 81d1 (CYP81D1); FUNCTIONS IN: electron carrier activity, monooxygenase activity, iron ion binding, oxygen binding, heme binding; INVOLVED IN: oxidation reduction; LOCATED IN: endomembrane system; EXPRESSED IN: 18 plant structures; EXPRESSED DURING: 8 growth stages; CONTAINS InterPro DOMAIN/s: Cytochrome P450 (InterPro:IPR001128), Cytochr…	ath:AT5G36220	4	5	22
comp27101_c1	AT4G34410.1	RRTF1	redox responsive transcription factor 1 \\ encodes a member of the ERF (ethylene response factor) subfamily B-3 of ERF/AP2 transcription factor family. The protein contains one AP2 domain. There are 18 members in this subfamily including ATERF-1, ATERF-2, AND ATERF-5. \\ redox responsive transcription factor 1 (RRTF1); CONTAINS InterPro DOMAIN/s: DNA-binding, integrase-type (InterPro:IPR016177), …	ath:AT4G34410	3	4	18
comp28047_c0	AT3G50260.1	CEJ1	cooperatively regulated by ethylene and jasmonate 1 \\ Encodes a member of the DREB subfamily A-5 of ERF/AP2 transcription factor family. The protein contains one AP2 domain. Involved in defense and freezing stress responses. There are 16 members in this subfamily including RAP2.1, RAP2.9 and RAP2.10. \\ cooperatively regulated by ethylene and jasmonate 1 (CEJ1); CONTAINS InterPro DOMAIN/s: DNA-b…	ath:AT3G50260	3	4	18
comp31341_c0	AT5G53460	GLT1	NADH-dependent glutamate synthase 1 \\ NADH-dependent glutamate synthase \\ NADH-dependent glutamate synthase 1 (GLT1); FUNCTIONS IN: glutamate synthase (NADH) activity; INVOLVED IN: nitrate assimilation, response to cadmium ion, glutamate biosynthetic process; LOCATED IN: chloroplast stroma, chloroplast, plastid; EXPRESSED IN: 24 plant structures; EXPRESSED DURING: 13 growth stages; CONTAINS Int…	ath:AT5G53460	3	3	15
comp19129_c0	AT4G00110.1	GAE3	UDP-D-glucuronate 4-epimerase 3 \\ Encodes a putative membrane-anchored UDP-D-glucuronate 4-epimerase. \\ UDP-D-glucuronate 4-epimerase 3 (GAE3); FUNCTIONS IN: UDP-glucuronate 4-epimerase activity, catalytic activity; INVOLVED IN: cellular metabolic process, carbohydrate metabolic process, nucleotide-sugar metabolic process, metabolic process; LOCATED IN: membrane; EXPRESSED IN: 23 plant structur…	ath:AT4G00110	3	3	22
comp25006_c0	AT5G25190.1	AT5G25190	Integrase-type DNA-binding superfamily protein \\ encodes a member of the ERF (ethylene response factor) subfamily B-6 of ERF/AP2 transcription factor family. The protein contains one AP2 domain. There are 12 members in this subfamily including RAP2.11. \\ Integrase-type DNA-binding superfamily protein; CONTAINS InterPro DOMAIN/s: DNA-binding, integrase-type (InterPro:IPR016177), Pathogenesis-rel…	ath:AT5G25190	3	4	4
comp31175_c0	AT3G09260.1	PYK10	Glycosyl hydrolase superfamily protein \\ Encodes beta-glucosidase.The major constituent of ER bodies. One of the most abundant proteins in Arabidopsis seedlings. Exist in an soluble (inactive) and non-soluble (active) form, most probably formed in a polymerization process. Involved in the mutualistic interaction between Arabidopsis and the endophytic fungus Piriformospora indica. \\ PYK10; FUNCT…	ath:AT3G09260	3	3	15
comp24127_c0	AT1G22410.1	AT1G22410	Class-II DAHP synthetase family protein \\ Class-II DAHP synthetase family protein; FUNCTIONS IN: 3-deoxy-7-phosphoheptulonate synthase activity; INVOLVED IN: aromatic amino acid family biosynthetic process; LOCATED IN: membrane; EXPRESSED IN: 23 plant structures; EXPRESSED DURING: 15 growth stages; CONTAINS InterPro DOMAIN/s: DAHP synthetase, class II (InterPro:IPR002480); BEST Arabidopsis thali…	ath:AT1G22410	3	4	15
comp13144_c0	AT3G15210.1	ERF4	ethylene responsive element binding factor 4 \\ Encodes a member of the ERF (ethylene response factor) subfamily B-1 of ERF/AP2 transcription factor family (ATERF-4). The protein contains one AP2 domain. Acts as a negative regulator of JA-responsive defense gene expression and resistance to the necrotrophic fungal pathogen Fusarium oxysporum and antagonizes JA inhibition of root elongation. \\ et…	ath:AT3G15210	3	4	10
comp26207_c1	AT4G17500.1	ERF-1	ethylene responsive element binding factor 1 \\ Encodes a member of the ERF (ethylene response factor) subfamily B-3 of ERF/AP2 transcription factor family (ATERF-1). The protein contains one AP2 domain. There are 18 members in this subfamily including ATERF-1, ATERF-2, AND ATERF-5. \\ ethylene responsive element binding factor 1 (ERF-1); CONTAINS InterPro DOMAIN/s: DNA-binding, integrase-type (I…	ath:AT4G17500	3	4	10
comp26207_c0	AT4G17500.1	ERF-1	ethylene responsive element binding factor 1 \\ Encodes a member of the ERF (ethylene response factor) subfamily B-3 of ERF/AP2 transcription factor family (ATERF-1). The protein contains one AP2 domain. There are 18 members in this subfamily including ATERF-1, ATERF-2, AND ATERF-5. \\ ethylene responsive element binding factor 1 (ERF-1); CONTAINS InterPro DOMAIN/s: DNA-binding, integrase-type (I…	ath:AT4G17500	3	4	10
comp27898_c0	AT4G30440.1	GAE1	UDP-D-glucuronate 4-epimerase 1 \\ UDP-D-glucuronate 4-epimerase \\ UDP-D-glucuronate 4-epimerase 1 (GAE1); FUNCTIONS IN: UDP-glucuronate 4-epimerase activity, catalytic activity; INVOLVED IN: cellular metabolic process, carbohydrate metabolic process, nucleotide-sugar metabolic process, metabolic process; LOCATED IN: cellular_component unknown; EXPRESSED IN: 24 plant structures; EXPRESSED DURING…	ath:AT4G30440	3	4	18
comp26411_c0	AT5G01200.1	AT5G01200	Duplicated homeodomain-like superfamily protein \\ Duplicated homeodomain-like superfamily protein; CONTAINS InterPro DOMAIN/s: Molecular chaperone, heat shock protein, Hsp40, DnaJ (InterPro:IPR015609), SANT, eukarya (InterPro:IPR017884), Myb-like DNA-binding domain, SHAQKYF class (InterPro:IPR006447), SANT, DNA-binding (InterPro:IPR001005), Myb, DNA-binding (InterPro:IPR014778), Homeodomain-like…	ath:AT5G01200	3	4	22
comp31157_c0	AT1G22640.1	MYB3	myb domain protein 3 \\ MYB-type transcription factor (MYB3) that represses phenylpropanoid biosynthesis gene expression \\ myb domain protein 3 (MYB3); CONTAINS InterPro DOMAIN/s: SANT, DNA-binding (InterPro:IPR001005), Homeodomain-like (InterPro:IPR009057), Myb, DNA-binding (InterPro:IPR014778), HTH transcriptional regulator, Myb-type, DNA-binding (InterPro:IPR017930), Homeodomain-related (Inte…	ath:AT1G22640	3	3	18
comp15540_c0	AT4G25700	BETA-OHASE 1	beta-hydroxylase 1 \\ Converts beta-carotene to zeaxanthin via cryptoxanthin. \\ beta-hydroxylase 1 (BETA-OHASE 1); FUNCTIONS IN: carotene beta-ring hydroxylase activity; INVOLVED IN: xanthophyll biosynthetic process, carotene metabolic process; LOCATED IN: endoplasmic reticulum, chloroplast; EXPRESSED IN: 21 plant structures; EXPRESSED DURING: 13 growth stages; CONTAINS InterPro DOMAIN/s: Fatty …	ath:AT4G25700	3	5	10
comp22631_c0	AT1G62300.1	WRKY6	WRKY family transcription factor \\ Encodes a transcription factor WRKY6. Regulates Phosphate1 (Pho1) expression in response to low phosphate (Pi) stress. \\ WRKY6; CONTAINS InterPro DOMAIN/s: DNA-binding WRKY (InterPro:IPR003657); BEST Arabidopsis thaliana protein match is: WRKY family transcription factor (TAIR:AT4G04450.1); Has 3824 Blast hits to 3363 proteins in 295 species: Archae - 0; Bacte…	ath:AT1G62300	3	3	18
comp35941_c0	AT5G42250.1	AT5G42250	Zinc-binding alcohol dehydrogenase family protein \\ Zinc-binding alcohol dehydrogenase family protein; FUNCTIONS IN: oxidoreductase activity, zinc ion binding; INVOLVED IN: oxidation reduction; EXPRESSED IN: 11 plant structures; EXPRESSED DURING: 6 growth stages; CONTAINS InterPro DOMAIN/s: GroES-like (InterPro:IPR011032), Alcohol dehydrogenase GroES-like (InterPro:IPR013154), Alcohol dehydrogen…	ath:AT5G42250	3	5	10
comp27889_c0	AT5G16600.1	MYB43	myb domain protein 43 \\ Encodes a putative transcription factor (MYB43). \\ myb domain protein 43 (MYB43); CONTAINS InterPro DOMAIN/s: SANT, DNA-binding (InterPro:IPR001005), Homeodomain-like (InterPro:IPR009057), Myb, DNA-binding (InterPro:IPR014778), HTH transcriptional regulator, Myb-type, DNA-binding (InterPro:IPR017930), Homeodomain-related (InterPro:IPR012287), Myb transcription factor (In…	ath:AT5G16600	3	3	10
comp30698_c0	AT3G14415	AT3G14415	Aldolase-type TIM barrel family protein \\ Aldolase-type TIM barrel family protein; FUNCTIONS IN: glycolate oxidase activity, oxidoreductase activity, FMN binding, catalytic activity; INVOLVED IN: oxidation reduction, metabolic process; LOCATED IN: in 6 components; EXPRESSED IN: cotyledon, fruit, guard cell, juvenile leaf, leaf; EXPRESSED DURING: seedling growth; CONTAINS InterPro DOMAIN/s: Aldol…	ath:AT3G14415	2	2	3
comp31107_c0	AT1G49720	ABF1	abscisic acid responsive element-binding factor 1 \\ Identified as a protein that binds to abscisic acid response elements. May mediate transcriptional regulation of ABA responses. \\ abscisic acid responsive element-binding factor 1 (ABF1); FUNCTIONS IN: protein binding, DNA binding, transcription activator activity, sequence-specific DNA binding transcription factor activity; INVOLVED IN: absci…	ath:AT1G49720	2	3	8
comp31498_c1	AT1G25560.1	TEM1	AP2/B3 transcription factor family protein \\ Encodes a member of the RAV transcription factor family that contains AP2 and B3 binding domains. Involved in the regulation of flowering under long days. Loss of function results in early flowering. Overexpression causes late flowering and repression of expression of FT. Novel transcriptional regulator involved in ethylene signaling. Promoter bound b…	ath:AT1G25560	2	2	17
comp23937_c0	AT1G12540.1	AT1G12540	basic helix-loop-helix (bHLH) DNA-binding superfamily protein \\ basic helix-loop-helix (bHLH) DNA-binding superfamily protein; FUNCTIONS IN: DNA binding, sequence-specific DNA binding transcription factor activity; INVOLVED IN: regulation of transcription; LOCATED IN: nucleus; CONTAINS InterPro DOMAIN/s: Helix-loop-helix DNA-binding domain (InterPro:IPR001092), Helix-loop-helix DNA-binding (Inte…	ath:AT1G12540	2	3	23
comp25578_c0	AT3G01120.1	MTO1	Pyridoxal phosphate (PLP)-dependent transferases superfamily protein \\ encodes a cystathionine gamma-synthase, which performs the first committed step in methionine biosynthesis. A conserved motif of 13 amino acids in the first exon is required for posttranscriptional autoregulation. This enzyme shares the same substrate as threonine synthase (TS) and its absence transcriptionally affects 8 gene…	ath:AT3G01120	2	2	23
comp26079_c0	AT1G07230.1	NPC1	non-specific phospholipase C1 \\ non-specific phospholipase C1 (NPC1); FUNCTIONS IN: hydrolase activity, acting on ester bonds; LOCATED IN: endomembrane system; EXPRESSED IN: 23 plant structures; EXPRESSED DURING: 13 growth stages; CONTAINS InterPro DOMAIN/s: Phosphoesterase (InterPro:IPR007312); BEST Arabidopsis thaliana protein match is: non-specific phospholipase C2 (TAIR:AT2G26870.1); Has 302…	ath:AT1G07230	2	2	10
comp32549_c0	AT1G22360	UGT85A2	UDP-glucosyl transferase 85A2 \\ UDP-glucosyl transferase 85A2 (UGT85A2); FUNCTIONS IN: UDP-glycosyltransferase activity, transferase activity, transferring glycosyl groups, glucuronosyltransferase activity; INVOLVED IN: metabolic process; LOCATED IN: cellular_component unknown; EXPRESSED IN: 21 plant structures; EXPRESSED DURING: 11 growth stages; CONTAINS InterPro DOMAIN/s: UDP-glucuronosyl/UDP…	ath:AT1G22360	2	2	15
comp38290_c0	AT1G12240.1	ATBETAFRUCT4	Glycosyl hydrolases family 32 protein \\ ATBETAFRUCT4; FUNCTIONS IN: hydrolase activity, hydrolyzing O-glycosyl compounds, beta-fructofuranosidase activity; INVOLVED IN: sucrose catabolic process, using beta-fructofuranosidase, carbohydrate metabolic process; LOCATED IN: vacuole, plant-type cell wall; EXPRESSED IN: 25 plant structures; EXPRESSED DURING: 16 growth stages; CONTAINS InterPro DOMAIN/…	ath:AT1G12240	2	2	23
comp26704_c0	AT1G06550.1	AT1G06550	ATP-dependent caseinolytic (Clp) protease/crotonase family protein \\ ATP-dependent caseinolytic (Clp) protease/crotonase family protein; FUNCTIONS IN: 3-hydroxyisobutyryl-CoA hydrolase activity, catalytic activity; INVOLVED IN: response to karrikin, fatty acid beta-oxidation; LOCATED IN: cellular_component unknown; EXPRESSED IN: 23 plant structures; EXPRESSED DURING: 13 growth stages; CONTAINS I…	ath:AT1G06550	2	2	15
comp25030_c0	AT1G06080.1	ADS1	delta 9 desaturase 1 \\ homologous to delta 9 acyl-lipid desaturases of cyanobacteria and acyl-CoA desaturases of yeast and mammals. expression down-regulated by cold temperature. \\ delta 9 desaturase 1 (ADS1); FUNCTIONS IN: oxidoreductase activity, oxidoreductase activity, acting on paired donors, with oxidation of a pair of donors resulting in the reduction of molecular oxygen to two molecules…	ath:AT1G06080	2	2	3
comp33102_c0	AT3G02020.1	AK3	aspartate kinase 3 \\ encodes a monofunctional aspartate kinase \\ aspartate kinase 3 (AK3); CONTAINS InterPro DOMAIN/s: Aspartate kinase, conserved site (InterPro:IPR018042), Aspartate/glutamate/uridylate kinase (InterPro:IPR001048), Amino acid-binding ACT (InterPro:IPR002912), Aspartate kinase domain (InterPro:IPR001341); BEST Arabidopsis thaliana protein match is: Aspartate kinase family prote…	ath:AT3G02020	2	4	23
comp33548_c0	AT4G13940	MEE58	S-adenosyl-L-homocysteine hydrolase \\ Encodes a S-adenosyl-L-homocysteine hydrolase required for DNA methylation-dependent gene silencing. \\ MATERNAL EFFECT EMBRYO ARREST 58 (MEE58); FUNCTIONS IN: adenosylhomocysteinase activity, copper ion binding; INVOLVED IN: methylation-dependent chromatin silencing, one-carbon metabolic process, posttranscriptional gene silencing, embryo development ending…	ath:AT4G13940	2	2	23
comp1086_c0	AT1G13710.1	CYP78A5	cytochrome P450, family 78, subfamily A, polypeptide 5 \\ Encodes the cytochrome P450 CYP78A5 monooxygenase. Contributes to the generation of a growth-stimulating signal distinct from the classical phytohormones that prevents proliferation arrest, promoting organ growth. \\ cytochrome P450, family 78, subfamily A, polypeptide 5 (CYP78A5); FUNCTIONS IN: electron carrier activity, monooxygenase act…	ath:AT1G13710	2	2	10
comp24954_c0	AT5G57050	ABI2	Protein phosphatase 2C family protein \\ Encodes a protein phosphatase 2C and is involved in ABA signal transduction. Binds fibrillin preprotein in vitro and in vivo. \\ ABA INSENSITIVE 2 (ABI2); CONTAINS InterPro DOMAIN/s: Protein phosphatase 2C, manganese/magnesium aspartate binding site (InterPro:IPR000222), Protein phosphatase 2C-related (InterPro:IPR001932), Protein phosphatase 2C (InterPro:…	ath:AT5G57050	2	2	19
comp17047_c0	AT4G34200.1	EDA9	D-3-phosphoglycerate dehydrogenase \\ embryo sac development arrest 9 (EDA9); FUNCTIONS IN: ATP binding; INVOLVED IN: megagametogenesis; LOCATED IN: mitochondrion, chloroplast, membrane; EXPRESSED IN: 26 plant structures; EXPRESSED DURING: 14 growth stages; CONTAINS InterPro DOMAIN/s: D-3-phosphoglycerate dehydrogenase (InterPro:IPR006236), D-isomer specific 2-hydroxyacid dehydrogenase, catalytic…	ath:AT4G34200	2	4	23
comp29815_c1	AT5G17920	ATMS1	Cobalamin-independent synthase family protein \\ Encodes a cytosolic cobalamin-independent methionine synthase, involved in methionine regeneration via the activated methyl cycle (SAM cycle). The protein undergoes thiolation following treatment with the oxidant tert-butylhydroperoxide. \\ ATMS1; FUNCTIONS IN: 5-methyltetrahydropteroyltriglutamate-homocysteine S-methyltransferase activity, copper …	ath:AT5G17920	2	3	24
comp13085_c1	AT5G17770.1	CBR	NADH:cytochrome B5 reductase 1 \\ Encodes NADH:cytochrome (Cyt) b5 reductase that displayed strict specificity to NADH for the reduction of a recombinant Cyt b5 (AtB5-A), whereas no Cyt b5 reduction was observed when NADPH was used as the electron donor. \\ NADH:cytochrome B5 reductase 1 (CBR); FUNCTIONS IN: cytochrome-b5 reductase activity; INVOLVED IN: electron transport chain; LOCATED IN: endo…	ath:AT5G17770	2	3	24
comp22827_c0	AT3G23810.1	SAHH2	S-adenosyl-l-homocysteine (SAH) hydrolase 2 \\ S-adenosyl-l-homocysteine (SAH) hydrolase 2 (SAHH2); FUNCTIONS IN: adenosylhomocysteinase activity; INVOLVED IN: one-carbon metabolic process; LOCATED IN: plasma membrane, vacuole, membrane; EXPRESSED IN: 33 plant structures; EXPRESSED DURING: 15 growth stages; CONTAINS InterPro DOMAIN/s: S-adenosyl-L-homocysteine hydrolase (InterPro:IPR000043), S-ad…	ath:AT3G23810	2	2	23
comp34666_c0	AT4G13180.1	AT4G13180	NAD(P)-binding Rossmann-fold superfamily protein \\ NAD(P)-binding Rossmann-fold superfamily protein; FUNCTIONS IN: oxidoreductase activity, binding, catalytic activity; INVOLVED IN: response to arsenic; EXPRESSED IN: 22 plant structures; EXPRESSED DURING: 13 growth stages; CONTAINS InterPro DOMAIN/s: NAD(P)-binding domain (InterPro:IPR016040), Glucose/ribitol dehydrogenase (InterPro:IPR002347), …	ath:AT4G13180	2	2	23
comp15380_c1	AT4G10120	ATSPS4F	Sucrose-phosphate synthase family protein \\ Encodes a protein with putative sucrose-phosphate synthase activity. \\ ATSPS4F; FUNCTIONS IN: sucrose-phosphate synthase activity, transferase activity, transferring glycosyl groups; INVOLVED IN: biosynthetic process, sucrose metabolic process; LOCATED IN: plasma membrane; EXPRESSED IN: 19 plant structures; EXPRESSED DURING: 10 growth stages; CONTAINS…	ath:AT4G10120	2	2	22
comp33214_c0	AT3G44300.1	NIT2	nitrilase 2 \\ Encodes an enzyme that catalyzes the hydrolysis of indole-3-acetonitrile (IAN) to indole-3-acetic acid (IAA) (nitrile aminohydrolase, EC 3.5.5.1) and IAN to indole-3-acetamide (IAM) at lower levels. Mutants have reduced sensitivity to IAN and are sensitive to IAA. This enzyme likely participates in other non-auxin-related metabolic pathways. \\ nitrilase 2 (NIT2); FUNCTIONS IN: ind…	ath:AT3G44300	1	1	15
comp16633_c0	SUS3	SUS3	sucrose synthase 3 \\ Encodes a protein with sucrose synthase activity (SUS3). It appears to be important for sucrose metabolism in developing seeds, especially during the late maturation phase, about 18 days after flowering. \\ sucrose synthase 3 (SUS3); CONTAINS InterPro DOMAIN/s: Sucrose synthase, plant/cyanobacteria (InterPro:IPR012820), Sucrose synthase (InterPro:IPR000368), Glycosyl transfe…	ath:AT4G02280	1	1	22
comp12834_c0	AT1G04250.1	AXR3	AUX/IAA transcriptional regulator family protein \\ Transcription regulator acting as repressor of auxin-inducible gene expression. Auxin-inducible AUX/IAA gene. Short-lived nuclear protein with four conserved domains. Domain III has homology to beta alpha alpha dimerization and DNA binding domains. Involved in auxin signaling. Auxin induces the degradation of the protein in a dosage-dependent ma…	ath:AT1G04250	1	1	7
comp36635_c0	AT1G66350.1	RGL1	RGA-like 1 \\ Negative regulator of GA responses, member of GRAS family of transcription factors. Also belongs to the DELLA proteins that restrain the cell proliferation and expansion that drives plant growth. RGL1 may be involved in reducing ROS accumulation in response to stress by up-regulating the transcription of superoxide dismutases. Rapidly degraded in response to GA. Involved in flower a…	ath:AT1G66350	1	1	21
comp25670_c0	AT4G22680.1	MYB85	myb domain protein 85 \\ Encodes a putative transcription factor (MYB85). \\ myb domain protein 85 (MYB85); CONTAINS InterPro DOMAIN/s: SANT, DNA-binding (InterPro:IPR001005), Homeodomain-like (InterPro:IPR009057), Myb, DNA-binding (InterPro:IPR014778), HTH transcriptional regulator, Myb-type, DNA-binding (InterPro:IPR017930), Homeodomain-related (InterPro:IPR012287), Myb transcription factor (In…	ath:AT4G22680	1	1	9
comp26939_c0	AT3G49690.1	MYB84	myb domain protein 84 \\ Putative homolog of the Blind gene in tomato. Together with RAX1 and RAX3 belong to the class R2R3 MYB genes; encoded by the Myb-like transcription factor MYB84, regulates axillary meristem formation. \\ myb domain protein 84 (MYB84); CONTAINS InterPro DOMAIN/s: SANT, DNA-binding (InterPro:IPR001005), Homeodomain-like (InterPro:IPR009057), Myb, DNA-binding (InterPro:IPR01…	ath:AT3G49690	1	1	7
comp31679_c0	AT2G30670.1	AT2G30670	NAD(P)-binding Rossmann-fold superfamily protein \\ NAD(P)-binding Rossmann-fold superfamily protein; FUNCTIONS IN: oxidoreductase activity, binding, catalytic activity; INVOLVED IN: oxidation reduction, metabolic process; LOCATED IN: cellular_component unknown; EXPRESSED IN: 18 plant structures; EXPRESSED DURING: 12 growth stages; CONTAINS InterPro DOMAIN/s: NAD(P)-binding domain (InterPro:IPR01…	ath:AT2G30670	1	1	9
comp22631_c1	AT1G62300.1	WRKY6	WRKY family transcription factor \\ Encodes a transcription factor WRKY6. Regulates Phosphate1 (Pho1) expression in response to low phosphate (Pi) stress. \\ WRKY6; CONTAINS InterPro DOMAIN/s: DNA-binding WRKY (InterPro:IPR003657); BEST Arabidopsis thaliana protein match is: WRKY family transcription factor (TAIR:AT4G04450.1); Has 3824 Blast hits to 3363 proteins in 295 species: Archae - 0; Bacte…	ath:AT1G62300	1	1	18
comp19739_c0	AT2G34060.1	AT2G34060	Peroxidase superfamily protein \\ Peroxidase superfamily protein; FUNCTIONS IN: peroxidase activity, heme binding; INVOLVED IN: response to oxidative stress, oxidation reduction; LOCATED IN: endomembrane system; EXPRESSED IN: root, flower; EXPRESSED DURING: petal differentiation and expansion stage; CONTAINS InterPro DOMAIN/s: Haem peroxidase (InterPro:IPR010255), Plant peroxidase (InterPro:IPR00…	ath:AT2G34060	16	27	4
comp29894_c4	AT5G14780.1	FDH	formate dehydrogenase \\ Encodes a NAD-dependent formate dehydrogenase. \\ formate dehydrogenase (FDH); FUNCTIONS IN: NAD or NADH binding, binding, oxidoreductase activity, acting on the CH-OH group of donors, NAD or NADP as acceptor, catalytic activity, cofactor binding; INVOLVED IN: response to cadmium ion, response to wounding; LOCATED IN: thylakoid, mitochondrion, chloroplast; EXPRESSED IN: 2…	ath:AT5G14780	16	30	21
comp29842_c1	AT5G05730	ASA1	anthranilate synthase alpha subunit 1 \\ ASA1 encodes the alpha subunit of anthranilate synthase, which catalyzes the rate-limiting step of tryptophan synthesis. ASA1 is induced by ethylene, and forms a link between ethylene signalling and auxin synthesis in roots. \\ anthranilate synthase alpha subunit 1 (ASA1); FUNCTIONS IN: anthranilate synthase activity; INVOLVED IN: in 6 processes; LOCATED I…	ath:AT5G05730	16	30	21
comp33830_c0	FLS1	FLS1	flavonol synthase 1 \\ Encodes a flavonol synthase that catalyzes formation of flavonols from dihydroflavonols. \\ flavonol synthase 1 (FLS1); CONTAINS InterPro DOMAIN/s: Oxoglutarate/iron-dependent oxygenase (InterPro:IPR005123); BEST Arabidopsis thaliana protein match is: flavonol synthase 3 (TAIR:AT5G63590.1); Has 8476 Blast hits to 8432 proteins in 992 species: Archae - 0; Bacteria - 1104; Me…	ath:AT5G08640	16	25	21
comp91879_c0	AT2G39040.1	AT2G39040	Peroxidase superfamily protein \\ Peroxidase superfamily protein; FUNCTIONS IN: peroxidase activity, heme binding; INVOLVED IN: response to oxidative stress, oxidation reduction; LOCATED IN: endomembrane system; EXPRESSED IN: root; CONTAINS InterPro DOMAIN/s: Haem peroxidase (InterPro:IPR010255), Plant peroxidase (InterPro:IPR000823), Peroxidases heam-ligand binding site (InterPro:IPR019793), Hae…	ath:AT2G39040	16	23	4
comp23227_c0	AT3G44720.1	ADT4	arogenate dehydratase 4 \\ Encodes a plastid-localized arogenate dehydratase involved in phenylalanine biosynthesis. Not less than six genes encoding ADT were identi&#64257;ed in the Arabidopsis genome: ADT1 [At1g11790]; ADT2 [At3g07630]; ADT3 [At2g27820]; ADT4 [At3g44720]; ADT5 [At5g22630]; and ADT6 [At1g08250]. \\ arogenate dehydratase 4 (ADT4); CONTAINS InterPro DOMAIN/s: Prephenate dehydratas…	ath:AT3G44720	15	25	21
comp28948_c0	AT1G20510	OPCL1	OPC-8:0 CoA ligase1 \\ OPC-8:0 CoA ligase1 (OPCL1); FUNCTIONS IN: 4-coumarate-CoA ligase activity; INVOLVED IN: phenylpropanoid metabolic process, jasmonic acid biosynthetic process, response to wounding; LOCATED IN: peroxisome; EXPRESSED IN: 22 plant structures; EXPRESSED DURING: 13 growth stages; CONTAINS InterPro DOMAIN/s: AMP-binding, conserved site (InterPro:IPR020845), AMP-dependent synthet…	ath:AT1G20510	13	20	18
comp16425_c0	AT5G13930.1	TT4	Chalcone and stilbene synthase family protein \\ Encodes chalcone synthase (CHS), a key enzyme involved in the biosynthesis of flavonoids. Required for the accumulation of purple anthocyanins in leaves and stems. Also involved in the regulation of auxin transport and the modulation of root gravitropism. \\ TRANSPARENT TESTA 4 (TT4); FUNCTIONS IN: naringenin-chalcone synthase activity; INVOLVED IN…	ath:AT5G13930	13	25	21
comp21850_c0	AT2G24850.1	TAT3	tyrosine aminotransferase 3 \\ Encodes a tyrosine aminotransferase that is responsive to treatment with jasmonic acid. \\ tyrosine aminotransferase 3 (TAT3); CONTAINS InterPro DOMAIN/s: 1-aminocyclopropane-1-carboxylate synthase (InterPro:IPR001176), Aminotransferase, class I/classII (InterPro:IPR004839), Pyridoxal phosphate-dependent transferase, major domain (InterPro:IPR015424), Tyrosine trans…	ath:AT2G24850	13	25	18
comp21850_c1	AT2G24850.1	TAT3	tyrosine aminotransferase 3 \\ Encodes a tyrosine aminotransferase that is responsive to treatment with jasmonic acid. \\ tyrosine aminotransferase 3 (TAT3); CONTAINS InterPro DOMAIN/s: 1-aminocyclopropane-1-carboxylate synthase (InterPro:IPR001176), Aminotransferase, class I/classII (InterPro:IPR004839), Pyridoxal phosphate-dependent transferase, major domain (InterPro:IPR015424), Tyrosine trans…	ath:AT2G24850	13	22	18
comp33929_c0	AT2G45300.1	AT2G45300	RNA 3'-terminal phosphate cyclase/enolpyruvate transferase, alpha/beta \\ encodes 3-phosphoshikimate 1-carboxyvinyltransferase / 5-enolpyruvylshikimate-3-phosphate / EPSP synthase involved in chorismate biosynthesis \\ RNA 3'-terminal phosphate cyclase/enolpyruvate transferase, alpha/beta; FUNCTIONS IN: 3-phosphoshikimate 1-carboxyvinyltransferase activity; INVOLVED IN: glyphosate metabolic proce…	ath:AT2G45300	13	18	21
comp34079_c0	AT4G30170.1	AT4G30170	Peroxidase family protein \\ Peroxidase family protein; FUNCTIONS IN: peroxidase activity, heme binding; INVOLVED IN: oxidation reduction, response to oxidative stress; LOCATED IN: endomembrane system; EXPRESSED IN: hypocotyl, root; CONTAINS InterPro DOMAIN/s: Haem peroxidase (InterPro:IPR010255), Plant peroxidase (InterPro:IPR000823), Peroxidases heam-ligand binding site (InterPro:IPR019793), Ha…	ath:AT4G30170	12	14	4
comp31385_c0	AT4G08770.1	AT4G08770	Peroxidase superfamily protein \\ Peroxidase superfamily protein; FUNCTIONS IN: peroxidase activity, heme binding; INVOLVED IN: response to oxidative stress, oxidation reduction; LOCATED IN: vacuole; EXPRESSED IN: hypocotyl, root; CONTAINS InterPro DOMAIN/s: Haem peroxidase (InterPro:IPR010255), Plant peroxidase (InterPro:IPR000823), Peroxidases heam-ligand binding site (InterPro:IPR019793), Haem…	ath:AT4G08770	10	18	24
comp27514_c0	AT3G28200.1	AT3G28200	Peroxidase superfamily protein \\ Peroxidase superfamily protein; FUNCTIONS IN: protein binding, peroxidase activity; INVOLVED IN: oxidation reduction, response to oxidative stress; LOCATED IN: plant-type cell wall; EXPRESSED IN: 22 plant structures; EXPRESSED DURING: 13 growth stages; CONTAINS InterPro DOMAIN/s: Haem peroxidase (InterPro:IPR010255), Plant peroxidase (InterPro:IPR000823), Peroxid…	ath:AT3G28200	10	16	1
comp23281_c1	AT5G48930.1	HCT	hydroxycinnamoyl-CoA shikimate/quinate hydroxycinnamoyl transferase \\ At5g48930 has been shown to encode for the hydroxycinnamoyl-Coenzyme A shikimate/quinate hydroxycinnamoyltransferase (HCT) both synthesizing and catabolizing the hydroxycinnamoylesters (coumaroyl/caffeoyl shikimate and quinate) involved in the phenylpropanoid pathway. Influence on the accumulation of flavonoids which in turn i…	ath:AT5G48930	10	16	24
comp32514_c0	AT1G20480.1	AT1G20480	AMP-dependent synthetase and ligase family protein \\ AMP-dependent synthetase and ligase family protein; FUNCTIONS IN: 4-coumarate-CoA ligase activity; INVOLVED IN: phenylpropanoid metabolic process, metabolic process; LOCATED IN: cellular_component unknown; EXPRESSED IN: sperm cell; CONTAINS InterPro DOMAIN/s: AMP-binding, conserved site (InterPro:IPR020845), AMP-dependent synthetase/ligase (In…	ath:AT1G20480	10	11	18
comp39231_c0	AT5G39580	AT5G39580	Peroxidase superfamily protein \\ Peroxidase superfamily protein; FUNCTIONS IN: peroxidase activity, heme binding; INVOLVED IN: defense response to fungus, N-terminal protein myristoylation; LOCATED IN: endomembrane system; EXPRESSED IN: 17 plant structures; EXPRESSED DURING: 12 growth stages; CONTAINS InterPro DOMAIN/s: Haem peroxidase (InterPro:IPR010255), Plant peroxidase (InterPro:IPR000823),…	ath:AT5G39580	10	17	24
comp13356_c0	AT1G64160.1	AT1G64160	Disease resistance-responsive (dirigent-like protein) family protein \\ Disease resistance-responsive (dirigent-like protein) family protein; FUNCTIONS IN: molecular_function unknown; INVOLVED IN: lignan biosynthetic process, defense response; LOCATED IN: endomembrane system; EXPRESSED IN: petal, hypocotyl, root; EXPRESSED DURING: petal differentiation and expansion stage; CONTAINS InterPro DOMAI…	ath:AT1G64160	8	13	24
comp16545_c0	AT1G71695.1	AT1G71695	Peroxidase superfamily protein \\ Peroxidase superfamily protein; FUNCTIONS IN: peroxidase activity, heme binding; INVOLVED IN: response to oxidative stress, oxidation reduction; LOCATED IN: cell wall, vacuole, membrane, plant-type cell wall; EXPRESSED IN: 23 plant structures; EXPRESSED DURING: 13 growth stages; CONTAINS InterPro DOMAIN/s: Haem peroxidase (InterPro:IPR010255), Plant peroxidase (I…	ath:AT1G71695	8	14	25
comp16804_c0	AT1G74710	EDS16	ADC synthase superfamily protein \\ Encodes a protein with isochorismate synthase activity. Mutants fail to accumulate salicylic acid. Its function may be redundant with that of ICS2 (AT1G18870). \\ ENHANCED DISEASE SUSCEPTIBILITY TO ERYSIPHE ORONTII 16 (EDS16); CONTAINS InterPro DOMAIN/s: Chorismate binding, C-terminal (InterPro:IPR015890), ADC synthase (InterPro:IPR005801), Isochorismate syntha…	ath:AT1G74710	7	14	25
comp22168_c0	AT1G20630.1	CAT1	catalase 1 \\ Catalyzes the reduction of hydrogen peroxide using heme group as cofactor. Protects cells from toxicity by H2O2. \\ catalase 1 (CAT1); FUNCTIONS IN: catalase activity, cobalt ion binding; INVOLVED IN: in 7 processes; LOCATED IN: mitochondrion, cytosolic ribosome, cell wall, peroxisome, chloroplast envelope; EXPRESSED IN: 26 plant structures; EXPRESSED DURING: 16 growth stages; CONTA…	ath:AT1G20630	7	10	25
comp33783_c0	AT3G47340	ASN1	glutamine-dependent asparagine synthase 1 \\ encodes a glutamine-dependent asparagine synthetase, the predicted ASN1 peptide contains a purF-type glutamine-binding domain, and is expressed predominantly in shoot tissues, where light has a negative effect on its mRNA accumulation. Expression is induced within 3 hours of dark treatment, in senescing leaves and treatment with exogenous photosynthesi…	ath:AT3G47340	6	7	21
comp19589_c0	AT5G09660	PMDH2	peroxisomal NAD-malate dehydrogenase 2 \\ encodes a microbody NAD-dependent malate dehydrogenase encodes an peroxisomal NAD-malate dehydrogenase that is involved in fatty acid beta-oxidation through providing NAD to the process of converting fatty acyl CoA to acetyl CoA. \\ peroxisomal NAD-malate dehydrogenase 2 (PMDH2); FUNCTIONS IN: malate dehydrogenase activity; INVOLVED IN: regulation of fatt…	ath:AT5G09660	6	11	1
comp26116_c0	AT3G01190.1	AT3G01190	Peroxidase superfamily protein \\ Peroxidase superfamily protein; FUNCTIONS IN: peroxidase activity, heme binding; INVOLVED IN: response to oxidative stress, oxidation reduction; LOCATED IN: endomembrane system; EXPRESSED IN: hypocotyl, root; CONTAINS InterPro DOMAIN/s: Haem peroxidase (InterPro:IPR010255), Plant peroxidase (InterPro:IPR000823), Peroxidases heam-ligand binding site (InterPro:IPR0…	ath:AT3G01190	6	10	1
comp34043_c0	AT3G21770.1	AT3G21770	Peroxidase superfamily protein \\ Peroxidase superfamily protein; FUNCTIONS IN: peroxidase activity, transferase activity, transferring glycosyl groups; INVOLVED IN: response to oxidative stress, oxidation reduction; LOCATED IN: cell wall, nucleus, plant-type cell wall, cytoplasm; EXPRESSED IN: 15 plant structures; EXPRESSED DURING: 9 growth stages; CONTAINS InterPro DOMAIN/s: Haem peroxidase (In…	ath:AT3G21770	3	4	21
comp31917_c0	AT4G11290.1	AT4G11290	Peroxidase superfamily protein \\ Peroxidase superfamily protein; FUNCTIONS IN: peroxidase activity, heme binding; INVOLVED IN: response to oxidative stress, oxidation reduction; LOCATED IN: endomembrane system; EXPRESSED IN: 11 plant structures; EXPRESSED DURING: 7 growth stages; CONTAINS InterPro DOMAIN/s: Haem peroxidase (InterPro:IPR010255), Plant peroxidase (InterPro:IPR000823), Peroxidases …	ath:AT4G11290	3	4	4
comp27363_c0	AT5G39580	AT5G39580	Peroxidase superfamily protein \\ Peroxidase superfamily protein; FUNCTIONS IN: peroxidase activity, heme binding; INVOLVED IN: defense response to fungus, N-terminal protein myristoylation; LOCATED IN: endomembrane system; EXPRESSED IN: 17 plant structures; EXPRESSED DURING: 12 growth stages; CONTAINS InterPro DOMAIN/s: Haem peroxidase (InterPro:IPR010255), Plant peroxidase (InterPro:IPR000823),…	ath:AT5G39580	3	3	18
comp34212_c0	AT1G48850	EMB1144	chorismate synthase, putative / 5-enolpyruvylshikimate-3-phosphate phospholyase, putative \\ embryo defective 1144 (EMB1144); FUNCTIONS IN: chorismate synthase activity; INVOLVED IN: aromatic amino acid family biosynthetic process, embryo development ending in seed dormancy; LOCATED IN: nucleolus, chloroplast; EXPRESSED IN: 25 plant structures; EXPRESSED DURING: 15 growth stages; CONTAINS InterPr…	ath:AT1G48850	3	5	15
comp13802_c0	AT2G41480.1	AT2G41480	Peroxidase superfamily protein \\ Peroxidase superfamily protein; FUNCTIONS IN: peroxidase activity, heme binding; INVOLVED IN: oxidation reduction, response to oxidative stress; EXPRESSED IN: root, leaf; EXPRESSED DURING: LP.04 four leaves visible; CONTAINS InterPro DOMAIN/s: Haem peroxidase (InterPro:IPR010255), Plant peroxidase (InterPro:IPR000823), Peroxidases heam-ligand binding site (InterP…	ath:AT2G41480	3	5	15
comp19413_c0	FLS1	FLS1	flavonol synthase 1 \\ Encodes a flavonol synthase that catalyzes formation of flavonols from dihydroflavonols. \\ flavonol synthase 1 (FLS1); CONTAINS InterPro DOMAIN/s: Oxoglutarate/iron-dependent oxygenase (InterPro:IPR005123); BEST Arabidopsis thaliana protein match is: flavonol synthase 3 (TAIR:AT5G63590.1); Has 8476 Blast hits to 8432 proteins in 992 species: Archae - 0; Bacteria - 1104; Me…	ath:AT5G08640	2	2	8
comp35295_c0	AT5G64120.1	AT5G64120	Peroxidase superfamily protein \\ encodes a cell wall bound peroxidase that is induced by hypo-osmolarity \\ Peroxidase superfamily protein; FUNCTIONS IN: peroxidase activity; INVOLVED IN: defense response to fungus, N-terminal protein myristoylation, respiratory burst; LOCATED IN: apoplast, cell wall, membrane; EXPRESSED IN: 17 plant structures; EXPRESSED DURING: 10 growth stages; CONTAINS Inter…	ath:AT5G64120	2	3	10
comp28963_c0	AT2G04400.1	AT2G04400	Aldolase-type TIM barrel family protein \\ Aldolase-type TIM barrel family protein; FUNCTIONS IN: indole-3-glycerol-phosphate synthase activity, copper ion binding; INVOLVED IN: tryptophan biosynthetic process; LOCATED IN: chloroplast; EXPRESSED IN: 24 plant structures; EXPRESSED DURING: 15 growth stages; CONTAINS InterPro DOMAIN/s: Aldolase-type TIM barrel (InterPro:IPR013785), Ribulose-phosphat…	ath:AT2G04400	16	28	21
comp12786_c0	AT5G25620	YUC6	Flavin-binding monooxygenase family protein \\ YUCCA6 (YUC6); FUNCTIONS IN: NADP or NADPH binding, oxidoreductase activity, monooxygenase activity, FAD binding, flavin-containing monooxygenase activity; INVOLVED IN: auxin biosynthetic process; EXPRESSED IN: sepal; EXPRESSED DURING: petal differentiation and expansion stage; CONTAINS InterPro DOMAIN/s: Pyridine nucleotide-disulphide oxidoreductase…	ath:AT5G25620	13	21	18
comp2057_c0	AT2G47750.1	GH3.9	putative indole-3-acetic acid-amido synthetase GH3.9 \\ Encodes GH3.9, a member of the GH3 family auxin-responsive genes. gh3.9-1 mutants had greater primary root length, increased sensitivity to indole-3-acetic acid (IAA)-mediated root growth inhibition, but no obvious effects on apical dominance or leaf morphology. \\ putative indole-3-acetic acid-amido synthetase GH3.9 (GH3.9); FUNCTIONS IN: m…	ath:AT2G47750	8	11	1
comp31785_c0	AT3G22960.1	PKP-ALPHA	Pyruvate kinase family protein \\ encodes a chloroplast pyruvate kinase alpha subunit. Important for seed oil biosynthesis. Ubiquitously expressed, with significantly increased expression in maturing seeds. \\ PKP-ALPHA; FUNCTIONS IN: pyruvate kinase activity; INVOLVED IN: response to cadmium ion, glycolysis, lipid metabolic process; LOCATED IN: chloroplast stroma, chloroplast; EXPRESSED IN: 24 p…	ath:AT3G22960	1	2	18
comp21298_c0	AT3G44320.1	NIT3	nitrilase 3 \\ This enzyme catalyzes the hydrolysis of indole-3-acetonitrile (IAN) to indole-3-acetic acid (IAA) (EC 3.5.5.1) and IAN to indole-3-acetamide (IAM) at lower levels. It is the only one of the four Arabidopsis nitrilases whose mRNA levels are strongly induced when plants experience sulphur deprivation. This enzyme likely participates in other non-auxin-related metabolic pathways. \\ n…	ath:AT3G44320	1	1	7
comp29127_c0	AT5G35750.1	HK2	histidine kinase 2 \\ Encodes histidine kinase AHK2. \\ histidine kinase 2 (HK2); FUNCTIONS IN: osmosensor activity, cytokinin receptor activity, protein histidine kinase activity; INVOLVED IN: in 8 processes; LOCATED IN: membrane; EXPRESSED IN: 23 plant structures; EXPRESSED DURING: 13 growth stages; CONTAINS InterPro DOMAIN/s: Signal transduction histidine kinase, homodimeric (InterPro:IPR00908…	ath:AT5G35750	16	27	4
comp16956_c0	AT1G15550.1	GA3OX1	gibberellin 3-oxidase 1 \\ Involved in later steps of the gibberellic acid biosynthetic pathway. Activated by AGAMOUS in a cal-1, ap1-1 background. Deletion of 208 bp from -1016 to -809 (&#916;-808) resulted in loss of GA-negative feedback (this sequence, which contains a 43-bp sequence GNFEI, was shown to be sufficient for GA-negative feedback). \\ gibberellin 3-oxidase 1 (GA3OX1); CONTAINS Inte…	ath:AT1G15550	16	36	4
comp27047_c0	AT1G10060	BCAT-1	branched-chain amino acid transaminase 1 \\ encodes a mitochondrial branched-chain amino acid aminotransferase. Complements the yeast leu/iso-leu/val auxotrophy mutant. \\ branched-chain amino acid transaminase 1 (BCAT-1); FUNCTIONS IN: branched-chain-amino-acid transaminase activity, protein binding, catalytic activity; INVOLVED IN: branched chain family amino acid metabolic process, metabolic p…	ath:AT1G10060	16	23	4
comp81776_c0	AT2G15090.1	KCS8	3-ketoacyl-CoA synthase 8 \\ Encodes KCS8, a member of the 3-ketoacyl-CoA synthase family involved in the biosynthesis of VLCFA (very long chain fatty acids). \\ 3-ketoacyl-CoA synthase 8 (KCS8); FUNCTIONS IN: transferase activity, transferring acyl groups other than amino-acyl groups, catalytic activity, acyltransferase activity; INVOLVED IN: fatty acid elongation, very long-chain fatty acid met…	ath:AT2G15090	16	31	4
comp21733_c0	AT5G36160.1	AT5G36160	Tyrosine transaminase family protein \\ Tyrosine transaminase family protein; FUNCTIONS IN: 1-aminocyclopropane-1-carboxylate synthase activity, pyridoxal phosphate binding, transferase activity, transferring nitrogenous groups, transaminase activity, catalytic activity; INVOLVED IN: tyrosine catabolic process to phosphoenolpyruvate, cellular amino acid and derivative metabolic process, biosynthe…	ath:AT5G36160	16	23	21
comp32688_c0	AT5G22300.1	NIT4	nitrilase 4 \\ encodes a nitrilase isomer. The purified enzyme shows a strong substrate specificity for beta-cyano-L-alanine, a intermediate product of the cyanide detoxification pathway. \\ nitrilase 4 (NIT4); CONTAINS InterPro DOMAIN/s: Nitrilase/cyanide hydratase and apolipoprotein N-acyltransferase (InterPro:IPR003010), Nitrilase/cyanide hydratase, conserved site (InterPro:IPR000132); BEST Ar…	ath:AT5G22300	16	28	21
comp30039_c0	AT3G59970	MTHFR1	methylenetetrahydrofolate reductase 1 \\ methylenetetrahydrofolate reductase MTHFR1 mRNA, complete \\ methylenetetrahydrofolate reductase 1 (MTHFR1); FUNCTIONS IN: methylenetetrahydrofolate reductase (NADPH) activity; INVOLVED IN: oxidation reduction, methionine metabolic process; EXPRESSED IN: fruit, guard cell, leaf; EXPRESSED DURING: seedling growth; CONTAINS InterPro DOMAIN/s: Methylenetetrah…	ath:AT3G59970	16	32	21
comp33796_c0	AT5G01410.1	RSR4	Aldolase-type TIM barrel family protein \\ Encodes a protein predicted to function in tandem with PDX2 to form glutamine amidotransferase complex with involved in vitamin B6 biosynthesis. \\ REDUCED SUGAR RESPONSE 4 (RSR4); FUNCTIONS IN: protein homodimerization activity, protein heterodimerization activity; INVOLVED IN: in 12 processes; LOCATED IN: cytosol, endomembrane system, plasma membrane; …	ath:AT5G01410	16	26	21
comp28943_c0	AT1G67070.1	DIN9	Mannose-6-phosphate isomerase, type I \\ Encodes a protein with phosphomannose isomerase activity that is involved in synthesis of ascorbic acid. Expression is induced after 24 hours of dark treatment, in senescing leaves and treatment with exogenous photosynthesis inhibitor. Induction of gene expression was suppressed in excised leaves supplied with sugar. The authors suggest that the gene's exp…	ath:AT1G67070	16	21	21
comp28666_c0	AT3G22890.1	APS1	ATP sulfurylase 1 \\ encodes ATP sulfurylase, the first enzyme in the sulfate assimilation pathway of Arabidopsis. \\ ATP sulfurylase 1 (APS1); FUNCTIONS IN: sulfate adenylyltransferase (ATP) activity; INVOLVED IN: response to cadmium ion, response to salt stress; LOCATED IN: chloroplast, plasma membrane, chloroplast stroma; EXPRESSED IN: 24 plant structures; EXPRESSED DURING: 15 growth stages; C…	ath:AT3G22890	16	21	21
comp32323_c0	AT5G64370.1	BETA-UP	beta-ureidopropionase \\ PYD3 encodes a beta-ureidopropionase which, when expressed in E. coli, has been shown to convert beta-ureidopropionate into beta-alanine. It localizes to the cytosol and plays an important role in uracil degradation. \\ beta-ureidopropionase (BETA-UP); FUNCTIONS IN: beta-ureidopropionase activity; INVOLVED IN: nitrogen compound metabolic process, uracil catabolic process,…	ath:AT5G64370	16	28	21
comp16568_c0	AT4G35630.1	PSAT	phosphoserine aminotransferase \\ Encodes a phosphoserine aminotransferase which is involved in serine biosynthesis in the chloroplast which operates via the phosphorylated pathway. \\ phosphoserine aminotransferase (PSAT); FUNCTIONS IN: O-phospho-L-serine:2-oxoglutarate aminotransferase activity; INVOLVED IN: L-serine biosynthetic process; LOCATED IN: chloroplast stroma, chloroplast; EXPRESSED I…	ath:AT4G35630	16	33	21
comp13129_c0	AT4G39980.1	DHS1	3-deoxy-D-arabino-heptulosonate 7-phosphate synthase 1 \\ Encodes a 2-deoxy-D-arabino-heptulosonate 7-phosphate (DAHP) synthase, which catalyzes the first committed step in aromatic amino acid biosynthesis. Gene expression is induced by wounding and pathogenic bacteria Pseudomonas syringae. \\ 3-deoxy-D-arabino-heptulosonate 7-phosphate synthase 1 (DHS1); CONTAINS InterPro DOMAIN/s: DAHP syntheta…	ath:AT4G39980	16	28	21
comp31255_c0	AT2G20610	SUR1	Tyrosine transaminase family protein \\ Confers auxin overproduction. Mutants have an over-proliferation of lateral roots. Encodes a C-S lyase involved in converting S-alkylthiohydroximate to thiohydroximate in glucosinolate biosynthesis. \\ SUPERROOT 1 (SUR1); FUNCTIONS IN: S-alkylthiohydroximate lyase activity, carbon-sulfur lyase activity, transaminase activity; INVOLVED IN: regulation of cell…	ath:AT2G20610	16	32	21
comp13095_c0	AT4G39940.1	AKN2	APS-kinase 2 \\ adenosine-5'-phosphosulfate-kinase (akn2) mRNA, complete \\ APS-kinase 2 (AKN2); CONTAINS InterPro DOMAIN/s: Adenylylsulphate kinase, C-terminal (InterPro:IPR002891); BEST Arabidopsis thaliana protein match is: APS kinase (TAIR:AT2G14750.1); Has 4962 Blast hits to 4962 proteins in 1492 species: Archae - 54; Bacteria - 3008; Metazoa - 246; Fungi - 282; Plants - 130; Viruses - 0; Ot…	ath:AT4G39940	15	23	21
comp24963_c0	AT3G10050.1	OMR1	L-O-methylthreonine resistant 1 \\ first enzyme in the biosynthetic pathway of isoleucine \\ L-O-methylthreonine resistant 1 (OMR1); FUNCTIONS IN: L-threonine ammonia-lyase activity; INVOLVED IN: isoleucine biosynthetic process, threonine metabolic process; LOCATED IN: chloroplast; EXPRESSED IN: 22 plant structures; EXPRESSED DURING: 13 growth stages; CONTAINS InterPro DOMAIN/s: Threonine dehydra…	ath:AT3G10050	14	22	21
comp23941_c0	AT4G27070.1	TSB2	tryptophan synthase beta-subunit 2 \\ Tryptophan synthase beta. Expressed at low levels in all tissues. \\ tryptophan synthase beta-subunit 2 (TSB2); CONTAINS InterPro DOMAIN/s: Tryptophan synthase, beta chain (InterPro:IPR006654), Pyridoxal phosphate-dependent enzyme, beta subunit (InterPro:IPR001926), Tryptophan synthase, beta chain, conserved site (InterPro:IPR006653); BEST Arabidopsis thalian…	ath:AT4G27070	14	23	21
comp28483_c1	AT4G00520	AT4G00520	Acyl-CoA thioesterase family protein \\ Acyl-CoA thioesterase family protein; FUNCTIONS IN: acyl-CoA thioesterase activity; INVOLVED IN: acyl-CoA metabolic process; EXPRESSED IN: 23 plant structures; EXPRESSED DURING: 13 growth stages; CONTAINS InterPro DOMAIN/s: Cyclic nucleotide-binding (InterPro:IPR000595), Cyclic nucleotide-binding-like (InterPro:IPR018490), Acyl-CoA thioesterase (InterPro:IP…	ath:AT4G00520	13	24	18
comp31420_c2	AT1G01710.1	AT1G01710	Acyl-CoA thioesterase family protein \\ Acyl-CoA thioesterase family protein; FUNCTIONS IN: cyclic nucleotide binding, acyl-CoA thioesterase activity; INVOLVED IN: acyl-CoA metabolic process; LOCATED IN: peroxisome; EXPRESSED IN: 22 plant structures; EXPRESSED DURING: 14 growth stages; CONTAINS InterPro DOMAIN/s: Cyclic nucleotide-binding (InterPro:IPR000595), Cyclic nucleotide-binding-like (Inte…	ath:AT1G01710	13	24	18
comp31683_c0	AT2G16280.1	KCS9	3-ketoacyl-CoA synthase 9 \\ Encodes KCS9, a member of the 3-ketoacyl-CoA synthase family involved in the biosynthesis of VLCFA (very long chain fatty acids). \\ 3-ketoacyl-CoA synthase 9 (KCS9); FUNCTIONS IN: transferase activity, transferring acyl groups other than amino-acyl groups, catalytic activity; INVOLVED IN: response to cold, response to light stimulus, very long-chain fatty acid metabo…	ath:AT2G16280	13	21	18
comp32635_c0	AT1G60980.1	GA20OX4	gibberellin 20-oxidase 4 \\ gibberellin 20-oxidase 4 (GA20OX4); CONTAINS InterPro DOMAIN/s: Isopenicillin N synthase (InterPro:IPR002283), Oxoglutarate/iron-dependent oxygenase (InterPro:IPR005123); BEST Arabidopsis thaliana protein match is: gibberellin 20-oxidase 3 (TAIR:AT5G07200.1); Has 8571 Blast hits to 8544 proteins in 996 species: Archae - 0; Bacteria - 1139; Metazoa - 118; Fungi - 1037; …	ath:AT1G60980	13	23	18
comp29673_c0	AT5G17990.1	TRP1	tryptophan biosynthesis 1 \\ Encodes the tryptophan biosynthetic enzyme phosphoribosylanthranilate transferase (PAT1, called trpD in bacteria). Converts anthranilate and phosphoribosylpyrophosphate into phosphoribosylanthranilate and inorganic pyrophosphate. \\ tryptophan biosynthesis 1 (TRP1); FUNCTIONS IN: anthranilate phosphoribosyltransferase activity; INVOLVED IN: tryptophan biosynthetic pro…	ath:AT5G17990	13	20	21
comp34754_c0	AT4G24830	AT4G24830	arginosuccinate synthase family \\ arginosuccinate synthase family; FUNCTIONS IN: argininosuccinate synthase activity, ATP binding; INVOLVED IN: arginine biosynthetic process; LOCATED IN: chloroplast stroma, chloroplast; EXPRESSED IN: 25 plant structures; EXPRESSED DURING: 15 growth stages; CONTAINS InterPro DOMAIN/s: Rossmann-like alpha/beta/alpha sandwich fold (InterPro:IPR014729), Argininosucc…	ath:AT4G24830	10	16	24
comp34848_c0	AT1G07780	PAI1	phosphoribosylanthranilate isomerase 1 \\ Encodes phosphoribosylanthranilate isomerase which catalyzes the third step of the tryptophan biosynthetic pathway. Member of gene family. \\ phosphoribosylanthranilate isomerase 1 (PAI1); CONTAINS InterPro DOMAIN/s: N-(5&apos;phosphoribosyl)anthranilate isomerase (PRAI) (InterPro:IPR001240), Aldolase-type TIM barrel (InterPro:IPR013785), Ribulose-phospha…	ath:AT1G07780	10	12	21
comp31423_c0	AT4G29840.1	MTO2	Pyridoxal-5'-phosphate-dependent enzyme family protein \\ threonine synthase \\ METHIONINE OVER-ACCUMULATOR 2 (MTO2); FUNCTIONS IN: threonine synthase activity; INVOLVED IN: threonine biosynthetic process, metabolic process, cellular amino acid metabolic process; LOCATED IN: chloroplast; EXPRESSED IN: 24 plant structures; EXPRESSED DURING: 16 growth stages; CONTAINS InterPro DOMAIN/s: Threonine s…	ath:AT4G29840	10	19	24
comp23617_c0	AT4G17830	AT4G17830	Peptidase M20/M25/M40 family protein \\ Peptidase M20/M25/M40 family protein; FUNCTIONS IN: metallopeptidase activity, hydrolase activity; INVOLVED IN: proteolysis, metabolic process; EXPRESSED IN: 25 plant structures; EXPRESSED DURING: 13 growth stages; CONTAINS InterPro DOMAIN/s: Peptidase M20 (InterPro:IPR002933), Peptidase M20, dimerisation (InterPro:IPR011650); Has 6221 Blast hits to 6219 pr…	ath:AT4G17830	10	13	21
comp26853_c0	AT5G36160.1	AT5G36160	Tyrosine transaminase family protein \\ Tyrosine transaminase family protein; FUNCTIONS IN: 1-aminocyclopropane-1-carboxylate synthase activity, pyridoxal phosphate binding, transferase activity, transferring nitrogenous groups, transaminase activity, catalytic activity; INVOLVED IN: tyrosine catabolic process to phosphoenolpyruvate, cellular amino acid and derivative metabolic process, biosynthe…	ath:AT5G36160	9	10	24
comp13881_c0	AT2G38230.1	PDX1.1	pyridoxine biosynthesis 1.1 \\ Encodes a protein predicted to function in tandem with PDX2 to form glutamine amidotransferase complex with involved in vitamin B6 biosynthesis. \\ pyridoxine biosynthesis 1.1 (PDX1.1); FUNCTIONS IN: protein heterodimerization activity; INVOLVED IN: vitamin B6 biosynthetic process, response to absence of light; LOCATED IN: cytosol, chloroplast; EXPRESSED IN: 14 plan…	ath:AT2G38230	8	16	18
comp25833_c0	AT3G04520	THA2	threonine aldolase 2 \\ Encodes a threonine aldolase, involved in threonine degradation to glycine. Expressed in vascular tissue through out the plant. \\ threonine aldolase 2 (THA2); CONTAINS InterPro DOMAIN/s: Pyridoxal phosphate-dependent transferase, major domain (InterPro:IPR015424), Aromatic amino acid beta-eliminating lyase/threonine aldolase (InterPro:IPR001597), Pyridoxal phosphate-depen…	ath:AT3G04520	8	15	1
comp14516_c0	AT1G78390.1	NCED9	nine-cis-epoxycarotenoid dioxygenase 9 \\ Encodes 9-cis-epoxycarotenoid dioxygenase, a key enzyme in the biosynthesis of abscisic acid. The expression of this gene increases during the first 6h of imbibition. \\ nine-cis-epoxycarotenoid dioxygenase 9 (NCED9); CONTAINS InterPro DOMAIN/s: Carotenoid oxygenase (InterPro:IPR004294); BEST Arabidopsis thaliana protein match is: nine-cis-epoxycarotenoid…	ath:AT1G78390	7	9	18
comp33720_c0	AT4G23600	CORI3	Tyrosine transaminase family protein \\ Encodes cystine lyase which is expected to be involved in amino acid metabolism, providing the plant with cysteine and the generation of precursors of ethylene biosynthesis. mRNA levels are elevated in response to wounding. \\ CORONATINE INDUCED 1 (CORI3); FUNCTIONS IN: cystathionine beta-lyase activity, transaminase activity; INVOLVED IN: in 8 processes; L…	ath:AT4G23600	7	11	25
comp16981_c0	AT4G33150	AT4G33150	lysine-ketoglutarate reductase/saccharopine dehydrogenase bifunctional enzyme \\ lysine-ketoglutarate reductase/saccharopine dehydrogenase bifunctional enzyme; CONTAINS InterPro DOMAIN/s: Alanine dehydrogenase/PNT, C-terminal (InterPro:IPR007698), Saccharopine dehydrogenase / Homospermidine synthase (InterPro:IPR005097), Alanine dehydrogenase/PNT, N-terminal (InterPro:IPR007886), LOR/SDH bifuncti…	ath:AT4G33150	7	7	18
comp35142_c0	AT3G11170.1	FAD7	fatty acid desaturase 7 \\ Chloroplastic enzyme responsible for the synthesis of 16:3 and 18:3 fatty acids from galactolipids, sulpholipids and phosphatidylglycerol. Uses ferredoxin as electron donor. Gene expression is induced by wounding in shoot and root. The wound-response in shoot is independent of jasmonic acid mediated pathway whereas the root response is mediated by jasmonic acid. \\ fatt…	ath:AT3G11170	7	10	20
comp23514_c0	AT2G24850.1	TAT3	tyrosine aminotransferase 3 \\ Encodes a tyrosine aminotransferase that is responsive to treatment with jasmonic acid. \\ tyrosine aminotransferase 3 (TAT3); CONTAINS InterPro DOMAIN/s: 1-aminocyclopropane-1-carboxylate synthase (InterPro:IPR001176), Aminotransferase, class I/classII (InterPro:IPR004839), Pyridoxal phosphate-dependent transferase, major domain (InterPro:IPR015424), Tyrosine trans…	ath:AT2G24850	3	3	21
comp33736_c0	AT4G16760	ACX1	acyl-CoA oxidase 1 \\ Encodes a medium to long-chain acyl-CoA oxidase. Catalyzes the first step of fatty acid beta-oxidation. Involved in jasmonate biosynthesis. Gene expression is induced by wounding, drought stress, abscisic acid, and jasmonate. \\ acyl-CoA oxidase 1 (ACX1); FUNCTIONS IN: acyl-CoA oxidase activity; INVOLVED IN: in 8 processes; LOCATED IN: peroxisome; EXPRESSED IN: 25 plant stru…	ath:AT4G16760	16	26	21
comp75071_c0	AT3G20160.1	AT3G20160	Terpenoid synthases superfamily protein \\ Terpenoid synthases superfamily protein; FUNCTIONS IN: farnesyltranstransferase activity; INVOLVED IN: isoprenoid biosynthetic process; CONTAINS InterPro DOMAIN/s: Polyprenyl synthetase-related (InterPro:IPR017446), Terpenoid synthase (InterPro:IPR008949), Polyprenyl synthetase (InterPro:IPR000092); BEST Arabidopsis thaliana protein match is: geranylgera…	ath:AT3G20160	7	10	21
comp30038_c0	AT2G17370.1	HMG2	3-hydroxy-3-methylglutaryl-CoA reductase 2 \\ Encodes a 3-hydroxy-3-methylglutaryl-CoA reductase (HMGR) that is involved in the synthesis of sterol and triterpenoid compounds. \\ 3-hydroxy-3-methylglutaryl-CoA reductase 2 (HMG2); CONTAINS InterPro DOMAIN/s: Hydroxymethylglutaryl-CoA reductase, class I, catalytic (InterPro:IPR004554), Hydroxymethylglutaryl-CoA reductase, class I/II, substrate-bind…	ath:AT2G17370	5	6	5
comp23538_c0	AT5G36150.1	PEN3	putative pentacyclic triterpene synthase 3 \\ putative pentacyclic triterpene synthase 3 (PEN3); CONTAINS InterPro DOMAIN/s: Terpene synthase, conserved site (InterPro:IPR002365), Terpenoid cylases/protein prenyltransferase alpha-alpha toroid (InterPro:IPR008930), Squalene cyclase (InterPro:IPR018333), Prenyltransferase/squalene oxidase (InterPro:IPR001330); BEST Arabidopsis thaliana protein matc…	ath:AT5G36150	3	6	22
comp34050_c0	AT1G20330.1	SMT2	sterol methyltransferase 2 \\ Encodes a sterol-C24-methyltransferases involved in sterol biosynthesis. Mutants display altered sterol composition, serrated petals and sepals and altered cotyledon vascular patterning as well as ectopic endoreduplication. This suggests that suppression of endoreduplication is important for petal morphogenesis and that normal sterol composition is required for this …	ath:AT1G20330	13	26	18
comp25613_c0	AT1G74020.1	SS2	strictosidine synthase 2 \\ Encodes AtSS-2 strictosidine synthase. \\ strictosidine synthase 2 (SS2); INVOLVED IN: response to jasmonic acid stimulus, response to wounding; LOCATED IN: plasma membrane, vacuole; EXPRESSED IN: 24 plant structures; EXPRESSED DURING: 13 growth stages; CONTAINS InterPro DOMAIN/s: Strictosidine synthase, conserved region (InterPro:IPR018119), Strictosidine synthase (In…	ath:AT1G74020	11	18	18
comp31098_c0	AT3G14550.1	GGPS3	geranylgeranyl pyrophosphate synthase 3 \\ Encodes a protein with geranylgeranyl pyrophosphate synthase activity involved in isoprenoid biosynthesis. The enzyme appears to be targeted to the chloroplast in epidermal cells and guard cells of leaves, and in etioplasts in roots. \\ geranylgeranyl pyrophosphate synthase 3 (GGPS3); CONTAINS InterPro DOMAIN/s: Polyprenyl synthetase-related (InterPro:IP…	ath:AT3G14550	9	10	24
comp28128_c0	AT1G19180	JAZ1	jasmonate-zim-domain protein 1 \\ JAZ1 is a nuclear-localized protein involved in jasmonate signaling. JAZ1 transcript levels rise in response to a jasmonate stimulus. JAZ1 can interact with the COI1 F-box subunit of an SCF E3 ubiquitin ligase in a yeast-two-hybrid assay only in the presence of jasmonate-isoleucine (JA-ILE) or coronatine. Application of jasmonate methyl ester to Arabidopsis roots…	ath:AT1G19180	16	26	21
comp33572_c0	AT3G54640.1	TSA1	tryptophan synthase alpha chain \\ Catalyzes the conversion of indole-3-glycerolphosphate to indole, the penultimate reaction in the biosynthesis of tryptophan. Functions as a heterocomplex with tryptophan synthase beta subunit (TSA2). \\ tryptophan synthase alpha chain (TSA1); FUNCTIONS IN: tryptophan synthase activity; INVOLVED IN: tryptophan biosynthetic process, defense response to bacterium,…	ath:AT3G54640	16	32	21
comp27909_c0	AT3G12500.1	HCHIB	basic chitinase \\ encodes a basic chitinase involved in ethylene/jasmonic acid mediated signalling pathway during systemic acquired resistance based on expression analyses. \\ basic chitinase (HCHIB); FUNCTIONS IN: chitinase activity; INVOLVED IN: response to cadmium ion, defense response to fungus, jasmonic acid and ethylene-dependent systemic resistance, ethylene mediated signaling pathway; LO…	ath:AT3G12500	16	29	21
comp30830_c0	AT1G67560.1	AT1G67560	PLAT/LH2 domain-containing lipoxygenase family protein \\ PLAT/LH2 domain-containing lipoxygenase family protein; FUNCTIONS IN: oxidoreductase activity, acting on single donors with incorporation of molecular oxygen, incorporation of two atoms of oxygen, lipoxygenase activity, iron ion binding, metal ion binding; INVOLVED IN: oxidation reduction, growth; LOCATED IN: chloroplast; EXPRESSED IN: 22 …	ath:AT1G67560	13	25	21
comp28545_c0	AT1G72450.1	JAZ6	jasmonate-zim-domain protein 6 \\ JAZ6 transcript levels rise in response to a jasmonate stimulus and a GFP:JAZ6 fusion protein localizes to the nucleus. Application of jasmonate methyl ester to Arabidopsis roots reduces the levels of a JAZ6:GUS fusion protein, presumably by stimulating ubiquitin-proteasome-mediated degradation. \\ jasmonate-zim-domain protein 6 (JAZ6); CONTAINS InterPro DOMAIN/s…	ath:AT1G72450	13	21	18
comp26843_c0	AT5G13220	JAZ10	jasmonate-zim-domain protein 10 \\ Plants overexpressing At5g13220.3, but not At5g13220.1 showed enhanced insensitivity to MeJa. \\ jasmonate-zim-domain protein 10 (JAZ10); FUNCTIONS IN: protein binding; INVOLVED IN: response to jasmonic acid stimulus, regulation of systemic acquired resistance, response to wounding; LOCATED IN: nucleus; EXPRESSED IN: 21 plant structures; EXPRESSED DURING: 11 gro…	ath:AT5G13220	13	22	18
comp31130_c3	AT2G06050	OPR3	oxophytodienoate-reductase 3 \\ Encodes a 12-oxophytodienoate reductase that is required for jasmonate biosynthesis. Mutants are male sterile and defective in pollen dehiscence. Shows activity towards 2,4,6-trinitrotoluene. \\ oxophytodienoate-reductase 3 (OPR3); FUNCTIONS IN: 12-oxophytodienoate reductase activity; INVOLVED IN: response to jasmonic acid stimulus, response to fungus, jasmonic aci…	ath:AT2G06050	13	19	21
comp28931_c0	AT1G17380.1	JAZ5	jasmonate-zim-domain protein 5 \\ jasmonate-zim-domain protein 5 (JAZ5); CONTAINS InterPro DOMAIN/s: Tify (InterPro:IPR010399), CCT domain-like (InterPro:IPR018467); BEST Arabidopsis thaliana protein match is: jasmonate-zim-domain protein 6 (TAIR:AT1G72450.1); Has 301 Blast hits to 296 proteins in 28 species: Archae - 0; Bacteria - 0; Metazoa - 0; Fungi - 0; Plants - 301; Viruses - 0; Other Eukar…	ath:AT1G17380	13	22	18
comp16856_c0	AT3G17860	JAZ3	jasmonate-zim-domain protein 3 \\ JAZs are direct targets of the SCFCOI1 E3 ubiquitin-ligase and JA treatment induces their proteasome-mediated degradation. Furthermore, JAI3 negatively regulates the key transcriptional activator of JA responses, AtMYC2. The C-terminal portion of JAZ3, including the Jas domain, appears to be important for JAZ3-COI1 binding in the presence of coronatine. \\ jasmon…	ath:AT3G17860	13	23	18
