# Supplementary material for: Dynamic metabolic and transcriptomic profiling of methyl jasmonate‐treated hairy roots reveals synthetic characters and regulators of lignan biosynthesis in Isatis indigotica Fort
Source: Plant Biotechnol J. 2016 Jun 23;14(12):2217–27. doi: 10.1111/pbi.12576 (PMC5103230; doi:10.1111/pbi.12576)
Supplement: Supplementary file 7 — Dataset S5 Information of nodes included in lignan specific co‐expression network. [file PBI-14-2217-s004.xls]

## Sheet: node_information
Supplemental data set S5. Information of nodes included in lignan specific co-expression network.
name	gene name	nodetype	Degree	BetweennessCentrality	ClosenessCentrality	ClusteringCoefficient	TopologicalCoefficient	AverageShortestPathLength
comp28128_c0_seq1	JAZ1	PathwayGene	34	0.106895	0.387387	0.459893	0.255952	2.5814
comp28545_c0_seq2	JAZ6	PathwayGene	34	0.0543649	0.344	0.493761	0.302981	2.90698
comp12782_c0_seq1	bHLH62-2	TF	33	0.0440022	0.383929	0.382576	0.237054	2.60465
comp17362_c0_seq1	WRKY59	TF	33	0.0333464	0.378022	0.393939	0.238636	2.64535
comp25332_c0_seq1	AOC1	PathwayGene	33	0.0183804	0.346774	0.549242	0.338384	2.88372
comp33264_c1_seq1	4CL3	PathwayGene	32	0.0483986	0.376076	0.467836	0.259503	2.88953
comp29140_c0_seq1	DIR9	PathwayGene	32	0.0202609	0.336595	0.427419	0.285985	2.97093
comp30102_c0_seq1	ERF21	TF	31	0.0167845	0.33463	0.447312	0.285508	2.98837
comp28545_c0_seq3	JAZ6-3	PathwayGene	30	0.0112339	0.339921	0.655172	0.346009	2.94186
comp29673_c0_seq2	TRP1	PathwayGene	29	0.0380344	0.369099	0.561576	0.308455	2.7093
comp25332_c1_seq1	AOC2	PathwayGene	29	0.00810799	0.34127	0.67734	0.375653	2.93023
comp17296_c0_seq3	bHLH20	TF	29	0.0146591	0.337255	0.637931	0.354823	2.96512
comp16787_c0_seq1	TIFY7	PathwayGene	29	0.00923275	0.333981	0.67734	0.36082	2.99419
comp26843_c0_seq3	JAZ10	PathwayGene	29	0.00892121	0.333333	0.669951	0.358321	3
comp34247_c0_seq1	AOS	PathwayGene	29	0.0317923	0.320896	0.448276	0.309267	3.11628
comp18284_c0_seq2	tny	TF	28	0.0274045	0.374728	0.436508	0.244643	2.6686
comp32652_c0_seq1	AIB	TF	28	0.00613624	0.339921	0.701058	0.382418	2.94186
comp26843_c0_seq2	JAZ10-2	PathwayGene	27	0.00670991	0.33925	0.720798	0.390313	2.94767
comp17296_c0_seq2	bHLH20-2	TF	27	0.00636798	0.328244	0.695157	0.371476	3.04651
comp13114_c0_seq1	TIFY10B	PathwayGene	27	0.0156517	0.319109	0.598291	0.345861	3.13372
comp34574_c0_seq1	MYB14	TF	26	0.0175169	0.335938	0.544615	0.361147	2.97674
comp16856_c0_seq1	JAZ3	PathwayGene	26	0.0236444	0.333981	0.683077	0.353738	2.99419
comp30144_c3_seq1	MYB13-2	TF	25	0.0137974	0.344689	0.646667	0.355882	2.90116
comp15300_c0_seq1	ERF9	TF	25	0.0105562	0.332689	0.536667	0.315077	3.00581
comp17014_c1_seq1	MYB34	TF	25	0.00611757	0.328872	0.673333	0.396129	3.0407
comp29033_c1_seq1	AOC3	PathwayGene	25	0.0190897	0.31793	0.6	0.342353	3.14535
comp28126_c0_seq1	MYB94	TF	24	0.0191428	0.37069	0.460145	0.2375	2.69767
comp25397_c0_seq1	SCRM2	TF	24	0.0418475	0.339921	0.423913	0.26484	2.94186
comp32451_c1_seq1	WRKY31	TF	24	0.0205551	0.332046	0.630435	0.368056	3.01163
comp33654_c0_seq1	MYC2	TF	24	0.0153086	0.329502	0.673913	0.378731	3.03488
comp28931_c0_seq1	JAZ5	PathwayGene	24	0.00254038	0.324528	0.793478	0.422043	3.0814
comp31831_c0_seq1	CRF5	TF	23	0.00556861	0.319703	0.58498	0.33871	3.12791
comp28545_c0_seq1	JAZ6-2	PathwayGene	23	0.0090483	0.29913	0.600791	0.394203	3.34302
comp33572_c0_seq1	TSA1	PathwayGene	22	0.0327248	0.351738	0.480519	0.28195	2.84302
comp23941_c0_seq2	TSB2	PathwayGene	22	0.0149597	0.346774	0.484848	0.287662	2.88372
comp33689_c0_seq1	DIR10	PathwayGene	22	0.00720409	0.325142	0.562771	0.327713	3.07558
comp32018_c0_seq1	LOX5	PathwayGene	22	0.0203652	0.309353	0.47619	0.289866	3.23256
comp12915_c0_seq2	bHLH92-2	TF	22	0.0254497	0.308797	0.4329	0.270455	3.23837
comp26843_c0_seq4	JAZ10-3	PathwayGene	21	0.0250436	0.358333	0.690476	0.356808	2.7907
comp14046_c0_seq1	WRKY48	TF	21	0.0230722	0.344689	0.466667	0.270711	2.90116
comp13002_c0_seq2	bHLH125-2	TF	21	0.0204068	0.338583	0.47619	0.296296	2.95349
comp35317_c0_seq1	MYB6	TF	21	0.00369399	0.324528	0.642857	0.421645	3.0814
comp61810_c0_seq1	bHLH39	TF	20	0.0099337	0.33463	0.531579	0.337288	2.98837
comp19176_c0_seq1	ERF39	TF	20	0.00403377	0.315596	0.647368	0.351754	3.1686
comp42769_c0_seq1	bHLH99	TF	19	0.0320983	0.361345	0.491228	0.263158	2.76744
comp28404_c1_seq1	ERF6	TF	19	0.0135691	0.309353	0.666667	0.351215	3.23256
comp12987_c0_seq2	bHLH129	TF	18	0.0487374	0.344	0.372549	0.234477	2.90698
comp25779_c0_seq1	ERF109	TF	18	0.0289057	0.343313	0.431373	0.258998	2.91279
comp24973_c0_seq1	ERF34	TF	18	0.00426392	0.330769	0.581699	0.308824	3.02326
comp13602_c0_seq1	bHLH78	TF	17	0.039471	0.352459	0.536765	0.277311	2.83721
comp13090_c0_seq2	MYB122	TF	17	0.0198472	0.346774	0.5	0.264267	2.88372
comp23941_c0_seq1	TSB2-4	PathwayGene	17	0.0084041	0.344689	0.544118	0.313725	2.90116
comp12685_c0_seq1	ERF15	TF	17	0.0137851	0.33925	0.529412	0.29515	2.94767
comp25253_c0_seq1	UGT72E1	PathwayGene	17	0.00959736	0.335938	0.507353	0.300263	2.97674
comp16079_c0_seq1	bHLH19-2	TF	17	0.011827	0.305506	0.823529	0.516724	3.27326
comp16193_c0_seq1	ERF25	TF	17	0.00133984	0.304425	0.794118	0.382353	3.28488
comp24573_c0_seq1	DDF1	TF	17	0.00104492	0.302285	0.786765	0.385882	3.30814
comp19826_c0_seq1	bHLH1	TF	17	0.0204131	0.299652	0.492647	0.331373	3.33721
comp34544_c0_seq1	ERF104	TF	17	0.00193421	0.299652	0.698529	0.385482	3.33721
comp12464_c0_seq1	WRKY49	TF	17	0.00436835	0.277868	0.573529	0.322251	3.59884
comp12685_c1_seq1	ERF15	TF	16	0.0393162	0.379691	0.533333	0.216176	2.63372
comp25006_c0_seq1	ERF3	TF	16	0.0403991	0.353909	0.45	0.253623	2.82558
comp23941_c0_seq3	TSB2-2	PathwayGene	16	0.0412674	0.353183	0.441667	0.237981	2.8314
comp13409_c1_seq1	MYB7	TF	16	0.0146852	0.33925	0.533333	0.28125	2.94767
comp33180_c0_seq2	C4H2	PathwayGene	16	0.0122545	0.335283	0.566667	0.310547	2.98256
comp34212_c0_seq1	CS	PathwayGene	16	0.0416334	0.322097	0.266667	0.210938	3.10465
comp26207_c0_seq2	ERF2-2	TF	16	0.0177541	0.302817	0.566667	0.331845	3.30233
comp13217_c0_seq1	RAP2	TF	16	0.0050969	0.301754	0.616667	0.326136	3.31395
comp32270_c4_seq1	MYB95	TF	16	0.010905	0.282895	0.583333	0.320652	3.53488
comp18674_c0_seq1	bHLH77	TF	15	0.0863072	0.380531	0.342857	0.235507	2.62791
comp30144_c3_seq2	MYB13-3	TF	15	0.0393031	0.356846	0.27619	0.22193	2.80233
comp30183_c0_seq1	bHLH25	TF	15	0.0250647	0.352459	0.409524	0.249074	2.83721
comp17495_c0_seq1	MYB19	TF	15	0.00619624	0.308797	0.580952	0.404598	3.23837
comp28404_c0_seq1	ERF6	TF	15	0.00047118	0.297578	0.885714	0.406803	3.36047
comp39251_c0_seq1	WRKY62	TF	15	0.00254765	0.276083	0.647619	0.339259	3.62209
comp28047_c0_seq1	bHLH118	TF	14	0.00470672	0.297064	0.637363	0.351312	3.36628
comp34501_c0_seq1	MYB77	TF	14	0.00024827	0.29202	0.912088	0.438095	3.42442
comp25578_c2_seq1	WRKY46	TF	14	0.00020481	0.289076	0.934066	0.43006	3.4593
comp22843_c0_seq1	bHLH118	TF	13	0.00491955	0.333333	0.602564	0.371795	3
comp12987_c0_seq1	bHLH129-2	TF	13	0.00450169	0.328872	0.602564	0.30525	3.0407
comp22631_c1_seq1	WRKY6	TF	13	0.0287713	0.308244	0.551282	0.30479	3.24419
comp33591_c0_seq1	CCoAOMT	PathwayGene	13	0.0175464	0.299652	0.615385	0.353147	3.33721
comp13639_c0_seq2	WRKY70-2	TF	13	0.00899457	0.297578	0.692308	0.358491	3.36047
comp30144_c3_seq3	MYB13	TF	12	0.017641	0.340594	0.727273	0.415301	2.93605
comp16149_c1_seq1	AOC4	PathwayGene	12	0.014681	0.338583	0.530303	0.306878	2.95349
comp26843_c0_seq1	JAZ10-4	PathwayGene	12	0.00861687	0.331407	0.545455	0.360632	3.01744
comp26926_c0_seq1	EBP	TF	12	0.0754718	0.329502	0.166667	0.196296	3.03488
comp23937_c0_seq3	bHLH55	TF	12	0.0223093	0.328872	0.439394	0.258621	3.0407
comp28741_c0_seq2	DIR8	PathwayGene	12	0.00863186	0.325142	0.515152	0.3125	3.07558
comp12786_c0_seq1	YUC6	PathwayGene	12	0.00054946	0.31216	0.80303	0.471212	3.20349
comp32270_c5_seq1	MYB47	TF	12	0.00013306	0.311594	0.954545	0.597518	3.2093
comp13002_c0_seq1	bHLH125	TF	12	0.0005256	0.303887	0.742424	0.448582	3.2907
comp27101_c1_seq1	ERF109	TF	12	0.00945351	0.297064	0.606061	0.355263	3.36628
comp32018_c0_seq2	LOX5-2	PathwayGene	12	0.0237874	0.289076	0.636364	0.369048	3.4593
comp32977_c0_seq1	DIR12	PathwayGene	11	0.0117729	0.328872	0.545455	0.350168	3.0407
comp12782_c0_seq2	bHLH62	TF	11	0.00285747	0.327619	0.690909	0.392157	3.05233
comp40338_c0_seq1	MYB56	TF	11	0.0101388	0.324528	0.527273	0.351097	3.0814
comp21028_c0_seq1	ERF60	TF	11	0.0222994	0.322702	0.363636	0.264463	3.09884
comp28210_c0_seq1	MYB36	TF	11	0.00931885	0.308244	0.8	0.448347	3.24419
comp12405_c0_seq1	MYB32	TF	11	0.00167604	0.300699	0.763636	0.403509	3.32558
comp30512_c0_seq3	CCR3	PathwayGene	11	0.00375167	0.293515	0.745455	0.378788	3.40698
comp19413_c0_seq2	FLS1-2	PathwayGene	11	0.0491647	0.28619	0.290909	0.299043	3.49419
comp68547_c0_seq1	MYB40	TF	10	0.0387221	0.348178	0.222222	0.208475	2.87209
comp33929_c0_seq1	EPSPS2	PathwayGene	10	0.00483488	0.330134	0.644444	0.280328	3.02907
comp23281_c1_seq1	HCT	PathwayGene	10	0.00425626	0.311594	0.466667	0.320408	3.2093
comp13356_c0_seq1	DIR1	PathwayGene	10	0.00900664	0.306595	0.377778	0.216667	3.26163
comp13658_c0_seq1	CRF3	TF	10	0.00031204	0.306595	0.844444	0.489583	3.26163
comp19906_c0_seq1	CRF4	TF	10	0.0010317	0.28524	0.8	0.41087	3.50581
comp42683_c0_seq1	ABR1	TF	10	0.00091457	0.279221	0.711111	0.4	3.5814
comp16149_c0_seq1	AOC4-2	PathwayGene	9	0.00814871	0.33463	0.444444	0.279762	2.98837
comp33656_c0_seq1	DIR2	PathwayGene	9	0.0107765	0.311594	0.416667	0.285714	3.2093
comp13409_c0_seq1	MYB7	TF	9	0.00141277	0.310469	0.666667	0.368313	3.22093
comp13639_c0_seq1	WRKY70	TF	9	0.0237515	0.301754	0.388889	0.260982	3.31395
comp22843_c0_seq2	bHLH118-2	TF	9	0.00201078	0.295533	0.555556	0.359788	3.38372
comp14686_c0_seq1	ERF106	TF	8	0.016361	0.330769	0.357143	0.228814	3.02326
comp25253_c0_seq2	UGT72E1-2	PathwayGene	8	0.00330456	0.311594	0.607143	0.341146	3.2093
comp26207_c0_seq1	ERF2	TF	8	0.0425623	0.30991	0.607143	0.283784	3.22674
comp33727_c0_seq1	CAD2	PathwayGene	8	0.00263295	0.295533	0.464286	0.31117	3.38372
comp17349_c0_seq1	MYB4	TF	8	0.0410661	0.293515	0.321429	0.211957	3.40698
comp26207_c1_seq2	ERF1	TF	8	0.0143456	0.283361	0.642857	0.366071	3.52907
comp17407_c1_seq1	PLR2	PathwayGene	8	0.0162994	0.281506	0.285714	0.269231	3.55233
comp33830_c0_seq1	FLS1	PathwayGene	7	0.00098779	0.313869	0.714286	0.377778	3.18605
secoisolariciresinol	secoisolariciresinol	Metabolite	7	0.00453977	0.302817	0.47619	0.271062	3.30233
comp27574_c0_seq1	WRKY23	TF	7	0.00095606	0.287625	0.714286	0.466899	3.47674
comp13144_c0_seq1	ERF4	TF	7	0.00098377	0.283361	0.904762	0.43956	3.52907
comp26207_c1_seq1	ERF1-2	TF	7	0.00098377	0.283361	0.904762	0.43956	3.52907
comp12915_c0_seq1	bHLH92	TF	7	0.00098377	0.283361	0.904762	0.43956	3.52907
comp16110_c0_seq2	C3H	PathwayGene	6	0.0172476	0.324528	0.466667	0.388889	3.0814
comp15540_c0_seq1	MYB18	TF	6	0.0526983	0.318519	0.333333	0.257937	3.13953
comp26285_c0_seq1	WRKY42	TF	5	0.00227342	0.313869	0.6	0.342857	3.18605
comp30512_c0_seq2	CCR2	PathwayGene	5	0.0059117	0.297578	0.6	0.4	3.36047
comp26972_c0_seq2	WRKY75	TF	5	0.00014813	0.27345	0.7	0.408889	3.65698
comp17407_c2_seq1	PLR3	PathwayGene	5	0.00793543	0.271293	0.4	0.286957	3.68605
comp30687_c1_seq1	DIR19	PathwayGene	5	0.0230874	0.264209	0.5	0.31	3.78488
comp33134_c0_seq6	UGT74F2	PathwayGene	5	8.779e-05	0.264209	0.8	0.463636	3.78488
comp14035_c0_seq1	F3H	PathwayGene	5	0.0127696	0.235616	0.2	0.288889	4.24419
comp41650_c0_seq1	ERF35	TF	4	0.00035365	0.303351	0.666667	0.397059	3.29651
comp23514_c0_seq1	TAT3	PathwayGene	4	0.00076346	0.28524	0.5	0.398438	3.50581
comp22631_c0_seq1	WRKY6	TF	4	0.0011893	0.278317	0.666667	0.467391	3.59302
comp25147_c0_seq3	PD	PathwayGene	4	0.0115954	0.265023	0.5	0.368421	3.77326
comp31498_c1_seq1	bHLH18	TF	4	0	0.242595	1	0.673077	4.12209
comp14231_c0_seq1	DIR16	PathwayGene	4	0.00012759	0.21393	0.833333	0.666667	4.67442
comp18321_c3_seq1	DIR18	PathwayGene	4	0.00012759	0.21393	0.833333	0.666667	4.67442
comp13090_c0_seq1	MYB122-2	TF	3	0.00060384	0.300699	0	0.41844	3.32558
comp38913_c0_seq1	bHLH111	TF	3	0.00125711	0.287145	0.333333	0.537037	3.48256
comp27549_c1_seq1	MYB49	TF	3	0.0231198	0.259427	0.333333	0.416667	3.85465
comp26249_c0_seq2	DIR14	PathwayGene	3	0	0.209756	1	0.866667	4.76744
Sinapylaldehyde	Sinapylaldehyde	Metabolite	2	0.0111255	0.286667	0	0.525	3.48837
Caffeic-acid	Caffeic acid	Metabolite	2	0.0111255	0.286667	0	0.525	3.48837
comp32514_c0_seq1	4CL1	PathwayGene	2	1.91e-05	0.268331	0	0.589744	3.72674
comp24881_c0_seq2	UNE10	TF	2	0	0.266667	1	0.642857	3.75
comp34422_c0_seq1	EPSPS3	PathwayGene	2	0	0.255193	1	0.694444	3.9186
comp20394_c0_seq1	WRKY47	TF	2	0	0.253687	1	0.690476	3.94186
comp33519_c1_seq21	SK2	PathwayGene	2	0	0.252199	1	0.634615	3.96512
Sinapyl-alcohol	Sinapyl alcohol	Metabolite	2	0.0051886	0.25183	0	0.5	3.97093
comp26249_c0_seq1	DIR13	PathwayGene	2	0	0.243281	1	0.827586	4.11047
L-Phenylalanine(Phe)	L-Phenylalanine(Phe)	Metabolite	2	0	0.228117	1	0.65	4.38372
Cinnamic-acid	Cinnamic acid	Metabolite	2	0	0.228117	1	0.65	4.38372
comp24592_c0_seq2	MYB67-2	TF	2	0.0116279	0.225131	0	0.5	4.44186
comp31157_c0_seq1	MYB3	TF	2	0.0116279	0.223377	0	0.5	4.47674
comp28741_c0_seq1	DIR7	PathwayGene	2	0	0.222222	1	0.722222	4.5
comp35334_c0_seq1	CM	PathwayGene	2	0	0.222222	1	0.722222	4.5
comp22738_c0_seq1	DIR3	PathwayGene	2	0.0116279	0.206731	0	0.5	4.83721
comp23487_c2_seq1	PAL2	PathwayGene	1	0	1	0	0	1
comp29669_c0_seq1	DIR11	PathwayGene	1	0	1	0	0	1
lariciresinol-4,4'-bis-O-B-D-glucopyranoside	lariciresinol-4,4'-bis-O-B-D-glucopyranoside	Metabolite	1	0	0.248196	0	0	4.02907
comp24592_c0_seq1	MYB67	TF	1	0	0.244318	0	0	4.09302
comp17911_c0_seq1	EPSPS1	PathwayGene	1	0	0.243972	0	0	4.09884
comp37405_c0_seq1	WRKY7	TF	1	0	0.236589	0	0	4.22674
comp17296_c0_seq1	bHLH20-3	TF	1	0	0.234332	0	0	4.26744
p-Coumaroyl-alcohol	p-Coumaroyl alcohol	Metabolite	1	0	0.222798	0	0	4.48837
Sinapinic-acid	Sinapinic acid	Metabolite	1	0	0.190899	0	0	5.23837
comp26939_c0_seq1	MYB84	TF	1	0	0.183957	0	0	5.43605
comp31157_c1_seq1	MYB3	TF	1	0	0.182784	0	0	5.47093
comp20562_c1_seq1	DIR5	PathwayGene	1	0	0.171486	0	0	5.8314
